# Supplementary material for: Integrating data‐deficient species in analyses of evolutionary history loss
Source: Ecol Evol. 2016 Nov 1;6(23):8502–14. doi: 10.1002/ece3.2390 (PMC5167052; doi:10.1002/ece3.2390)
Supplement: Supplementary file 1 — Appendix S1. Range size and present threat status of former data‐deficient species. [file ECE3-6-8502-s001.xlsx]

## Sheet: Appendix S1
Appendix S1. Range size and present threat status of former data-deficient species. We did not have information about former carnivore DD species
Former amphibian DD species	Range size (km²)	Status
Pristimantis pardalinus	8.01	CR
Phrynopus peruanus	8.13	CR
Alsodes pehuenche	13.75	CR
Ptychadena nana	15.19	EN
Mantella manery	29.24	VU
Arthroleptella drewesii	30.38	NT
Oreobates ayacucho	32.46	EN
Telmatobius timens	38.94	CR
Arthroleptella subvoce	39.01	EN
Amietia tenuoplicata	259.98	NT
Phrynobatrachus pintoi	319.22	EN
Anodonthyla hutchisoni	361.78	EN
Ameerega silverstonei	627.22	EN
Boulengerula changamwensis	827.08	EN
Ghatixalus variabilis	1158.66	EN
Rana tavasensis	1411.61	EN
Pristimantis melanogaster	2415.03	EN
Kaloula assamensis	2430.47	LC
Amietia vandijki	2849.82	LC
Xenopus largeni	3038.53	EN
Laotriton laoensis	3917.59	EN
Telmatobius atahualpai	4824.85	NT
Breviceps bagginsi	5367.9	VU
Amietia desaegeri	7104.65	LC
Hyla suweonensis	7359.08	EN
Excidobates captivus	7385.14	LC
Ameerega pongoensis	8226.65	VU
Ranitomeya flavovittata	8429.88	LC
Breviceps sopranus	11737.11	LC
Rhacophorus orlovi	14281.6	LC
Cacosternum striatum	35184.6	LC
Cacosternum karooicum	45546.31	LC
Rana pseudodalmatina	53807.35	LC
Former squamate DD species	Range size (km²)	Status
Omoadiphas texiguatensis	72.34	CR
Platyplectrurus madurensis	85.17	EN
Barkudia insularis	154.42	CR
Phoboscincus bocourti	277.49	EN
Achalinus jinggangensis	278.46	CR
Gehyra brevipalmata	374.07	LC
Chioninia vaillantii	375.81	EN
Chapinophis xanthocheilus	685.55	EN
Phelsuma flavigularis	1127.41	EN
Amphiglossus alluaudi	1515.29	VU
Thamnosophis stumpffi	1885.45	VU
Lygosoma koratense	2350.72	LC
Boiga bourreti	2831.69	EN
Uropeltis smithi	3216.63	NT
Anomochilus leonardi	3483.69	LC
Asaccus platyrhynchus	4221.78	LC
Cyrtodactylus biordinis	4438.22	LC
Darevskia alpina	6807.34	VU
Liophidium therezieni	8135.44	VU
Tantilla jani	8537.61	VU
Oligodon lacroixi	8753.47	VU
Liolaemus hellmichi	12060.31	LC
Uropeltis rubromaculatus	14254.03	LC
Typhlops arenarius	14805.87	LC
Oligodon pulcherrimus	17239.15	VU
Liolaemus constanzae	23777.45	LC
Eutropis bibronii	24568.45	LC
Oligodon affinis	25882.59	LC
Pristurus saada	42631.93	LC
Liophidium vaillanti	46259.65	LC
Pristurus ornithocephalus	46502.28	LC
Tantilla vermiformis	65634.74	LC
Oligodon planiceps	79735.11	LC
Amphiglossus melanurus	88558.64	LC
Trachylepis bensonii	89670.16	LC
Pseudorabdion saravacense	90469.78	LC
Thamnophis hammondii	110430.59	LC
Aspidoscelis hyperythra	111940.26	LC
Lygosoma haroldyoungi	124289.31	LC
Aparallactus lineatus	170856.28	LC
Polemon barthii	175283.43	LC
Adelphicos quadrivirgatum	180658.44	LC
Geckolepis maculata	222820.58	LC
Hydrosaurus pustulatus	254483.04	VU
Gongylosoma scripta	288427.67	LC
Plagiopholis nuchalis	538879.2	LC
Elachistodon westermanni	1017987.99	LC
Trimeresurus gramineus	1230422.71	LC
Mecistops cataphractus	3702223.48	CR
