# Supplementary material for: Integrating data‐deficient species in analyses of evolutionary history loss
Source: Ecol Evol. 2016 Nov 1;6(23):8502–14. doi: 10.1002/ece3.2390 (PMC5167052; doi:10.1002/ece3.2390)
Supplement: Supplementary file 2 — Appendix S2. References on amphibian body mass data. [file ECE3-6-8502-s003.xlsx]

## Sheet: Appendix S2
Species	Reference	Ref2
Allophryne ruthveni	Caldwell 1996	NA
Alytes cisternasii	Foden et al. 2013	NA
Alytes dickhilleni	Arntzen and Garcia-Paris 1995	NA
Alytes muletensis	Noellert and Noellert 1992	NA
Alytes obstetricans	Foden et al. 2013	NA
Discoglossus galganoi	Noellert and Noellert 1992	Trochet et al. 2014
Discoglossus jeanneae	Mendelssohn and Steinitz 1943	NA
Discoglossus montalentii	Capula and Corti 1993	NA
Discoglossus pictus	Schleich et al 1996	Trochet et al. 2014
Discoglossus sardus	Delaugerre and Cheylan 1992	NA
Allobates brunneus	Barrio-AmorÃ³s et al. 2006	NA
Allobates caeruleodactylus	Foden et al. 2013	NA
Allobates conspicuus	Foden et al. 2013	NA
Allobates femoralis	Rodrigues and Duellman 1994	Crump 1974
Allobates juanii	Grant and Rodriguez 2001	NA
Allobates nidicola	Foden et al. 2013	NA
Allobates talamancae	Savage 2002	NA
Allobates trilineatus	Grant and Rodriguez 2001	NA
Allobates undulatus	Foden et al. 2013	NA
Allobates zaparo	Rodrigues and Duellman 1994	NA
Anomaloglossus baeobatrachus	Foden et al. 2013	NA
Anomaloglossus beebei	Kok et al. 2006	NA
Anomaloglossus degranvillei	Kok 2000	NA
Anomaloglossus praderioi	Foden et al. 2013	NA
Anomaloglossus stepheni	Junca and Eterovick 2007	NA
Anomaloglossus tepuyensis	Myers and Donnelly 2008	NA
Aromobates nocturnus	Caldwell and Summers 2003	NA
Aromobates saltuensis	Foden et al. 2013	NA
Mannophryne trinitatis	Murphy J. C. 1997	NA
Mannophryne venezuelensis	Manzanilla et al. 2007	NA
Arthroleptis adelphus	Zimkus and Blackburn 2008	NA
Arthroleptis affinis	Harper et al. 2010	NA
Arthroleptis aureoli	Blackburn 2008	NA
Arthroleptis francei	Blackburn 2008	NA
Arthroleptis krokosua	Ernst Agyei and Rödel 2008	NA
Arthroleptis nikeae	Harper et al. 2010	NA
Arthroleptis poecilonotus	Foden et al. 2013	NA
Arthroleptis reichei	Harper et al. 2010	NA
Arthroleptis schubotzi	Barbour and Loveridge 1928	NA
Arthroleptis stenodactylus	Channing 2001	NA
Arthroleptis sylvaticus	Zimkus and Blackburn 2008	NA
Arthroleptis taeniatus	Zimkus and Blackburn 2008	NA
Arthroleptis variabilis	Zimkus and Blackburn 2008	NA
Arthroleptis wahlbergii	AmphibiaWeb 2013 2013	NA
Arthroleptis xenodactyloides	Barbour and Loveridge 1928	Foden et al. 2013
Arthroleptis xenodactylus	Zimkus and Blackburn 2008	NA
Astylosternus batesi	Boulenger 1900	NA
Astylosternus diadematus	Loveridge 1936	NA
Cardioglossa elegans	Boulenger 1906	NA
Cardioglossa gracilis	Blackburn et al. 2008	NA
Cardioglossa gratiosa	Blackburn 2010	NA
Cardioglossa leucomystax	Blackburn 2010	NA
Cardioglossa oreas	Blackburn 2010	NA
Cardioglossa pulchra	Blackburn et al. 2008	NA
Cardioglossa schioetzi	Blackburn 2010	NA
Leptodactylodon bicolor	Blackburn 2008	NA
Nyctibates corrugatus	Boulenger 1904	NA
Scotobleps gabonicus	Boulenger 1900	NA
Trichobatrachus robustus	Blackburn 2008	NA
Leptopelis argenteus	Harper et al. 2010	NA
Leptopelis bocagii	Loveridge 1936	NA
Leptopelis brevirostris	Werner 1898	NA
Leptopelis concolor	Harper et al. 2010	NA
Leptopelis kivuensis	Blackburn 2008	NA
Leptopelis modestus	Guyer and Boback 2011	NA
Leptopelis natalensis	Jennions and Passmore 1993	NA
Leptopelis palmatus	Loveridge 1936	NA
Leptopelis vermiculatus	Barbour and Loveridge 1928	NA
Barbourula busuangensis	Taylor and Noble 1924	NA
Barbourula kalimantanensis	Iskandar 1978	NA
Bombina bombina	AmphibiaWeb 2013 2013	Han and Fu 2013
Bombina lichuanensis	Foden et al. 2013	NA
Bombina orientalis	AmphibiaWeb 2013 2013	NA
Bombina pachypus	AmphibiaWeb 2013 2013	NA
Bombina variegata	AmphibiaWeb 2013 2013	Trochet et al. 2014
Brachycephalus ephippium	Wells 2007	Pombal-Jr. 1992
Ischnocnema guentheri	Hedges et al 2008	NA
Ischnocnema hoehnei	Heyer et al. 1990	NA
Ischnocnema holti	Foden et al. 2013	NA
Ischnocnema juipoca	Giaretta and Facure 2008	NA
Ischnocnema parva	Hedges et al 2008	NA
Breviceps fichus	Harper et al. 2010	NA
Breviceps fuscus	Wells 2007	NA
Breviceps mossambicus	Barbour and Loveridge 1928	Han and Fu 2013
Callulina kisiwamsitu	Harper et al. 2010	NA
Callulina kreffti	Barbour and Loveridge 1928	NA
Probreviceps durirostris	Harper et al. 2010	NA
Probreviceps macrodactylus	Barbour and Loveridge 1928	NA
Probreviceps uluguruensis	Barbour and Loveridge 1928	NA
Spelaeophryne methneri	Barbour and Loveridge 1928	NA
Adenomus kelaartii	AmphibiaWeb 2013 2013	NA
Ansonia fuliginea	Grismer 2006	NA
Ansonia hanitschi	Grismer 2006	NA
Ansonia longidigita	Grismer 2006	NA
Ansonia malayana	Grismer 2006	NA
Ansonia minuta	Grismer 2006	NA
Ansonia muelleri	Grismer 2006	NA
Ansonia platysoma	Grismer 2006	NA
Ansonia spinulifer	Grismer 2006	NA
Atelopus bomolochos	Wells 2007	NA
Atelopus chiriquiensis	Wells 2007	Savage 2002
Atelopus flavescens	Wells 2007	NA
Atelopus franciscus	Wells 2007	NA
Atelopus halihelos	Wells 2007	NA
Atelopus peruensis	Wells 2007	NA
Atelopus pulcher	Wells 2007	NA
Atelopus seminiferus	Wells 2007	NA
Atelopus senex	Wells 2007	NA
Atelopus spumarius	Wells 2007	Wager 1964
Atelopus spurrelli	Wells 2007	NA
Atelopus varius	Lötters S. 1996	Karraker et al. 2006
Atelopus zeteki	Wells 2007	NA
Bufo aspinius	Foden et al. 2013	NA
Bufo bankorensis	Fei 1999	NA
Bufo bufo	Wells 2007	AmphibiaWeb 2013 2013
Bufo gargarizans	Wu et al. 2005	Han and Fu 2013
Bufo japonicus	Hirai and Matsui 2002	Foden et al. 2013
Bufo stejnegeri	Lee and Park 2009	NA
Bufo tibetanus	Foden et al. 2013	NA
Bufo torrenticola	AmphibiaWeb 2013 2013	NA
Bufo tuberculatus	Zarevskij 1926	NA
Bufo verrucosissimus	AmphibiaWeb 2013 2013	NA
Capensibufo rosei	Guyer and Boback 2011	NA
Capensibufo tradouwi	Guyer and Boback 2011	NA
Churamiti maridadi	Harper et al. 2010	NA
Didynamipus sjostedti	Boulenger 1906	NA
Leptophryne borbonica	Iskandar 1998	NA
Melanophryniscus klappenbachi	Prigione and Langone 2000	NA
Melanophryniscus rubriventris	Bonansea and Vaira 2007	NA
Melanophryniscus stelzneri	Filipello and Crespo 1994	NA
Mertensophryne micranotis	Harper et al. 2010	NA
Nectophryne afra	Boulenger 1900	NA
Nectophrynoides minutus	Harper et al. 2010	NA
Nectophrynoides tornieri	Barbour and Loveridge 1928	NA
Nectophrynoides viviparus	Barbour and Loveridge 1928	NA
Osornophryne antisana	Gluesenkamp 1995	NA
Osornophryne bufoniformis	Gluesenkamp 1995	NA
Osornophryne guacamayo	Gluesenkamp 1995	NA
Osornophryne sumacoensis	Gluesenkamp 1995	NA
Pedostibes hosii	Roux 1906	NA
Pedostibes tuberculosus	Gururaja and Ramachandra 2006	NA
Pelophryne misera	Malkmus et al. 2002	NA
Pelophryne signata	Foden et al. 2013	NA
Schismaderma carens	Harper and Vonesh 2003	NA
Werneria mertensiana	R del et al. 2004	NA
Wolterstorffina parvipalmata	Werner 1898	NA
Telmatobufo bullocki	Formas 2001	NA
Telmatobufo venustus	Formas 2001	NA
Ikakogi tayrona	AmphibiaWeb 2013 2013	NA
Centrolene antioquiense	Rivera-Correa 2010	NA
Centrolene bacatum	Foden et al. 2013	NA
Centrolene buckleyi	Rodrigues and Duellman 1994	NA
Centrolene daidaleum	AmphibiaWeb 2013 2013	NA
Centrolene geckoideum	Foden et al. 2013	NA
Centrolene hybrida	Ruiz-Carranza and Lynch 1991	NA
Centrolene notostictum	AmphibiaWeb 2013	NA
Centrolene peristictum	Foden et al. 2013	NA
Centrolene pipilatum	Lynch and Duellman 1973	NA
Centrolene savagei	Vargas-Salinas et al. 2007	NA
Chimerella mariaelenae	Cisneros-Heredia and Mcdiarmid 2006	NA
Cochranella euknemos	Lips et al 2003	NA
Cochranella granulosa	Lips et al 2003	NA
Cochranella mache	AmphiaWeb	NA
Cochranella nola	Harvey 1996	NA
Espadarana andina	AmphibiaWeb 2013 2013	NA
Espadarana prosoblepon	Lips et al 2003	NA
Nymphargus bejaranoi	Reynolds and Foster 1992	NA
Nymphargus cochranae	Guayasamin et al. 2006	NA
Nymphargus griffithsi	Guayasamin et al. 2006	NA
Nymphargus megacheirus	Lynch and Duellman 1973	NA
Nymphargus pluvialis	Foden et al. 2013	NA
Nymphargus posadae	Guayasamin et al. 2006	NA
Nymphargus puyoensis	AmphibiaWeb 2013 2013	NA
Nymphargus siren	Guayasamin et al. 2006	NA
Nymphargus wileyi	Guayasamin et al. 2006	NA
Rulyrana adiazeta	AmphibiaWeb 2013 2013	NA
Rulyrana susatamai	AmphibiaWeb 2013 2013	NA
Sachatamia albomaculata	Lips et al 2003	NA
Sachatamia ilex	Lips et al 2003	NA
Sachatamia punctulata	AmphibiaWeb 2013 2013	NA
Teratohyla midas	Guyer and Boback 2011	NA
Teratohyla pulverata	Lips et al 2003	NA
Teratohyla spinosa	Lips et al 2003	NA
Vitreorana castroviejoi	Guayasamin and Bonaccorso 2004	NA
Vitreorana eurygnatha	AmphibiaWeb 2013 2013	NA
Vitreorana gorzulae	Castroviejo-Fisher et al. 2009	NA
Celsiella vozmedianoi	Ayarzagüena and Se aris 1997	NA
Hyalinobatrachium chirripoi	Savage 2002	NA
Hyalinobatrachium colymbiphyllum	Lips et al 2003	NA
Hyalinobatrachium crurifasciatum	Myers and Donnelly 1997	NA
Hyalinobatrachium eccentricum	Foden et al. 2013	NA
Hyalinobatrachium fleischmanni	Lips et al 2003	NA
Hyalinobatrachium iaspidiense	Foden et al. 2013	NA
Hyalinobatrachium ibama	Foden et al. 2013	NA
Hyalinobatrachium ignioculus	Foden et al. 2013	NA
Hyalinobatrachium orientale	Duellman 1997	NA
Hyalinobatrachium pallidum	Rojas-Runjaic et al. 2012	NA
Hyalinobatrachium pellucidum	AmphibiaWeb 2013	NA
Hyalinobatrachium talamancae	Kubicki 2006	NA
Hyalinobatrachium tatayoi	Rojas-Runjaic et al. 2012	NA
Hyalinobatrachium valerioi	Lips et al 2003	NA
Ingerana baluensis	Norris 2002	NA
Batrachylodes vertebralis	Brown and Parker 1970	NA
Ceratobatrachus guentheri	Boulenger 1884	NA
Discodeles guppyi	Norris 2002	NA
Platymantis corrugatus	Siler et al. 2007	NA
Platymantis dorsalis	Siler et al. 2007	NA
Platymantis hazelae	Norris 2002	NA
Platymantis mimulus	Brown et al. 1997	NA
Platymantis naomii	Alcala et al. 1998	NA
Platymantis papuensis	Menzies 1975	NA
Platymantis pelewensis	Crombie and Pregill 1999	NA
Platymantis punctatus	Norris 2002	NA
Platymantis vitiensis	AmphibiaWeb 2013 2013	NA
Platymantis weberi	Norris 2002	NA
Atelognathus jeinimenensis	Meriggio et al. 2004	NA
Atelognathus patagonicus	Cei 1980	NA
Batrachyla taeniata	Cei 1962	NA
Ceratophrys cornuta	Wells 2007	Sodhi et al. 2008
Ceratophrys cranwelli	Fabrezi 2011	NA
Ceratophrys ornata	Achaval and Olmos 2003	NA
Chacophrys pierottii	Puenta and Perotti 2013	NA
Lepidobatrachus laevis	Vellard 1948	NA
Telmatobius bolivianus	Wells 2007	NA
Telmatobius culeus	Barrionuevo and Possa 2008	NA
Telmatobius espadai	Wells 2007	NA
Telmatobius gigas	Wells 2007	NA
Telmatobius hintoni	Wells 2007	NA
Telmatobius huayra	Wells 2007	NA
Telmatobius marmoratus	Wells 2007	NA
Telmatobius sanborni	Wells 2007	NA
Telmatobius sibiricus	Wells 2007	NA
Telmatobius simonsi	Wells 2007	NA
Telmatobius verrucosus	Wells 2007	NA
Telmatobius vilamensis	Foden et al. 2013	NA
Telmatobius yuracare	Wells 2007	NA
Craugastor alfredi	Duelman 1960	NA
Craugastor andi	Lips et al. 2003	NA
Craugastor angelicus	Lips et al. 2003	NA
Craugastor augusti	Wright and Wright 1949	Sodhi et al. 2008
Craugastor bransfordii	Lips et al. 2003	NA
Craugastor crassidigitus	Lips et al. 2003	NA
Craugastor cuaquero	Foden et al. 2013	NA
Craugastor emcelae	Lips et al. 2003	NA
Craugastor fitzingeri	Lips et al. 2003	Foden et al. 2013
Craugastor fleischmanni	Guyer and Boback 2011	NA
Craugastor laticeps	Guyer and Boback 2011	NA
Craugastor loki	Guyer and Boback 2011	NA
Craugastor longirostris	Lynch and Duellman 1997	NA
Craugastor megacephalus	Guyer and Boback 2011	NA
Craugastor melanostictus	Lips et al. 2003	NA
Craugastor obesus	Lips et al. 2003	NA
Craugastor podiciferus	Lips et al. 2003	NA
Craugastor punctariolus	Lips et al. 2003	NA
Craugastor ranoides	Guyer and Boback 2011	NA
Craugastor rhodopis	Duellman 1959	NA
Craugastor sandersoni	Guyer and Boback 2011	NA
Craugastor talamancae	Lips et al. 2003	NA
Haddadus binotatus	Hartmann et al. 2010	NA
Alsodes gargola	Formas et al. 1998	NA
Alsodes kaweshkari	Foden et al. 2013	NA
Alsodes monticola	Foden et al. 2013	NA
Alsodes nodosus	Formas et al. 1998	NA
Alsodes tumultuosus	Formas et al. 1998	NA
Alsodes vanzolinii	Formas et al. 1998	NA
Eupsophus contulmoensis	Ortiz et al. 1989	NA
Eupsophus migueli	NuÃ±ez et al. 2012	NA
Eupsophus roseus	NuÃ±ez et al. 2012	NA
Hylorina sylvatica	AmphiaWeb 2013	NA
Insuetophrynus acarpicus	Diaz et al. 1986	NA
Macrogenioglottus alipioi	Hartmann et al. 2010	NA
Odontophrynus americanus	Rosset 2008	NA
Odontophrynus carvalhoi	Freitas and Silva 2007	NA
Odontophrynus cultripes	Giaretta et al. 2008	NA
Odontophrynus occidentalis	Savage and Cei 1965	NA
Proceratophrys appendiculata	Hartmann et al. 2010	NA
Proceratophrys avelinoi	Bernarde and Machado 2001	NA
Proceratophrys bigibbosa	Kwet and Faivovich 2010	NA
Proceratophrys boiei	Rocha et al. 2011	Sodhi et al. 2008
Proceratophrys concavitympanum	Foden et al. 2013	NA
Proceratophrys cristiceps	Freitas and Silva 2007	NA
Proceratophrys cururu	Foden et al. 2013	NA
Proceratophrys goyana	Martins and Giaretta 2013	NA
Proceratophrys laticeps	Prado and Pombal 2008	NA
Proceratophrys melanopogon	Prado and Pombal 2008	Sodhi et al. 2008
Thoropa miliaris	Rocha et al. 2011	Garcia 1996
Cycloramphus acangatan	Haddad et al. 2013	NA
Cycloramphus boraceiensis	Hartmann et al. 2010	Sodhi et al. 2008
Rhinoderma darwinii	Wells 2007	NA
Ameerega bassleri	Guyer and Boback 2011	NA
Ameerega bilinguis	Deichmann et al. 2008	NA
Ameerega braccata	Haddad and Martins 1994	NA
Ameerega cainarachi	Brown and Twomey 2009	NA
Ameerega flavopicta	Foden et al. 2013	NA
Ameerega hahneli	Rodrigues and Duellman 1994	NA
Ameerega macero	Brown and Twomey 2009	NA
Ameerega parvula	Rodrigues and Duellman 1994	NA
Ameerega petersi	Duellman and Toft 1979	NA
Ameerega picta	Duellman and Toft 1979	Crump 1973
Ameerega pongoensis	Brown and Twomey 2009	NA
Ameerega pulchripecta	Foden et al. 2013	NA
Ameerega rubriventris	Foden et al. 2013	NA
Ameerega silverstonei	Foden et al. 2013	NA
Ameerega simulans	Myers et al. 1998	NA
Ameerega smaragdina	Foden et al. 2013	NA
Ameerega trivittata	Rodrigues and Duellman 1994	NA
Colostethus fraterdanieli	Silverstone 1971	NA
Colostethus fugax	Foden et al. 2013	NA
Colostethus imbricolus	Foden et al. 2013	NA
Colostethus inguinalis	Grant T. 2004 Savage 1968	NA
Colostethus latinasus	Foden et al. 2013	NA
Colostethus panamansis	Grant T. 2004	NA
Colostethus pratti	Lips et al. 2003	NA
Epipedobates anthonyi	Guyer and Boback 2011	NA
Epipedobates boulengeri	Guyer and Boback 2011	NA
Epipedobates espinosai	Foden et al. 2013	NA
Epipedobates machalilla	Foden et al. 2013	NA
Epipedobates tricolor	Boulenger 1899	Sodhi et al. 2008
Silverstoneia flotator	Lips et al. 2003	NA
Silverstoneia nubicola	Lips et al. 2003	NA
Dendrobates auratus	Heather et al 2002	Han and Fu 2013
Dendrobates leucomelas	Rodrigues and Duellman 1994	Han and Fu 2013
Dendrobates tinctorius	Foden et al. 2013	Sodhi et al. 2008
Dendrobates truncatus	Foden et al. 2013	NA
Phyllobates aurotaenia	Guyer and Boback 2011	NA
Phyllobates bicolor	Guyer and Boback 2011	NA
Phyllobates lugubris	Savage 1968	NA
Phyllobates terribilis	Foden et al. 2013	NA
Phyllobates vittatus	Guyer and Boback 2011	NA
Hyloxalus anthracinus	Edward 1971	NA
Hyloxalus awa	Foden et al. 2013	NA
Hyloxalus azureiventris	Foden et al. 2013	NA
Hyloxalus bocagei	Foden et al. 2013	NA
Hyloxalus chlorocraspedus	Foden et al. 2013	NA
Hyloxalus delatorreae	Foden et al. 2013	NA
Hyloxalus elachyhistus	Duellman 2004	NA
Hyloxalus idiomelus	Foden et al. 2013	NA
Hyloxalus infraguttatus	Foden et al. 2013	NA
Hyloxalus insulatus	Duellman 2004	NA
Hyloxalus leucophaeus	Duellman 2004	NA
Hyloxalus maculosus	Paez-Vacas et al. 2010	NA
Hyloxalus nexipus	Duellman 2004	NA
Hyloxalus pulchellus	Foden et al. 2013	NA
Hyloxalus pulcherrimus	Duellman 2004	NA
Hyloxalus sauli	Guyer and Boback 2011	NA
Hyloxalus sordidatus	Duellman 2004	NA
Hyloxalus subpunctatus	Foden et al. 2013	NA
Hyloxalus sylvaticus	Foden et al. 2013	NA
Hyloxalus toachi	Foden et al. 2013	NA
Hyloxalus vertebralis	Edward 1971	NA
Euphlyctis cyanophlyctis	Sawarkar and Kasambe 2009	NA
Euphlyctis hexadactylus	Wells 2007	NA
Fejervarya cancrivora	Wells 2007	Kurniawan et al. 2011
Fejervarya iskandari	Foden et al. 2013	NA
Fejervarya limnocharis	Wells 2007	Sodhi et al. 2008
Fejervarya orissaensis	Foden et al. 2013	NA
Fejervarya triora	Foden et al. 2013	NA
Fejervarya vittigera	Foden et al. 2013	NA
Hoplobatrachus crassus	Hedge 2012	NA
Hoplobatrachus occipitalis	Onadeko and Rödel 2009	Sodhi et al. 2008
Hoplobatrachus rugulosus	Matsui 1979	Huang et al. 1989
Hoplobatrachus tigerinus	Wells 2007	Pancharatna and Kumbar 2005
Limnonectes acanthi	Foden et al. 2013	NA
Limnonectes arathooni	Foden et al. 2013	NA
Limnonectes asperatus	Foden et al. 2013	NA
Limnonectes blythii	Inger and Bacon 1968	Inger and Greenberg 1966
Limnonectes finchi	Foden et al. 2013	NA
Limnonectes fujianensis	Foden et al. 2013	NA
Limnonectes grunniens	Foden et al. 2013	NA
Limnonectes gyldenstolpei	Ohler et al. 2002	NA
Limnonectes hascheanus	Foden et al. 2013	NA
Limnonectes heinrichi	Foden et al. 2013	NA
Limnonectes ibanorum	Inger and Bacon 1968	NA
Limnonectes ingeri	Foden et al. 2013	NA
Limnonectes kadarsani	Foden et al. 2013	NA
Limnonectes kuhlii	Inger and Stuebing 1997	Tsuji and Lue 1998
Limnonectes laticeps	Foden et al. 2013	NA
Limnonectes leporinus	Foden et al. 2013	NA
Limnonectes leytensis	Foden et al. 2013	NA
Limnonectes macrocephalus	Foden et al. 2013	NA
Limnonectes macrodon	Inger and Stuebing 1997	NA
Limnonectes magnus	Norris 2002	NA
Limnonectes malesianus	Foden et al. 2013	NA
Limnonectes microdiscus	Inger and Stuebing 1997	NA
Limnonectes microtympanum	Foden et al. 2013	NA
Limnonectes modestus	Foden et al. 2013	NA
Limnonectes palavanensis	Foden et al. 2013	NA
Limnonectes paramacrodon	Foden et al. 2013	NA
Limnonectes parvus	Foden et al. 2013	NA
Limnonectes poilani	Foden et al. 2013	NA
Limnonectes shompenorum	Foden et al. 2013	NA
Limnonectes visayanus	Foden et al. 2013	NA
Limnonectes woodworthi	Foden et al. 2013	NA
Nannophrys ceylonensis	Foden et al. 2013	NA
Nannophrys marmorata	Foden et al. 2013	NA
Nanorana parkeri	Ma et al. 2009a	NA
Nanorana pleskei	Foden et al. 2013	NA
Nanorana ventripunctata	Foden et al. 2013	NA
Sphaerotheca breviceps	Sawarkar and Kasambe 2009	AmphibiaWeb 2013
Sphaerotheca dobsonii	Foden et al. 2013	NA
Ingerana tenasserimensis	Norris 2002	NA
Occidozyga baluensis	Foden et al. 2013	NA
Occidozyga laevis	Inger and Stuebing 1997	NA
Occidozyga lima	Inger and Stuebing 1997	NA
Occidozyga magnapustulosa	Foden et al. 2013	NA
Occidozyga martensii	Foden et al. 2013	NA
Diasporus diastema	Lips et al. 2003	NA
Eleutherodactylus abbotti	Guyer and Boback 2011	NA
Eleutherodactylus acmonis	Hedges et al 2008	NA
Eleutherodactylus albipes	Guyer and Boback 2011	NA
Eleutherodactylus alcoae	Guyer and Boback 2011	NA
Eleutherodactylus alticola	Guyer and Boback 2011	NA
Eleutherodactylus amadeus	Guyer and Boback 2011	NA
Eleutherodactylus amplinympha	Hedges et al 2008	NA
Eleutherodactylus andrewsi	Guyer and Boback 2011	NA
Eleutherodactylus antillensis	Guyer and Boback 2011	NA
Eleutherodactylus apostates	Hedges et al 2008	NA
Eleutherodactylus armstrongi	Guyer and Boback 2011	NA
Eleutherodactylus atkinsi	Hedges et al 2008	NA
Eleutherodactylus audanti	Guyer and Boback 2011	NA
Eleutherodactylus auriculatoides	Guyer and Boback 2011	NA
Eleutherodactylus auriculatus	Guyer and Boback 2011	NA
Eleutherodactylus bakeri	Hedges et al 2008	NA
Eleutherodactylus barlagnei	Guyer and Boback 2011	NA
Eleutherodactylus bartonsmithi	Guyer and Boback 2011	NA
Eleutherodactylus blairhedgesi	Hedges et al 2008	NA
Eleutherodactylus bresslerae	Guyer and Boback 2011	NA
Eleutherodactylus brevirostris	Guyer and Boback 2011	NA
Eleutherodactylus brittoni	Hedges et al 2008	NA
Eleutherodactylus caribe	Foden et al. 2013	NA
Eleutherodactylus casparii	Foden et al. 2013	NA
Eleutherodactylus cavernicola	Hedges et al 2008	NA
Eleutherodactylus chlorophenax	Guyer and Boback 2011	NA
Eleutherodactylus cochranae	Guyer and Boback 2011	NA
Eleutherodactylus cooki	Guyer and Boback 2011	NA
Eleutherodactylus coqui	Hedges et al 2008	Sodhi et al. 2008
Eleutherodactylus corona	Foden et al. 2013	NA
Eleutherodactylus counouspeus	Hedges et al 2008	NA
Eleutherodactylus cubanus	Guyer and Boback 2011	NA
Eleutherodactylus cundalli	Hedges et al 2008	NA
Eleutherodactylus cuneatus	Hedges et al 2008	NA
Eleutherodactylus darlingtoni	Guyer and Boback 2011	NA
Eleutherodactylus dimidiatus	Hedges et al 2008	NA
Eleutherodactylus dolomedes	Foden et al. 2013	NA
Eleutherodactylus eileenae	Guyer and Boback 2011	NA
Eleutherodactylus emiliae	Hedges et al 2008	NA
Eleutherodactylus eneidae	Guyer and Boback 2011	NA
Eleutherodactylus etheridgei	Hedges et al 2008	NA
Eleutherodactylus eunaster	Guyer and Boback 2011	NA
Eleutherodactylus flavescens	Hedges et al 2008	NA
Eleutherodactylus fowleri	Hedges et al 2008	NA
Eleutherodactylus furcyensis	Hedges et al 2008	NA
Eleutherodactylus fuscus	Guyer and Boback 2011	NA
Eleutherodactylus glamyrus	Foden et al. 2013	NA
Eleutherodactylus glandulifer	Hedges et al 2008	NA
Eleutherodactylus glanduliferoides	Guyer and Boback 2011	NA
Eleutherodactylus glaphycompus	Guyer and Boback 2011	NA
Eleutherodactylus glaucoreius	Hedges et al 2008	NA
Eleutherodactylus goini	Hedges et al 2008	NA
Eleutherodactylus gossei	Guyer and Boback 2011	NA
Eleutherodactylus grabhami	Guyer and Boback 2011	NA
Eleutherodactylus grahami	Guyer and Boback 2011	NA
Eleutherodactylus greyi	Guyer and Boback 2011	NA
Eleutherodactylus griphus	Hedges et al 2008	NA
Eleutherodactylus gryllus	Guyer and Boback 2011	NA
Eleutherodactylus guanahacabibes	Hedges et al 2008	NA
Eleutherodactylus guantanamera	Foden et al. 2013	NA
Eleutherodactylus gundlachi	Hedges et al 2008	NA
Eleutherodactylus haitianus	Hedges et al 2008	NA
Eleutherodactylus hedricki	Hedges et al 2008	NA
Eleutherodactylus heminota	Guyer and Boback 2011	NA
Eleutherodactylus hypostenor	Hedges et al 2008	NA
Eleutherodactylus iberia	Hedges et al 2008	NA
Eleutherodactylus inoptatus	Hedges et al 2008	NA
Eleutherodactylus intermedius	Guyer and Boback 2011	NA
Eleutherodactylus ionthus	Hedges et al 2008	NA
Eleutherodactylus jamaicensis	Hedges et al 2008	NA
Eleutherodactylus jaumei	Foden et al. 2013	NA
Eleutherodactylus johnstonei	Guyer and Boback 2011	NA
Eleutherodactylus jugans	Guyer and Boback 2011	NA
Eleutherodactylus junori	Guyer and Boback 2011	NA
Eleutherodactylus klinikowskii	Hedges et al 2008	NA
Eleutherodactylus lamprotes	Hedges et al 2008	NA
Eleutherodactylus leberi	Guyer and Boback 2011	NA
Eleutherodactylus lentus	Guyer and Boback 2011	NA
Eleutherodactylus leoncei	Guyer and Boback 2011	NA
Eleutherodactylus limbatus	Wells 2007	NA
Eleutherodactylus locustus	Guyer and Boback 2011	NA
Eleutherodactylus luteolus	Guyer and Boback 2011	NA
Eleutherodactylus maestrensis	Foden et al. 2013	NA
Eleutherodactylus mariposa	Hedges et al 2008	NA
Eleutherodactylus marnockii	Porter 1972	NA
Eleutherodactylus martinicensis	Hedges et al 2008	NA
Eleutherodactylus melacara	Hedges et al 2008	NA
Eleutherodactylus minutus	Hedges et al 2008	NA
Eleutherodactylus monensis	Guyer and Boback 2011	NA
Eleutherodactylus nitidus	Lynch 1968	NA
Eleutherodactylus nortoni	Hedges et al 2008	NA
Eleutherodactylus nubicola	Hedges et al 2008	NA
Eleutherodactylus orcutti	Guyer and Boback 2011	NA
Eleutherodactylus orientalis	Foden et al. 2013	NA
Eleutherodactylus oxyrhyncus	Hedges et al 2008	NA
Eleutherodactylus pantoni	Hedges et al 2008	NA
Eleutherodactylus parabates	Guyer and Boback 2011	NA
Eleutherodactylus parapelates	Guyer and Boback 2011	NA
Eleutherodactylus patriciae	Guyer and Boback 2011	NA
Eleutherodactylus paulsoni	Hedges et al 2008	NA
Eleutherodactylus pentasyringos	Guyer and Boback 2011	NA
Eleutherodactylus pezopetrus	Hedges et al 2008	NA
Eleutherodactylus pictissimus	Hedges et al 2008	NA
Eleutherodactylus pinarensis	Hedges et al 2008	NA
Eleutherodactylus pinchoni	Hedges et al 2008	NA
Eleutherodactylus pipilans	Hedges et al 2008	NA
Eleutherodactylus pituinus	Hedges et al 2008	NA
Eleutherodactylus planirostris	Porter 1972	NA
Eleutherodactylus poolei	Hedges et al 2008	NA
Eleutherodactylus portoricensis	Guyer and Boback 2011	NA
Eleutherodactylus principalis	Hedges et al 2008	NA
Eleutherodactylus probolaeus	Wells 2007	NA
Eleutherodactylus rhodesi	Guyer and Boback 2011	NA
Eleutherodactylus richmondi	Hedges et al 2008	NA
Eleutherodactylus ricordii	Wright and Wright 1949	NA
Eleutherodactylus riparius	Hedges et al 2008	NA
Eleutherodactylus rivularis	Hedges et al 2008	NA
Eleutherodactylus rogersi	Goin 1955	NA
Eleutherodactylus ronaldi	Guyer and Boback 2011	NA
Eleutherodactylus rufifemoralis	Hedges et al 2008	NA
Eleutherodactylus ruthae	Hedges et al 2008	NA
Eleutherodactylus schmidti	Guyer and Boback 2011	NA
Eleutherodactylus schwartzi	Guyer and Boback 2011	NA
Eleutherodactylus sciagraphus	Hedges et al 2008	NA
Eleutherodactylus sisyphodemus	Hedges et al 2008	NA
Eleutherodactylus sommeri	Hedges et al 2008	NA
Eleutherodactylus symingtoni	Hedges et al 2008	NA
Eleutherodactylus thomasi	Guyer and Boback 2011	NA
Eleutherodactylus thorectes	Hedges et al 2008	NA
Eleutherodactylus toa	Hedges et al 2008	NA
Eleutherodactylus tonyi	Foden et al. 2013	NA
Eleutherodactylus turquinensis	Hedges et al 2008	NA
Eleutherodactylus unicolor	Hedges et al 2008	NA
Eleutherodactylus varians	Hedges et al 2008	NA
Eleutherodactylus varleyi	Guyer and Boback 2011	NA
Eleutherodactylus ventrilineatus	Guyer and Boback 2011	NA
Eleutherodactylus weinlandi	Guyer and Boback 2011	NA
Eleutherodactylus wetmorei	Guyer and Boback 2011	NA
Eleutherodactylus wightmanae	Hedges et al 2008	NA
Eleutherodactylus zeus	Hedges et al 2008	NA
Eleutherodactylus zugi	Hedges et al 2008	NA
Adelophryne gutturosa	Macculloch et al. 2008	NA
Phyzelaphryne miriamae	Hedges et al 2008	NA
Heleophryne purcelli	Guyer and Boback. 2011	NA
Heleophryne regis	Guyer and Boback. 2011	NA
Flectonotus fitzgeraldi	Duellman and Gray 1983	NA
Flectonotus pygmaeus	Rodrigues and Duellman. 1994	Duellman et al. 2011
Gastrotheca argenteovirens	IUCN 2013	NA
Gastrotheca atympana	Foden et al. 2013	NA
Gastrotheca aureomaculata	Duellman 1989	NA
Gastrotheca christiani	Barrio 1977	NA
Gastrotheca cornuta	Duellman 1966	del Pino 1980
Gastrotheca dendronastes	Duellman 1983	NA
Gastrotheca dunni	Duellman 1989	NA
Gastrotheca excubitor	Lehr and Catenazzi 2011	NA
Gastrotheca fissipes	Izecksohn 1993	NA
Gastrotheca galeata	Trueb and Duellman 1978	NA
Gastrotheca gracilis	Duellman and Fritts 1972	NA
Gastrotheca griswoldi	Lehr and Catenazzi 2011	NA
Gastrotheca guentheri	Duellman 1989	NA
Gastrotheca helenae	Foden et al. 2013	NA
Gastrotheca litonedis	Duellman and Hills 1987	NA
Gastrotheca longipes	Almendariz and Cisneros-Heredia 2005	NA
Gastrotheca marsupiata	Duellman and Kahler 2005	NA
Gastrotheca monticola	Lehr and Catenazzi 2011	NA
Gastrotheca nicefori	Duellman 1970	NA
Gastrotheca ochoai	Foden et al. 2013	NA
Gastrotheca orophylax	Duellman and Hills 1987	NA
Gastrotheca peruana	Lehr and Catenazzi 2011	NA
Gastrotheca plumbea	Duellman and Hills 1987	NA
Gastrotheca pseustes	Duellman and Hills 1987	NA
Gastrotheca psychrophila	Lehr and Catenazzi 2011	NA
Gastrotheca riobambae	Saenz-Ponce 2012	NA
Gastrotheca ruizi	Dwellman W.E. 1989	NA
Gastrotheca stictopleura	Lehr and Catenazzi 2011	NA
Gastrotheca trachyceps	Duellman 1987	NA
Gastrotheca walkeri	Foden et al. 2013	NA
Gastrotheca weinlandii	Foden et al. 2013	NA
Gastrotheca zeugocystis	Duellman et al 2004	NA
Hemiphractus bubalus	Trueb L. 1974	NA
Hemiphractus helioi	Sheil and Mendelson 2001	NA
Hemiphractus proboscideus	Rodrigues and Duellman 1994	NA
Hemiphractus scutatus	Rodrigues and Duellman 1994	NA
Stefania coxi	Macculloch and Lathrop 2002	NA
Stefania evansi	Kok et al. 2006	NA
Stefania ginesi	Salerno and Pauly 2012	NA
Stefania scalae	Foden et al. 2013	NA
Stefania schuberti	Myers and Donnelly 2008	NA
Hemisus marmoratus	Wells 2007	Guyer and Boback 2011
Acris crepitans	Foden et al. 2013	NA
Acris gryllus	Turnipseed and Altig 1975	Foden et al. 2013
Anotheca spinosa	Duellman 2001	Sodhi et al. 2008
Aparasphenodon brunoi	Teixeira 2002	NA
Aplastodiscus albofrenatus	AmphibiaWeb 2013 2013	NA
Aplastodiscus albosignatus	Toledo and Haddad 2009	NA
Aplastodiscus arildae	Toledo and Haddad 2009	Heyer et al. 1990
Aplastodiscus callipygius	Cruz e Peixoto 1985	NA
Aplastodiscus cavicola	AmphibiaWeb 2013 2013	NA
Aplastodiscus cochranae	Toledo and Haddad 2009	NA
Aplastodiscus eugenioi	AmphibiaWeb 2013 2013	NA
Aplastodiscus leucopygius	Heyer et al. 1990	Cruz and Peixoto 1984
Aplastodiscus perviridis	Haddad et al. 2005	Kwet 2001
Aplastodiscus weygoldti	Foden et al. 2013	NA
Argenteohyla siemersi	Foden et al. 2013	NA
Bokermannohyla astartea	AmphibiaWeb 2013 2013	NA
Bokermannohyla circumdata	Oliveira and Eterovick 2010	NA
Bokermannohyla hylax	Heyer et al. 1990	NA
Bokermannohyla martinsi	Foden et al. 2013	NA
Bromeliohyla bromeliacia	Duellman 2000	Campbell 1999
Charadrahyla nephila	Guyer and Boback 2011	NA
Charadrahyla taeniopus	Duellman 2001	NA
Corythomantis greeningi	Freitas and Silva 2007	NA
Dendropsophus allenorum	Foden et al. 2013	NA
Dendropsophus anceps	Cochran 1955	NA
Dendropsophus aperomeus	Foden et al. 2013	NA
Dendropsophus berthalutzae	Hartmann et al. 2010	NA
Dendropsophus bifurcus	Rodrigues and Duellman 1994	NA
Dendropsophus bipunctatus	Foden et al. 2013	NA
Dendropsophus branneri	Freitas and Silva 2007	NA
Dendropsophus brevifrons	Guyer and Boback 2011	Aichinger 1992
Dendropsophus carnifex	Duellman 1997	NA
Dendropsophus ebraccatus	Guyer and Boback 2011	NA
Dendropsophus elegans	Hartmann et al. 2010	Duellman 1997
Dendropsophus giesleri	Hartmann et al. 2010	NA
Dendropsophus koechlini	Rodrigues and Duellman 1994	NA
Dendropsophus labialis	Duellman 1997	NA
Dendropsophus leali	Rodrigues and Duellman 1994	NA
Dendropsophus leucophyllatus	Rodrigues and Duellman 1994	Crump 1974
Dendropsophus marmoratus	Rodrigues and Duellman 1994	NA
Dendropsophus microcephalus	Duellman 2001	Guayara-BarragÃ¡n and Bernal 2012
Dendropsophus minusculus	Duellman 1997	NA
Dendropsophus minutus	Duellman 1997	Santos et al. 2004
Dendropsophus miyatai	Rodrigues and Duellman 1994	NA
Dendropsophus nanus	Prado 2003	NA
Dendropsophus parviceps	Rodrigues and Duellman 1994	NA
Dendropsophus pelidna	Foden et al. 2013	NA
Dendropsophus rhodopeplus	Rodrigues and Duellman 1994	NA
Dendropsophus riveroi	Duellman 2001	NA
Dendropsophus robertmertensi	Duellman and Fouquette 1968	NA
Dendropsophus rubicundulus	Foden et al. 2013	NA
Dendropsophus sanborni	Brasileiro 2005	Del-Grande 1995
Dendropsophus sarayacuensis	Rodrigues and Duellman 1994	Crump 1974
Dendropsophus sartori	Duellman 2001	NA
Dendropsophus schubarti	Foden et al. 2013	NA
Dendropsophus seniculus	Günther 1869	NA
Dendropsophus triangulum	Rodrigues and Duellman 1994	NA
Dendropsophus walfordi	Hödl 1990	NA
Duellmanohyla rufioculis	Duellman 1970	NA
Duellmanohyla soralia	Guyer and Boback 2011	NA
Ecnomiohyla miliaria	Wells 2007	NA
Ecnomiohyla minera	Guyer and Boback 2011	NA
Ecnomiohyla miotympanum	Duellman 1970	NA
Exerodonta abdivita	Foden et al. 2013	NA
Exerodonta chimalapa	Guyer and Boback 2011	NA
Exerodonta melanomma	Duellman 1966	NA
Exerodonta perkinsi	Guyer and Boback 2011	NA
Exerodonta smaragdina	Hardy and Mcdiarmid 1969	NA
Exerodonta sumichrasti	Duellman 2001	NA
Exerodonta xera	Guyer and Boback 2011	NA
Hyla andersonii	Foden et al. 2013	NA
Hyla annectans	Liao and Lu 2010b	NA
Hyla arborea	Foden et al. 2013	NA
Hyla arenicolor	Wright and Wright 1949	Dodd 2013
Hyla avivoca	Wright and Wright 1949	Savage 2002
Hyla chrysoscelis	Wells 2007	Crump 1974
Hyla cinerea	Wright and Wright 1949	Han and Fu 2013
Hyla euphorbiacea	Duellman 2001	Duellman and Dennis 2001 Savage 2001
Hyla eximia	Wright and Wright 1949	NA
Hyla femoralis	Wright and Wright 1949	Stebbins 1950
Hyla gratiosa	Wright and Wright 1949	Sodhi et al. 2008
Hyla intermedia	Foden et al. 2013	NA
Hyla japonica	Hirai and Matsui 2002	Sodhi et al. 2008
Hyla meridionalis	Guyer and Boback 2011	NA
Hyla plicata	Duellman 2001	NA
Hyla sarda	Cadeddu et al. 2011	NA
Hyla savignyi	Disi and Amr 2010	NA
Hyla squirella	Wright and Wright 1949	Dodd 2013
Hyla tsinlingensis	Foden et al. 2013	NA
Hyla versicolor	Porter 1972	Dodd 2013
Hyla walkeri	Duellman 2001	NA
Hyla wrightorum	Guyer and Boback 2011	NA
Hyloscirtus armatus	Duellman 1997	NA
Hyloscirtus charazani	Foden et al. 2013	NA
Hyloscirtus colymba	Duellman 1970	NA
Hyloscirtus lascinius	Foden et al. 2013	NA
Hyloscirtus lindae	Duellman 1997	NA
Hyloscirtus pacha	Foden et al. 2013	NA
Hyloscirtus palmeri	Lips et al. 2003	NA
Hyloscirtus pantostictus	Foden et al. 2013	NA
Hyloscirtus phyllognathus	Foden et al. 2013	NA
Hyloscirtus simmonsi	Foden et al. 2013	NA
Hyloscirtus tapichalaca	Foden et al. 2013	NA
Hypsiboas albomarginatus	Rodrigues and Duellman 1994	Lutz 1973
Hypsiboas albopunctatus	Foden et al. 2013	NA
Hypsiboas balzani	Duellman 1997	NA
Hypsiboas bischoffi	Cochran 1955	Lutz 1973
Hypsiboas boans	Duellman 2001	Foden et al. 2013
Hypsiboas caingua	Foden et al. 2013	NA
Hypsiboas calcaratus	Rodrigues and Duellman 1994	NA
Hypsiboas cinerascens	Rodrigues and Duellman 1994	Duellman 2005
Hypsiboas cordobae	Foden et al. 2013	NA
Hypsiboas crepitans	Duellman 2001	Guayara-BarragÃ¡n and bernal 2012
Hypsiboas dentei	Cochran 1955	NA
Hypsiboas ericae	Foden et al. 2013	NA
Hypsiboas faber	Duellman 2001	Han and Fu 2013
Hypsiboas fasciatus	Duellman 2001	Sodhi et al. 2008
Hypsiboas geographicus	Duellman 1997	Crump 1974
Hypsiboas guentheri	Foden et al. 2013	Moreira et al. 2007
Hypsiboas heilprini	Guyer and Boback 2011	NA
Hypsiboas joaquini	Foden et al. 2013	NA
Hypsiboas lanciformis	Rodrigues and Duellman 1994	NA
Hypsiboas latistriatus	Foden et al. 2013	NA
Hypsiboas lemai	Duellman 1997	NA
Hypsiboas leptolineatus	Foden et al. 2013	NA
Hypsiboas lundii	Brasileiro et al. 2005	NA
Hypsiboas marginatus	Foden et al. 2013	NA
Hypsiboas marianitae	Duellman 1997	NA
Hypsiboas microderma	Rodrigues and Duellman 1994	NA
Hypsiboas multifasciatus	Duellman 1997	NA
Hypsiboas nympha	Foden et al. 2013	NA
Hypsiboas ornatissimus	Foden et al. 2013	NA
Hypsiboas pardalis	Almeida-Gomes et al. 2010	Bertoluci and Rodrigues 2002
Hypsiboas pellucens	Foden et al. 2013	NA
Hypsiboas picturatus	Foden et al. 2013	NA
Hypsiboas polytaenius	Cochran 1955	NA
Hypsiboas prasinus	Cochran 1955	NA
Hypsiboas pulchellus	Foden et al. 2013	NA
Hypsiboas raniceps	Prado 2003	NA
Hypsiboas riojanus	Foden et al. 2013	NA
Hypsiboas roraima	Foden et al. 2013	NA
Hypsiboas rosenbergi	Duellman 2001	Duellman and Dennis 2001 Savage 2001
Hypsiboas rufitelus	Duellman 2001	NA
Hypsiboas semiguttatus	Foden et al. 2013	NA
Hypsiboas semilineatus	Hartmann et al. 2010	NA
Hypsiboas sibleszi	Duellman 1997	NA
Isthmohyla pseudopuma	Foden et al. 2013	NA
Isthmohyla rivularis	Duellman 1970	NA
Isthmohyla tica	Duellman 1970	NA
Isthmohyla zeteki	Duellman 2001	Duellman and Dennis 2001 Savage 2002
Itapotihyla langsdorffii	Hartmann et al. 2010	NA
Megastomatohyla mixe	Duellman 1970	NA
Myersiohyla inparquesi	Foden et al. 2013	NA
Myersiohyla kanaima	Foden et al. 2013	NA
Nyctimantis rugiceps	Duellman and Trueb 1976	NA
Osteocephalus alboguttatus	Guyer and Boback 2011	NA
Osteocephalus buckleyi	Rodrigues and Duellman 1994	NA
Osteocephalus cabrerai	Foden et al. 2013	NA
Osteocephalus leprieurii	Rodrigues and Duellman 1994	Jungfer and Hodl 2002
Osteocephalus mutabor	Foden et al. 2013	NA
Osteocephalus oophagus	Guyer and Boback 2011	NA
Osteocephalus planiceps	Ron and Pramuk 1999	NA
Osteocephalus taurinus	Duellman 1997	Foden et al. 2013
Osteocephalus verruciger	Trueb and Duellman 1970	NA
Osteopilus crucialis	Guyer and Boback 2011	NA
Osteopilus dominicensis	Guyer and Boback 2011	NA
Osteopilus marianae	Guyer and Boback 2011	NA
Osteopilus pulchrilineatus	Guyer and Boback 2011	NA
Osteopilus septentrionalis	Wright and Wright 1949	NA
Osteopilus vastus	Guyer and Boback 2011	NA
Osteopilus wilderi	Guyer and Boback 2011	NA
Phyllodytes luteolus	Foden et al. 2013	NA
Plectrohyla arborescandens	Duellman 1970	NA
Plectrohyla bistincta	Duellman 2001	NA
Plectrohyla calthula	Guyer and Boback 2011	NA
Plectrohyla chrysopleura	Guyer and Boback 2011	NA
Plectrohyla cyclada	Guyer and Boback 2011	NA
Plectrohyla glandulosa	Duellman 2001	NA
Plectrohyla guatemalensis	Duellman 2001	NA
Plectrohyla matudai	Duellman 2001	NA
Plectrohyla pentheter	Duellman 2001	NA
Plectrohyla siopela	Duellman 2001	NA
Pseudacris brachyphona	Wells 2007	Hulse et al. 2001
Pseudacris brimleyi	Wells 2007	Dodd 2013
Pseudacris cadaverina	Wells 2007	Sodhi et al. 2008
Pseudacris clarkii	Wells 2007	Dodd 2013
Pseudacris crucifer	Wells 2007	Crump 1984
Pseudacris feriarum	Wells 2007	Dodd 2013
Pseudacris fouquettei	Wells 2007	NA
Pseudacris kalmi	Wells 2007	NA
Pseudacris maculata	Wells 2007	NA
Pseudacris nigrita	Foden et al. 2013	NA
Pseudacris ocularis	Wells 2007	Dodd 2013
Pseudacris ornata	Wells 2007	Blommers-Schlosser 1979
Pseudacris regilla	Wells 2007	Duellman and Dennis 2001 Savage 2001
Pseudacris streckeri	Wells 2007	Channing 2001
Pseudacris triseriata	Wells 2007	Stebbins 1950
Pseudis bolbodactyla	Wells 2007	Teixeria et al. 2004
Pseudis caraya	Wells 2009	NA
Pseudis cardosoi	Wells 2010	NA
Pseudis fusca	Wells 2011	NA
Pseudis minuta	Wells 2012	NA
Pseudis paradoxa	Foden et al. 2013	NA
Pseudis tocantins	Wells 2012	NA
Ptychohyla dendrophasma	Guyer and Boback 2011	NA
Ptychohyla euthysanota	Duellman 2001	NA
Ptychohyla hypomykter	Guyer and Boback 2011	NA
Ptychohyla leonhardschultzei	Duellman 2001	NA
Ptychohyla spinipollex	Duellman 2001	NA
Ptychohyla zophodes	Foden et al. 2013	NA
Scarthyla goinorum	Rodrigues and Duellman 1994	NA
Scinax acuminatus	Lutz 1973	NA
Scinax berthae	LourenÃ§o et al. 2009	NA
Scinax boesemani	Duellman 1997	NA
Scinax boulengeri	Duellman 2001	AmphibiaWeb 2013
Scinax catharinae	LourenÃ§o et al. 2009	NA
Scinax crospedospilus	Heyer et al. 1990	NA
Scinax cruentommus	Rodrigues and Duellman 1994	NA
Scinax fuscovarius	Caramaschi and Cardoso 2006	Sodhi et al. 2008
Scinax garbei	Rodrigues and Duellman 1994	Crump 1974
Scinax jolyi	Foden et al. 2013	NA
Scinax nasicus	Cei 1980	Uetanabaro et al. 2008
Scinax nebulosus	Hödl 1990	NA
Scinax proboscideus	Foden et al. 2013	NA
Scinax rostratus	Duellman 2001	Munoz-Guerrero et al. 2007
Scinax ruber	Duellman 2001	Bevier 1997
Scinax squalirostris	Lutz 1973	Uetanabaro et al. 2008
Scinax staufferi	Duellman 2001	Foden et al. 2013
Scinax sugillatus	Foden et al. 2013	NA
Scinax uruguayus	Foden et al. 2013	NA
Scinax x-signatus	Duellman 1997	NA
Smilisca baudinii	Wells 2007	Foden et al. 2013
Smilisca cyanosticta	Wells 2007	NA
Smilisca fodiens	Wells 2007	AmphibiaWeb 2013
Smilisca phaeota	Wells 2007	Han and Fu 2013
Smilisca puma	Wells 2007	NA
Smilisca sila	Lips et al. 2003	NA
Smilisca sordida	Wells 2007	NA
Sphaenorhynchus dorisae	Rodrigues and Duellman 1994	NA
Sphaenorhynchus lacteus	Duellman 1997	Han and Fu 2013
Sphaenorhynchus orophilus	Rodrigues and Duellman 1994	NA
Tepuihyla edelcae	Myers and Donnelly 2008	NA
Tlalocohyla godmani	Duellman 1970	NA
Tlalocohyla loquax	Duellman 1959	Han and Fu 2013
Tlalocohyla picta	Duellman 1959	NA
Tlalocohyla smithii	Hardy and Mcdiarmid 1969	NA
Trachycephalus coriaceus	Rodrigues and Duellman 1994	NA
Trachycephalus hadroceps	Duellman and Hoogmoed 1992	NA
Trachycephalus imitatrix	Cochran 1955	NA
Trachycephalus jordani	Foden et al. 2013	NA
Trachycephalus mesophaeus	Hartmann et al. 2010	NA
Trachycephalus nigromaculatus	Cochran 1955	NA
Trachycephalus resinifictrix	Rodrigues and Duellman 1994	Jennions et al. 1992
Triprion petasatus	Duellman 2001	NA
Xenohyla truncata	Wells 2007	NA
Litoria adelaidensis	Guyer and Boback 2011	NA
Litoria amboinensis	Foden et al. 2013	NA
Litoria andiirrmalin	Guyer and Boback 2011	NA
Litoria arfakiana	Foden et al. 2013	NA
Litoria aurea	Pyke and White 2001	NA
Litoria bicolor	Guyer and Boback 2011	NA
Litoria booroolongensis	Guyer and Boback 2011	NA
Litoria brevipalmata	Guyer and Boback 2011	NA
Litoria burrowsi	Guyer and Boback 2011	NA
Litoria caerulea	Guyer and Boback 2011	Dziminski and Alford 2005
Litoria cavernicola	Foden et al. 2013	NA
Litoria chloris	Wells 2007	Bryne et al. 2002
Litoria citropa	Guyer and Boback 2011	Bryne et al. 2002
Litoria coplandi	Guyer and Boback 2011	NA
Litoria cyclorhyncha	Guyer and Boback 2011	NA
Litoria dahlii	Guyer and Boback 2011	NA
Litoria darlingtoni	Foden et al. 2013	NA
Litoria dentata	Guyer and Boback 2011	NA
Litoria dorsalis	Guyer and Boback 2011	NA
Litoria electrica	Guyer and Boback 2011	NA
Litoria eucnemis	Guyer and Boback 2011	NA
Litoria ewingii	Guyer and Boback 2011	NA
Litoria fallax	Guyer and Boback 2011	NA
Litoria freycineti	Guyer and Boback 2011	NA
Litoria genimaculata	Guyer and Boback 2011	NA
Litoria gilleni	Guyer and Boback 2011	NA
Litoria gracilenta	Guyer and Boback 2011	NA
Litoria havina	Gunter 2006	NA
Litoria inermis	Guyer and Boback 2011	NA
Litoria infrafrenata	Guyer and Boback 2011	Bryne et al. 2002
Litoria iris	Foden et al. 2013	NA
Litoria jervisiensis	Guyer and Boback 2011	NA
Litoria kumae	Foden et al. 2013	NA
Litoria latopalmata	Wells 2007	NA
Litoria lesueurii	Wells 2007	Sodhi et al. 2008
Litoria littlejohni	Guyer and Boback 2011	NA
Litoria longirostris	Guyer and Boback 2011	NA
Litoria meiriana	Guyer and Boback 2011	Tyler and Doughty 2009
Litoria microbelos	Foden et al. 2013	NA
Litoria micromembrana	Foden et al. 2013	NA
Litoria modica	Foden et al. 2013	NA
Litoria moorei	Guyer and Boback 2011	NA
Litoria multiplica	Foden et al. 2013	NA
Litoria nannotis	Guyer and Boback 2011	NA
Litoria nasuta	Wells 2007	NA
Litoria nigrofrenata	Wells 2007	NA
Litoria nigropunctata	Foden et al. 2013	NA
Litoria nyakalensis	Guyer and Boback 2011	NA
Litoria olongburensis	Guyer and Boback 2011	NA
Litoria pallida	Guyer and Boback 2011	Bryne et al. 2002
Litoria paraewingi	Guyer and Boback 2011	NA
Litoria pearsoniana	Wells 2007	Sodhi et al. 2008
Litoria peronii	Guyer and Boback 2011	Tyler 1998
Litoria personata	Guyer and Boback 2011	NA
Litoria phyllochroa	Guyer and Boback 2011	NA
Litoria prora	Kraus 2007	NA
Litoria raniformis	Wells 2007	Bryne et al. 2002
Litoria revelata	Guyer and Boback 2011	NA
Litoria rheocola	Guyer and Boback 2011	NA
Litoria rothii	Guyer and Boback 2011	NA
Litoria rubella	Guyer and Boback 2011	Bryne et al. 2002
Litoria spenceri	Gillespie 2011	NA
Litoria splendida	Guyer and Boback 2011	NA
Litoria subglandulosa	Guyer and Boback 2011	NA
Litoria thesaurensis	Foden et al. 2013	NA
Litoria tornieri	Guyer and Boback 2011	NA
Litoria tyleri	Guyer and Boback 2011	NA
Litoria verreauxii	Guyer and Boback 2011	NA
Litoria watjulumensis	Guyer and Boback 2011	NA
Litoria wilcoxii	Foden et al. 2013	NA
Litoria wollastoni	Foden et al. 2013	NA
Litoria xanthomera	Guyer and Boback 2011	NA
Agalychnis annae	Duellman 2001	Savage 2002
Agalychnis callidryas	Duellman 2001	Briggs 2008
Agalychnis moreletii	Duellman 2001	AmphibiaWeb 2013
Agalychnis saltator	Duellman 2001	Duellman and Dennis 2001 Savage 2002
Agalychnis spurrelli	Duellman 2001	Sodhi et al. 2008
Cruziohyla calcarifer	Wells 2007	NA
Phasmahyla cochranae	Heyer et al. 1990	NA
Phasmahyla exilis	Foden et al. 2013	NA
Phasmahyla guttata	Hartmann et al. 2010	NA
Phasmahyla jandaia	Foden et al. 2013	NA
Phrynomedusa marginata	Foden et al. 2013	NA
Phyllomedusa atelopoides	Wells 2007	Fraga et al. 2014
Phyllomedusa ayeaye	Wells 2007	NA
Phyllomedusa azurea	Foden et al. 2013	NA
Phyllomedusa bahiana	Foden et al. 2013	NA
Phyllomedusa baltea	Wells 2007	NA
Phyllomedusa bicolor	Wells 2007	Lescure et Marty 2000
Phyllomedusa boliviana	Wells 2007	NA
Phyllomedusa burmeisteri	Wells 2007	Inger and Bacon 1967
Phyllomedusa camba	Wells 2007	NA
Phyllomedusa centralis	Foden et al. 2013	NA
Phyllomedusa distincta	Wells 2007	Wachlevski et al. 2014
Phyllomedusa hypochondrialis	Duellman 1997	Duellman 1997
Phyllomedusa iheringii	Wells 2007	NA
Phyllomedusa megacephala	Foden et al. 2013	NA
Phyllomedusa neildi	Foden et al. 2013	NA
Phyllomedusa nordestina	Foden et al. 2013	NA
Phyllomedusa oreades	Foden et al. 2013	NA
Phyllomedusa palliata	Wells 2007	Sodhi et al. 2008
Phyllomedusa perinesos	Foden et al. 2013	NA
Phyllomedusa rohdei	Wells 2007	NA
Phyllomedusa sauvagii	Wells 2007	NA
Phyllomedusa tarsius	Duellman 1997	Sodhi et al. 2008
Phyllomedusa tetraploidea	Wells 2007	NA
Phyllomedusa tomopterna	Duellman 1997	Crump 1974
Phyllomedusa trinitatis	Murphy J. C. 1997	NA
Phyllomedusa vaillantii	Wells 2007	NA
Crossodactylus caramaschii	Wells 2007	NA
Crossodactylus schmidti	Wells 2007	NA
Hylodes dactylocinus	Foden et al. 2013	NA
Hylodes meridionalis	Wells 2007	NA
Hylodes ornatus	Wells 2007	NA
Hylodes perplicatus	Wells 2007	NA
Hylodes phyllodes	Wells 2007	NA
Hylodes sazimai	Foden et al. 2013	NA
Megaelosia goeldii	Wells 2007	NA
Acanthixalus sonjae	Rodel et al 2003	NA
Acanthixalus spinosus	Rodel et al 2003	NA
Afrixalus delicatus	Harper et al. 2010	NA
Afrixalus dorsalis	Loveridge 1936	Rodel and Spieler 2000
Afrixalus fornasini	Wells 2007	NA
Afrixalus knysnae	Guyer and Boback 2011	NA
Afrixalus laevis	Guyer and Boback 2011	NA
Afrixalus paradorsalis	Blackburn 2008	NA
Afrixalus stuhlmanni	Wells 2007	NA
Alexteroon obstetricans	Guyer and Boback 2011	NA
Cryptothylax greshoffii	Guyer and Boback 2011	NA
Heterixalus alboguttatus	Foden et al. 2013	NA
Heterixalus andrakata	Foden et al. 2013	NA
Heterixalus betsileo	Guyer and Boback 2011	NA
Heterixalus boettgeri	Guyer and Boback 2011	NA
Heterixalus madagascariensis	Guyer and Boback 2011	NA
Heterixalus punctatus	Bussuyt and Dubois 2001	NA
Heterixalus rutenbergi	Foden et al. 2013	NA
Heterixalus tricolor	Guyer and Boback 2011	NA
Heterixalus variabilis	Foden et al. 2013	NA
Hyperolius acuticeps	Foden et al. 2013	NA
Hyperolius argus	Wells 2007	NA
Hyperolius baumanni	Guyer and Boback 2011	NA
Hyperolius castaneus	Blackburn 2008	NA
Hyperolius chlorosteus	Guyer and Boback 2011	NA
Hyperolius cinnamomeoventris	Loveridge 1936	NA
Hyperolius concolor	Loveridge 1941	NA
Hyperolius cystocandicans	Kohler et al. 2005	NA
Hyperolius frontalis	Guyer and Boback 2011	NA
Hyperolius fusciventris	Loveridge 1941	NA
Hyperolius glandicolor	Köhler et al. 2005	NA
Hyperolius guttulatus	Gunther 1869	NA
Hyperolius horstockii	Guyer and Boback 2011	NA
Hyperolius kivuensis	Loveridge 1936	NA
Hyperolius lateralis	Guyer and Boback 2011	NA
Hyperolius marmoratus	Wells 2007	NA
Hyperolius molleri	Guyer and Boback 2011	NA
Hyperolius montanus	Köhler et al. 2005	NA
Hyperolius mosaicus	Guyer and Boback 2011	NA
Hyperolius nasutus	Harper et al. 2010	NA
Hyperolius ocellatus	Loveridge 1936	NA
Hyperolius pardalis	Guyer and Boback 2011	NA
Hyperolius phantasticus	Köhler et al. 2005	NA
Hyperolius picturatus	Loveridge 1936	NA
Hyperolius puncticulatus	Harper et al. 2010	Channing and Howell 2006
Hyperolius pusillus	Wells 2007	NA
Hyperolius semidiscus	Guyer and Boback 2011	NA
Hyperolius thomensis	Guyer and Boback 2011	NA
Hyperolius torrentis	Guyer and Boback 2011	NA
Hyperolius tuberculatus	Guyer and Boback 2011	NA
Hyperolius tuberilinguis	Wells 2007	NA
Hyperolius viridiflavus	Harper and Vonesh 2003	NA
Hyperolius zonatus	Guyer and Boback 2011	NA
Kassina maculata	Barbour and Loveridge 1928	NA
Kassina senegalensis	Harper et al. 2010	Sodhi et al. 2008
Opisthothylax immaculatus	Guyer and Boback 2011	NA
Phlyctimantis leonardi	Loveridge 1941	NA
Phlyctimantis verrucosus	Boulenger 1912	NA
Semnodactylus wealii	Guyer and Boback 2011	NA
Tachycnemis seychellensis	Günther 1869	NA
Ascaphus montanus	Foden et al. 2013	NA
Ascaphus truei	Foden et al. 2013	NA
Leiopelma archeyi	Foden et al. 2013	NA
Leiopelma hamiltoni	Foden et al. 2013	NA
Leiopelma hochstetteri	Foden et al. 2013	NA
Leiopelma pakeka	Foden et al. 2013	NA
Edalorhina perezi	Rodrigues and Duellman 1994	NA
Engystomops coloradorum	Foden et al. 2013	NA
Engystomops freibergi	Funk et al. 2008	NA
Engystomops petersi	Rodrigues and Duellman 1994	NA
Engystomops pustulatus	Foden et al. 2013	NA
Engystomops pustulosus	Duellman 1959	NA
Engystomops randi	Foden et al. 2013	NA
Eupemphix nattereri	Prado and Haddad 2003	NA
Physalaemus albonotatus	Prado and Haddad 2003	Crump 1973
Physalaemus biligonigerus	Fabrezi 2011	NA
Physalaemus cuvieri	Oliveira and Eterovick 2010	Sodhi et al. 2008
Physalaemus ephippifer	Wells 2007	NA
Physalaemus gracilis	Camargo et al. 2005	NA
Physalaemus riograndensis	Foden et al. 2013	NA
Physalaemus signifer	Rocha et al. 2011	NA
Pleurodema brachyops	Rodrigues and Duellman 1994	NA
Pleurodema bufoninum	Foden et al. 2013	NA
Pleurodema marmoratum	Foden et al. 2013	NA
Pleurodema thaul	Zhang and Lu 2012	Iturra-Cid et al. 2010
Pseudopaludicola falcipes	Foden et al. 2013	Lobo 1994
Leptodactylus albilabris	Wells 2007	Schmidt 1920
Leptodactylus bufonius	Wells 2007	Leynaud et al. 2006
Leptodactylus chaquensis	Wells 2007	Prado 2004
Leptodactylus didymus	Wells 2007	NA
Leptodactylus discodactylus	Wells 2007	NA
Leptodactylus elenae	Wells 2007	NA
Leptodactylus fallax	Wells 2007	NA
Leptodactylus fuscus	Wells 2007	Han and Fu 2013
Leptodactylus gracilis	Wells 2007	NA
Leptodactylus knudseni	Wells 2007	NA
Leptodactylus labyrinthicus	Wells 2007	Uetanabaro et al. 2008
Leptodactylus leptodactyloides	Wells 2007	NA
Leptodactylus longirostris	Wells 2007	NA
Leptodactylus melanonotus	Wells 2007	Savage 2002
Leptodactylus mystaceus	Duellman 1997	Han and Fu 2013
Leptodactylus mystacinus	Wells 2007	Han and Fu 2013
Leptodactylus pentadactylus	Duellman 1997	Hödl 1990
Leptodactylus plaumanni	Wells 2007	NA
Leptodactylus podicipinus	Wells 2007	Prado et al. 2000
Leptodactylus rhodomystax	Wells 2007	Rodrigues et al. 2007
Leptodactylus rhodonotus	Wells 2007	NA
Leptodactylus riveroi	Wells 2007	NA
Leptodactylus silvanimbus	Wells 2007	NA
Leptodactylus spixi	Wells 2007	NA
Leptodactylus validus	Wells 2007	NA
Leptodactylus vastus	Wells 2007	NA
Leptodactylus wagneri	Wells 2007	Sodhi et al. 2008
Paratelmatobius cardosoi	Foden et al. 2013	NA
Paratelmatobius gaigeae	Foden et al. 2013	NA
Paratelmatobius poecilogaster	Foden et al. 2013	NA
Scythrophrys sawayae	Foden et al. 2013	NA
Adelotus brevis	Guyer and Boback 2011	NA
Heleioporus australiacus	Guyer and Boback 2011	Penman et al. 2004
Lechriodus fletcheri	Guyer and Boback 2011	NA
Limnodynastes convexiusculus	Guyer and Boback 2011	NA
Limnodynastes depressus	Guyer and Boback 2011	NA
Limnodynastes dorsalis	Guyer and Boback 2011	NA
Limnodynastes dumerilii	Guyer and Boback 2011	NA
Limnodynastes fletcheri	Guyer and Boback 2011	NA
Limnodynastes interioris	Guyer and Boback 2011	NA
Limnodynastes lignarius	Guyer and Boback 2011	NA
Limnodynastes peronii	Wells 2007	AmphibiaWeb 2013
Limnodynastes salmini	Guyer and Boback 2011	NA
Limnodynastes tasmaniensis	Guyer and Boback 2011	NA
Limnodynastes terraereginae	Guyer and Boback 2011	NA
Neobatrachus pelobatoides	Guyer and Boback 2011	NA
Neobatrachus pictus	Guyer and Boback 2011	Bryne et al. 2002
Neobatrachus sudelli	Guyer and Boback 2011	NA
Notaden bennettii	Guyer and Boback 2011	NA
Notaden melanoscaphus	Guyer and Boback 2011	NA
Philoria sphagnicolus	Wells 2007	AmphibiaWeb 2013
Platyplectrum ornatum	Guyer and Boback 2011	Mo 2014
Platyplectrum spenceri	Guyer and Boback 2011	NA
Boophis albilabris	Wells 2007	NA
Boophis doulioti	Wells 2007	NA
Boophis goudotii	Wells 2007	NA
Boophis luteus	Wells 2007	NA
Boophis madagascariensis	Wells 2007	NA
Boophis marojezensis	Wells 2007	NA
Boophis occidentalis	Wells 2007	NA
Boophis rappiodes	Wells 2007	NA
Boophis sibilans	Foden et al. 2013	NA
Boophis tephraeomystax	Wells 2007	NA
Boophis viridis	Wells 2007	NA
Boophis vittatus	Wells 2007	NA
Boophis xerophilus	Foden et al. 2013	NA
Aglyptodactylus laticeps	Foden et al. 2013	NA
Aglyptodactylus madagascariensis	Guyer and Boback 2011	NA
Laliostoma labrosum	Wells 2007	NA
Blommersia domerguei	Foden et al. 2013	NA
Blommersia wittei	Foden et al. 2013	NA
Boehmantis microtympanum	AmphibiaWeb 2013 2013	NA
Gephyromantis ambohitra	Foden et al. 2013	NA
Gephyromantis asper	Foden et al. 2013	NA
Gephyromantis azzurrae	Foden et al. 2013	NA
Gephyromantis blanci	Foden et al. 2013	NA
Gephyromantis boulengeri	Guyer and Boback 2011	NA
Gephyromantis cornutus	Glaw and Vences 2007	NA
Gephyromantis corvus	Foden et al. 2013	NA
Gephyromantis decaryi	Foden et al. 2013	NA
Gephyromantis eiselti	AmphibiaWeb 2013	NA
Gephyromantis enki	Foden et al. 2013	NA
Gephyromantis granulatus	Glaw and Vences 2002	NA
Gephyromantis horridus	Guyer and Boback 2011	NA
Gephyromantis klemmeri	Foden et al. 2013	NA
Gephyromantis leucocephalus	Foden et al. 2013	NA
Gephyromantis leucomaculatus	Glaw and Vences 2002	NA
Gephyromantis luteus	Guyer and Boback 2011	NA
Gephyromantis malagasius	Foden et al. 2013	NA
Gephyromantis moseri	Glaw and Vences 2002	NA
Gephyromantis plicifer	Foden et al. 2013	NA
Gephyromantis pseudoasper	Foden et al. 2013	NA
Gephyromantis redimitus	Glaw and Vences 2002	NA
Gephyromantis rivicola	Glaw and Vences 2007	NA
Gephyromantis salegy	Foden et al. 2013	NA
Gephyromantis sculpturatus	Foden et al. 2013	NA
Gephyromantis silvanus	Foden et al. 2013	NA
Gephyromantis striatus	Foden et al. 2013	NA
Gephyromantis tandroka	Foden et al. 2013	NA
Gephyromantis tschenki	Glaw and Vences 2007	NA
Gephyromantis ventrimaculatus	Foden et al. 2013	NA
Gephyromantis webbi	Foden et al. 2013	NA
Gephyromantis zavona	Glaw and Vences 2007	NA
Guibemantis albolineatus	Foden et al. 2013	NA
Guibemantis bicalcaratus	Lehtinen 2003	Foden et al. 2013
Guibemantis depressiceps	Foden et al. 2013	NA
Guibemantis liber	Foden et al. 2013	NA
Guibemantis tornieri	Guyer and Boback 2011	NA
Mantella aurantiaca	Wells 2007	Wright and Wright 1949
Mantella baroni	Wells 2007	NA
Mantella bernhardi	Wells 2007	NA
Mantella betsileo	Wells 2007	NA
Mantella cowanii	Wells 2007	NA
Mantella crocea	Wells 2007	NA
Mantella ebenaui	Wells 2007	NA
Mantella expectata	Wells 2007	NA
Mantella haraldmeieri	Wells 2007	NA
Mantella laevigata	Wells 2007	Sodhi et al. 2008
Mantella madagascariensis	Wells 2007	NA
Mantella manery	Foden et al. 2013	NA
Mantella milotympanum	Wells 2007	NA
Mantella nigricans	Wells 2007	NA
Mantella pulchra	Wells 2007	NA
Mantella viridis	Wells 2007	NA
Mantidactylus ambreensis	Foden et al. 2013	NA
Mantidactylus argenteus	Foden et al. 2013	NA
Mantidactylus biporus	Foden et al. 2013	NA
Mantidactylus charlotteae	Foden et al. 2013	NA
Mantidactylus femoralis	Foden et al. 2013	NA
Mantidactylus grandidieri	Guyer and Boback 2011	NA
Mantidactylus lugubris	Foden et al. 2013	NA
Mantidactylus mocquardi	Foden et al. 2013	NA
Mantidactylus opiparis	Foden et al. 2013	NA
Mantidactylus ulcerosus	Guyer and Boback 2011	NA
Spinomantis aglavei	Foden et al. 2013	NA
Spinomantis elegans	Foden et al. 2013	NA
Spinomantis peraccae	Foden et al. 2013	NA
Wakea madinika	Foden et al. 2013	NA
Brachytarsophrys feae	Foden et al. 2013	NA
Leptobrachium ailaonicum	Wells 2007	NA
Leptobrachium banae	Wells 2007	NA
Leptobrachium boringii	Wells 2007	NA
Leptobrachium chapaense	Wells 2007	NA
Leptobrachium gunungense	Wells 2007	NA
Leptobrachium hainanense	Wells 2007	NA
Leptobrachium hasseltii	Inger and Stuebing 1997	NA
Leptobrachium leishanense	Wells 2007	NA
Leptobrachium liui	Wells 2007	NA
Leptobrachium montanum	Wells 2007	Hamidy and Matsui 2010
Leptobrachium mouhoti	Foden et al. 2013	NA
Leptobrachium promustache	Foden et al. 2013	NA
Leptobrachium smithi	Wells 2007	NA
Leptobrachium xanthospilum	Foden et al. 2013	NA
Leptolalax arayai	Wells 2007	NA
Leptolalax bourreti	Foden et al. 2013	NA
Leptolalax liui	Wells 2007	NA
Leptolalax oshanensis	Wells 2007	NA
Leptolalax pelodytoides	Wells 2007	NA
Leptolalax pictus	Wells 2007	NA
Megophrys nasuta	Wells 2007	NA
Ophryophryne hansi	Foden et al. 2013	NA
Ophryophryne microstoma	Foden et al. 2013	NA
Oreolalax chuanbeiensis	Wells 2007	NA
Oreolalax jingdongensis	Wells 2007	NA
Oreolalax liangbeiensis	Wells 2007	NA
Oreolalax lichuanensis	Wells 2007	NA
Oreolalax major	Wells 2007	NA
Oreolalax multipunctatus	Wells 2007	NA
Oreolalax nanjiangensis	Foden et al. 2013	NA
Oreolalax omeimontis	Wells 2007	NA
Oreolalax pingii	Wells 2007	Nguyen et al. 2013
Oreolalax popei	Wells 2007	Nguyen et al. 2013
Oreolalax rhodostigmatus	Wells 2007	NA
Oreolalax rugosus	Wells 2007	Nguyen et al. 2013
Oreolalax schmidti	Wells 2007	NA
Oreolalax xiangchengensis	Wells 2007	NA
Scutiger boulengeri	Wells 2007	NA
Scutiger chintingensis	Wells 2007	NA
Scutiger glandulatus	Wells 2007	NA
Scutiger mammatus	Wells 2007	NA
Scutiger muliensis	Wells 2007	NA
Scutiger tuberculatus	Wells 2007	NA
Xenophrys baluensis	Foden et al. 2013	NA
Xenophrys nankiangensis	Foden et al. 2013	NA
Xenophrys omeimontis	Foden et al. 2013	NA
Xenophrys shapingensis	Han and Fu 2013	NA
Xenophrys spinata	Foden et al. 2013	NA
Micrixalus fuscus	Foden et al. 2013	NA
Synapturanus mirandaribeiroi	Hodl 1990	NA
Albericus laurini	Foden et al. 2013	NA
Aphantophryne pansa	Foden et al. 2013	NA
Austrochaperina derongo	Allison and Kraus 2003	NA
Barygenys exsul	Foden et al. 2013	NA
Barygenys flavigularis	Foden et al. 2013	NA
Callulops robustus	Foden et al. 2013	NA
Choerophryne rostellifer	Foden et al. 2013	NA
Cophixalus balbus	Foden et al. 2013	NA
Cophixalus sphagnicola	Foden et al. 2013	NA
Hylophorbus nigrinus	Foden et al. 2013	NA
Hylophorbus picoides	Foden et al. 2013	NA
Hylophorbus rufescens	Richards and Oliver 2007	Bickford 2004
Liophryne dentata	Foden et al. 2013	NA
Liophryne rhododactyla	Foden et al. 2013	NA
Liophryne schlaginhaufeni	Foden et al. 2013	NA
Oreophryne asplenicola	Foden et al. 2013	NA
Oreophryne atrigularis	Foden et al. 2013	NA
Oreophryne brachypus	Foufopoulos and Richards 2007	NA
Oreophryne clamata	Foden et al. 2013	NA
Oreophryne pseudasplenicola	Foden et al. 2013	NA
Oreophryne sibilans	Foden et al. 2013	NA
Oreophryne unicolor	Foden et al. 2013	NA
Oreophryne wapoga	Foden et al. 2013	NA
Oxydactyla crassa	Foden et al. 2013	NA
Sphenophryne cornuta	Foden et al. 2013	NA
Xenorhina bouwensi	Foden et al. 2013	NA
Xenorhina obesa	Foden et al. 2013	NA
Xenorhina oxycephala	Gunther 2010	NA
Xenorhina varia	Foden et al. 2013	NA
Anodonthyla boulengerii	Guyer and Boback 2011	NA
Anodonthyla hutchisoni	Foden et al. 2013	NA
Anodonthyla montana	Foden et al. 2013	NA
Anodonthyla moramora	Foden et al. 2013	NA
Anodonthyla nigrigularis	Foden et al. 2013	NA
Anodonthyla rouxae	Foden et al. 2013	NA
Cophyla phyllodactyla	Guyer and Boback 2011	NA
Platypelis barbouri	Guyer and Boback 2011	NA
Platypelis grandis	Guyer and Boback 2011	NA
Platypelis mavomavo	Andreone et al. 2003	NA
Platypelis milloti	Guyer and Boback 2011	NA
Platypelis pollicaris	Foden et al. 2013	NA
Platypelis tuberifera	Andreone et al. 2003	NA
Plethodontohyla bipunctata	Cochran 1955	NA
Plethodontohyla inguinalis	Vences et al 2003	NA
Plethodontohyla mihanika	Vences et al 2003	NA
Plethodontohyla notosticta	Vences et al 2003	NA
Rhombophryne coudreaui	Foden et al. 2013	NA
Rhombophryne serratopalpebrosa	Foden et al. 2013	NA
Rhombophryne testudo	Guyer and Boback 2011	NA
Stumpffia grandis	Foden et al. 2013	NA
Stumpffia pygmaea	Guyer and Boback 2011	NA
Stumpffia roseifemoralis	Foden et al. 2013	NA
Stumpffia tetradactyla	Foden et al. 2013	NA
Stumpffia tridactyla	Foden et al. 2013	NA
Dyscophus antongilii	Wells 2007	NA
Dyscophus guineti	Wells 2007	NA
Dyscophus insularis	Wells 2007	NA
Chiasmocleis hudsoni	Lima et al. 2005	NA
Chiasmocleis shudikarensis	Hodl 1990	NA
Ctenophryne geayi	Rodrigues and Duellman 1994	Zweifel and Myers 1989
Dasypops schirchi	Foden et al. 2013	NA
Dermatonotus muelleri	Freitas and Silva 2007	NA
Elachistocleis ovalis	Deichmann et al. 2008	NA
Gastrophryne carolinensis	Porter 1972	Sodhi et al. 2008
Gastrophryne elegans	Duellman 1965	NA
Gastrophryne olivacea	Fitch 1956	NA
Hamptophryne boliviana	Rodrigues and Duellman 1994	NA
Hypopachus variolosus	Wright and Wright 1949	NA
Hoplophryne rogersi	Barbour and Loveridge 1928	NA
Hoplophryne uluguruensis	Barbour and Loveridge 1928	NA
Kalophrynus baluensis	Matsui 2009	NA
Kalophrynus intermedius	Matsui 2009	NA
Kalophrynus pleurostigma	Matsui 2009	NA
Melanobatrachus indicus	Foden et al. 2013	NA
Calluella guttulata	Günther 1869	NA
Chaperina fusca	Foden et al. 2013	NA
Glyphoglossus molossus	Günther 1869	NA
Kaloula conjuncta	Foden et al. 2013	NA
Kaloula pulchra	Zug et al. 1998	NA
Kaloula taprobanica	Lewis et al. 2010	NA
Metaphrynella sundana	Foden et al. 2013	NA
Microhyla borneensis	Das and Haas 2010	NA
Microhyla butleri	Das et al. 2009	NA
Microhyla fissipes	Moen et al. 2013	NA
Microhyla heymonsi	Ohler et al. 2000	Jestrzemisk et al. 2013
Microhyla okinavensis	Foden et al. 2013	NA
Microhyla ornata	Wells 2007	Sodhi et al. 2008
Microhyla pulchra	Foden et al. 2013	NA
Microhyla rubra	Foden et al. 2013	NA
Micryletta inornata	Foden et al. 2013	NA
Ramanella obscura	Foden et al. 2013	NA
Ramanella variegata	Foden et al. 2013	NA
Uperodon systoma	Hedge 2012	NA
Otophryne pyburni	Wells 2007	NA
Phrynomantis annectens	Loveridge 1936	NA
Phrynomantis bifasciatus	Harper et al. 2010	AmphibiaWeb 2013
Phrynomantis microps	Guyer and Boback 2011	NA
Paradoxophyla palmata	Guyer and Boback 2011	NA
Paradoxophyla tiarano	Foden et al. 2013	NA
Scaphiophryne boribory	Foden et al. 2013	NA
Scaphiophryne calcarata	Foden et al. 2013	NA
Scaphiophryne gottlebei	Guarino et al. 2010	AmphibiaWeb 2013
Scaphiophryne madagascariensis	Guyer and Boback 2011	NA
Scaphiophryne marmorata	Guyer and Boback 2011	NA
Scaphiophryne menabensis	Foden et al. 2013	NA
Scaphiophryne spinosa	Foden et al. 2013	NA
Assa darlingtoni	Guyer and Boback 2011	Lemckert and Mahony 2008
Crinia deserticola	Guyer and Boback 2011	NA
Crinia nimbus	Guyer and Boback 2011	NA
Crinia parinsignifera	Guyer and Boback 2011	NA
Crinia riparia	Guyer and Boback 2011	NA
Crinia signifera	Lauck 2005	Lemckert 2001
Crinia tinnula	Guyer and Boback 2011	NA
Geocrinia victoriana	Wells 2007	Bryne et al. 2002
Metacrinia nichollsi	Guyer and Boback 2011	NA
Mixophyes balbus	Guyer and Boback 2011	NA
Mixophyes coggeri	Foden et al. 2013	NA
Mixophyes fasciolatus	Morrison and Hero 2003	Bryne et al. 2002
Mixophyes schevilli	Guyer and Boback 2011	NA
Myobatrachus gouldii	Wells 2007	Bryne et al. 2002
Paracrinia haswelli	Guyer and Boback 2011	NA
Pseudophryne bibronii	Guyer and Boback 2011	AmphibiaWeb 2013
Pseudophryne coriacea	Guyer and Boback 2011	NA
Spicospina flammocaerulea	Guyer and Boback 2011	NA
Taudactylus acutirostris	Guyer and Boback 2011	NA
Uperoleia laevigata	Wells 2007	NA
Uperoleia littlejohni	Guyer and Boback 2011	NA
Nasikabatrachus sahyadrensis	Wells 2007	NA
Lankanectes corrugatus	Foden et al. 2013	NA
Lankanectes corrugatus	Foden et al. 2013	NA
Nyctibatrachus aliciae	Foden et al. 2013	NA
Nyctibatrachus major	Lewis et al. 2010	NA
Pelobates cultripes	Wells 2007	AmphibiaWeb 2013
Pelobates fuscus	Wells 2007	Foden et al. 2013
Pelobates syriacus	Wells 2007	Trochet et al. 2014
Pelobates varaldii	Wells 2007	NA
Pelodytes caucasicus	Wells 2007	NA
Pelodytes ibericus	Wells 2007	NA
Pelodytes punctatus	Wells 2007	NA
Conraua crassipes	Boulenger 1900	NA
Conraua goliath	Boulenger 1900	AmphibiaWeb 2013
Conraua robusta	Wells 2007	NA
Petropedetes cameronensis	Foden et al. 2013	NA
Petropedetes palmipes	Boulenger 1905	NA
Petropedetes parkeri	Foden et al. 2013	NA
Phrynobatrachus acridoides	Harper et al. 2010	NA
Phrynobatrachus africanus	Zimkus and Blackburn 2008	NA
Phrynobatrachus auritus	Boulenger 1900	NA
Phrynobatrachus calcaratus	Zimkus and Blackburn 2008	Zimkus et al. 2012
Phrynobatrachus cricogaster	Zimkus and Blackburn 2008	NA
Phrynobatrachus dendrobates	Zimkus and Blackburn 2008	NA
Phrynobatrachus dispar	Boulenger 1906	NA
Phrynobatrachus krefftii	Barbour and Loveridge 1928	NA
Phrynobatrachus mababiensis	Zimkus and Blackburn 2008	NA
Phrynobatrachus natalensis	Harper et al. 2010	NA
Phrynobatrachus sandersoni	Zimkus and Blackburn 2008	NA
Hymenochirus boettgeri	Wells 2007	Carreno and Nishikawa 2010
Pipa carvalhoi	Foden et al. 2013	NA
Pipa parva	Foden et al. 2013	NA
Pipa pipa	Rodrigues and Duellman 1994	Han and Fu 2013
Xenopus amieti	Barbour and Loveridge 1928	NA
Xenopus borealis	Measey et al. 2009	NA
Xenopus fraseri	Guyer and Boback 2011	NA
Xenopus gilli	Guyer and Boback 2011	NA
Xenopus laevis	Loveridge 1891	Zhang and Lu 2012
Xenopus muelleri	Barbour and Loveridge 1928	NA
Xenopus petersii	Guyer and Boback 2011	NA
Xenopus vestitus	Foden et al. 2013	NA
Xenopus victorianus	Foden et al. 2013	NA
Xenopus wittei	Foden et al. 2013	NA
Hildebrandtia ornata	Gilles et al. 2006	NA
Ptychadena aequiplicata	Boulenger 1900	NA
Ptychadena anchietae	Jennions and Passmore 1993	Foden et al. 2013
Ptychadena bibroni	Loveridge 1941	NA
Ptychadena cooperi	Loveridge 1936	NA
Ptychadena longirostris	Imasuen et al. 2011	NA
Ptychadena mascareniensis	Barbour and Loveridge 1928	Barbault 1984
Ptychadena oxyrhynchus	Barbour and Loveridge 1928	NA
Ptychadena porosissima	Wells 2007	NA
Ptychadena pumilio	Imasuen et al. 2011	NA
Ptychadena subpunctata	De Witte 1921	NA
Ptychadena taenioscelis	Harper et al. 2010	NA
Ptychadena tellinii	Wells 2007	NA
Amietia angolensis	Barbour and Loveridge 1928	NA
Amietia fuscigula	Loveridge 1936	NA
Amietia vertebralis	Guyer and Boback 2011	NA
Anhydrophryne rattrayi	Guyer and Boback 2011	NA
Arthroleptella bicolor	Guyer and Boback 2011	NA
Arthroleptella drewesii	Foden et al. 2013	NA
Arthroleptella landdrosia	Guyer and Boback 2011	NA
Arthroleptella lightfooti	Guyer and Boback 2011	NA
Arthroleptella subvoce	Foden et al. 2013	NA
Arthroleptella villiersi	Guyer and Boback 2011	NA
Cacosternum boettgeri	Wells 2007	NA
Cacosternum capense	Guyer and Boback 2011	NA
Cacosternum nanum	Guyer and Boback 2011	NA
Cacosternum platys	Guyer and Boback 2011	NA
Microbatrachella capensis	Guyer and Boback 2011	NA
Natalobatrachus bonebergi	Guyer and Boback 2011	NA
Poyntonia paludicola	Guyer and Boback 2011	NA
Strongylopus bonaespei	Guyer and Boback 2011	NA
Strongylopus fasciatus	Guyer and Boback 2011	NA
Tomopterna cryptotis	Wells 2007	Sodhi et al. 2008
Tomopterna delalandii	Wells 2007	NA
Tomopterna krugerensis	Wells 2007	NA
Tomopterna luganga	Wells 2007	NA
Tomopterna marmorata	Wells 2007	NA
Tomopterna natalensis	Wells 2007	NA
Tomopterna tandyi	Wells 2007	NA
Tomopterna tuberculosa	Wells 2007	NA
Aubria subsigillata	Wells 2007	NA
Pyxicephalus adspersus	Wells 2007	Han and Fu 2013
Pyxicephalus edulis	Wells 2007	NA
Amolops bellulus	Foden et al. 2013	NA
Amolops chunganensis	Wells 2007	NA
Amolops cremnobatus	Wells 2007	Pham et al. 2015
Amolops daiyunensis	Wells 2007	NA
Amolops granulosus	Wells 2007	NA
Amolops hainanensis	Wells 2007	NA
Amolops hongkongensis	Wells 2007	NA
Amolops larutensis	Wells 2007	Berry and Varughese 1968
Amolops lifanensis	Wells 2007	NA
Amolops loloensis	Wells 2007	NA
Amolops mantzorum	Wells 2007	NA
Amolops marmoratus	Wells 2007	NA
Amolops panhai	Wells 2007	NA
Amolops ricketti	Wells 2007	NA
Amolops spinapectoralis	Foden et al. 2013	NA
Amolops torrentis	Wells 2007	NA
Amolops viridimaculatus	Wells 2007	NA
Amolops wuyiensis	Wells 2007	NA
Huia cavitympanum	Foden et al. 2013	NA
Huia masonii	Inger and Stuebing 1997	NA
Huia sumatrana	Foden et al. 2013	NA
Hylarana nicobariensis	NA	NA
Meristogenys jerboa	Norris 2002	NA
Meristogenys kinabaluensis	Matsui 1979	NA
Meristogenys orphnocnemis	Norris 2002	NA
Meristogenys phaeomerus	Foden et al. 2013	NA
Meristogenys whiteheadi	Inger and Stuebing 2009	NA
Odorrana absita	Foden et al. 2013	NA
Odorrana aureola	Foden et al. 2013	NA
Odorrana chapaensis	Orlov and Cuc 2007	NA
Odorrana jingdongensis	Foden et al. 2013	NA
Odorrana junlianensis	Foden et al. 2013	NA
Odorrana schmackeri	Foden et al. 2013	NA
Odorrana tormota	Orlov and Cuc 2007	NA
Rana amurensis	Liao 2011	AmphibiaWeb 2013
Rana asiatica	Foden et al. 2013	NA
Rana aurora	Wright and Wright 1949	NA
Rana boylii	Hothem et al. 2009	NA
Rana cascadae	Briggs and Storm 1970	AmphibiaWeb 2013
Rana chaochiaoensis	Foden et al. 2013	NA
Rana chensinensis	Ma et al. 2009b	Kuzmin 1998
Rana dalmatina	Sarasola-Puente et al. 2011	NA
Rana graeca	Wells 2007	NA
Rana huanrensis	Foden et al. 2013	NA
Rana iberica	Wells 2007	Trochet et al. 2014
Rana italica	Guyer and Boback 2011	NA
Rana japonica	Wells 2007	Sodhi et al. 2008
Rana johnsi	Foden et al. 2013	NA
Rana kukunoris	Chen et al. 2011	Li et al. 2005
Rana kunyuensis	Foden et al. 2013	NA
Rana latastei	Wells 2007	Trochet et al. 2014
Rana longicrus	Foden et al. 2013	NA
Rana luteiventris	Greene and Funk 2009	Sodhi et al. 2008
Rana macrocnemis	Kutrup et al. 2011	NA
Rana muscosa	Matthews and Miaud 2007	NA
Rana omeimontis	Liu et al. 2012	NA
Rana ornativentris	Kusano et al 1991	NA
Rana pirica	Foden et al. 2013	NA
Rana pretiosa	Wells 2007	Han and Fu 2013
Rana pyrenaica	Guyer and Boback 2011	NA
Rana shuchinae	Foden et al. 2013	NA
Rana tagoi	Kusano et al 1991	Sodhi et al. 2008
Rana temporaria	Foden et al. 2013	NA
Rana tsushimensis	Foden et al. 2013	NA
Rana zhenhaiensis	Foden et al. 2013	NA
Staurois latopalmatus	Wells 2007	NA
Staurois parvus	Wells 2007	NA
Staurois tuberilinguis	Wells 2007	NA
Indirana beddomii	Lewis et al. 2010	NA
Indirana semipalmata	Foden et al. 2013	NA
Buergeria buergeri	Kusano et al 1991	NA
Buergeria japonica	Kusano et al 1991	AmphibiaWeb 2013
Buergeria robusta	Foden et al. 2013	NA
Chiromantis doriae	Moen et al. 2013	NA
Chiromantis rufescens	Loveridge 1936	NA
Chiromantis vittatus	Foden et al. 2013	NA
Chiromantis xerampelina	Jennions and Passmore 1993	Sodhi et al. 2008
Ghatixalus variabilis	Bossuyt and Dubois 2001	NA
Gracixalus gracilipes	Ohler et al. 2000	NA
Kurixalus eiffingeri	Foden et al. 2013	NA
Kurixalus odontotarsus	Ohler et al. 2000	NA
Nyctixalus pictus	Foden et al. 2013	NA
Philautus abditus	Foden et al. 2013	NA
Philautus aurifasciatus	Inger and Stuebing 1997	NA
Philautus ingeri	Foden et al. 2013	NA
Philautus mjobergi	Foden et al. 2013	NA
Philautus petersi	Foden et al. 2013	NA
Philautus surdus	Foden et al. 2013	NA
Polypedates colletti	Foden et al. 2013	NA
Polypedates leucomystax	Kusano et al 1991	NA
Polypedates maculatus	Zhang and Lu 2012	NA
Polypedates megacephalus	Ningombam and Bordoloi 2007	NA
Polypedates mutus	Foden et al. 2013	NA
Rhacophorus annamensis	Orlov et al. 2012	NA
Rhacophorus arboreus	Prado 2003	NA
Rhacophorus bipunctatus	Ningombam and Bordoloi 2007	NA
Rhacophorus dennysi	Orlov et al. 2012	NA
Rhacophorus dugritei	Ohler et al. 2000	NA
Rhacophorus feae	Orlov et al. 2012	NA
Rhacophorus kio	Ohler and Delorme 2006	NA
Rhacophorus malabaricus	Lewis et al. 2010	NA
Rhacophorus maximus	Ningombam and Bordoloi 2007	NA
Rhacophorus moltrechti	Foden et al. 2013	NA
Rhacophorus nigropunctatus	Foden et al. 2013	NA
Rhacophorus omeimontis	Liao and Lu 2011	NA
Rhacophorus reinwardtii	Ohler and Delorme 2006	NA
Rhacophorus rhodopus	Foden et al. 2013	NA
Rhacophorus schlegelii	Kuramoto 1978	NA
Theloderma asperum	Luu et al. 2014	NA
Rhinophrynus dorsalis	Wells 2007	Duellman and Dennis 2001 Savage 2001
Scaphiopus couchii	Wright and Wright 1949	Sodhi et al. 2008
Scaphiopus holbrookii	Wright and Wright 1949	NA
Scaphiopus hurterii	Wells 2007	NA
Spea bombifrons	Wells 2007	NA
Spea hammondii	Wright and Wright 1949	NA
Spea intermontana	Wells 2007	Crump 1974
Spea multiplicata	Wells 2007	NA
Sechellophryne gardineri	Wells 2007	NA
Sechellophryne pipilodryas	Foden et al. 2013	NA
Sooglossus sechellensis	Guyer and Boback 2011	NA
Sooglossus thomasseti	Guyer and Boback 2011	NA
Barycholos pulcher	Hedges et al 2008	NA
Bryophryne cophites	Hedges et al 2008	NA
Holoaden bradei	Hedges et al 2008	NA
Holoaden luederwaldti	Foden et al. 2013	NA
Psychrophrynella iatamasi	De la Riva 2007	NA
Psychrophrynella wettsteini	Hedges et al 2008	NA
Hypodactylus dolops	Lynch and Duellman 1980	NA
Hypodactylus elassodiscus	Lynch and Duellman 1980	NA
Lynchius flavomaculatus	Hedges et al 2008	NA
Lynchius nebulanastes	Cannatella 1984	NA
Oreobates choristolemma	Foden et al. 2013	NA
Oreobates cruralis	Hedges et al 2008	NA
Oreobates discoidalis	Padial et al. 2008	NA
Oreobates heterodactylus	Padial et al. 2008	NA
Oreobates ibischi	Padial et al. 2008	NA
Oreobates lehri	Padial Chaparro and De la Riva 2007	NA
Oreobates madidi	Padial et al. 2008	NA
Oreobates quixensis	Hedges et al 2008	NA
Oreobates sanctaecrucis	Padial et al. 2008	NA
Oreobates sanderi	Padial et al. 2005	NA
Oreobates saxatilis	Foden et al. 2013	NA
Phrynopus bracki	Duellman and Chaparro 2008	NA
Phrynopus bufoides	Foden et al. 2013	NA
Phrynopus kauneorum	Hedges et al 2008	NA
Phrynopus pesantesi	Foden et al. 2013	NA
Pristimantis acerus	Lynch and Duellman 1980	NA
Pristimantis achatinus	Lynch and Duellman 1997	NA
Pristimantis actites	Lynch and Duellman 1997	NA
Pristimantis acuminatus	Rodrigues and Duellman 1994	NA
Pristimantis altamazonicus	Rodrigues and Duellman 1994	NA
Pristimantis aniptopalmatus	Foden et al. 2013	NA
Pristimantis appendiculatus	Lynch and Duellman 1997	NA
Pristimantis ardalonychus	Duellman and Pramuk 1999	NA
Pristimantis bromeliaceus	Lynch and Duellman 1980	NA
Pristimantis buckleyi	Hedges et al 2008	NA
Pristimantis cajamarcensis	Lynch and Duellman 1997	NA
Pristimantis calcarulatus	Lynch and Duellman 1997	NA
Pristimantis caprifer	Lynch and Duellman 1997	NA
Pristimantis caryophyllaceus	Hedges et al 2008	NA
Pristimantis celator	Lynch and Duellman 1997	NA
Pristimantis ceuthospilus	Duellman and Pramuk 1999	NA
Pristimantis chalceus	Hedges et al 2008	NA
Pristimantis chiastonotus	Kok 2000	NA
Pristimantis chloronotus	Lynch and Duellman 1980	NA
Pristimantis citriogaster	Duellman and Pramuk 1999	NA
Pristimantis colomai	Lynch and Duellman 1997	NA
Pristimantis condor	Lynch and Duellman 1980	NA
Pristimantis conspicillatus	Rodrigues and Duellman 1994	NA
Pristimantis cremnobates	Hedges et al 2008	NA
Pristimantis crenunguis	Lynch and Duellman 1997	NA
Pristimantis croceoinguinis	Lynch and Duellman 1980	NA
Pristimantis crucifer	Lynch and Duellman 1997	NA
Pristimantis cruentus	Hedges et al 2008	NA
Pristimantis cryophilius	Hedges et al 2008	NA
Pristimantis curtipes	Hedges et al 2008	NA
Pristimantis danae	Hedges et al 2008	NA
Pristimantis devillei	Lynch and Duellman 1980	NA
Pristimantis diadematus	Rodrigues and Duellman 1994	NA
Pristimantis dissimulatus	Lynch and Duellman 1997	NA
Pristimantis eriphus	Lynch and Duellman 1980	NA
Pristimantis fenestratus	Lynch and Duellman 1980	NA
Pristimantis galdi	Hedges et al 2008	NA
Pristimantis gentryi	Hedges et al 2008	NA
Pristimantis glandulosus	Lynch and Duellman 1980	NA
Pristimantis imitatrix	Hedges et al 2008	NA
Pristimantis inusitatus	Lynch and Duellman 1980	NA
Pristimantis labiosus	Lynch and Duellman 1997	NA
Pristimantis lanthanites	Rodrigues and Duellman 1994	Nali et al. 2013
Pristimantis latidiscus	Hedges et al 2008	NA
Pristimantis leoni	Lynch and Duellman 1997	NA
Pristimantis lirellus	Duellman and Pramuk 1999	NA
Pristimantis luteolateralis	Lynch and Duellman 1997	NA
Pristimantis lymani	Hedges et al 2008	NA
Pristimantis malkini	Rodrigues and Duellman 1994	NA
Pristimantis marmoratus	Kok 2000	NA
Pristimantis melanogaster	Duellman and Pramuk 1999	NA
Pristimantis nyctophylax	Lynch and Duellman 1997	NA
Pristimantis ockendeni	Rodrigues and Duellman 1994	NA
Pristimantis orcesi	Hedges et al 2008	NA
Pristimantis orestes	Hedges et al 2008	NA
Pristimantis parvillus	Lynch and Duellman 1997	NA
Pristimantis peruvianus	Hedges et al 2008	NA
Pristimantis petrobardus	Duellman and Pramuk 1999	NA
Pristimantis phoxocephalus	Lynch and Duellman 1997	NA
Pristimantis platydactylus	Duellman and Chaparro 2008	NA
Pristimantis prolatus	Lynch and Duellman 1980	NA
Pristimantis pulvinatus	Myers and Donnelly 2008	NA
Pristimantis pycnodermis	Lynch and Duellman 1980	NA
Pristimantis pyrrhomerus	Lynch and Duellman 1997	NA
Pristimantis quaquaversus	Lynch and Duellman 1980	NA
Pristimantis quinquagesimus	Lynch and Duellman 1997	NA
Pristimantis rhabdocnemus	Foden et al. 2013	NA
Pristimantis rhodoplichus	Duellman and Pramuk 1999	NA
Pristimantis ridens	Hedges et al 2008	NA
Pristimantis rozei	Rodrigues and Duellman 1994	NA
Pristimantis schultei	Duellman and Pramuk 1999	NA
Pristimantis simonbolivari	Lynch and Duellman 1997	NA
Pristimantis skydmainos	Hedges et al 2008	NA
Pristimantis spinosus	Lynch and Duellman 1980	NA
Pristimantis stictogaster	Foden et al. 2013	NA
Pristimantis subsigillatus	Lynch and Duellman 1997	NA
Pristimantis surdus	Hedges et al 2008	NA
Pristimantis terraebolivaris	Rodrigues and Duellman 1994	NA
Pristimantis thymalopsoides	Lynch and Duellman 1997	NA
Pristimantis toftae	Hedges et al 2008	NA
Pristimantis unistrigatus	Hedges et al 2008	NA
Pristimantis urichi	Rodrigues and Duellman 1994	NA
Pristimantis verecundus	Lynch and Duellman 1997	NA
Pristimantis versicolor	Duellman and Pramuk 1999	NA
Pristimantis vertebralis	Lynch and Duellman 1997	NA
Pristimantis w-nigrum	Hedges et al 2008	NA
Pristimantis walkeri	Lynch and Duellman 1997	NA
Pristimantis wiensi	Duellman and Pramuk 1999	NA
Pristimantis zeuctotylus	Lynch and Duellman 1980	NA
Strabomantis anomalus	Lynch and Duellman 1997	NA
Strabomantis biporcatus	Hedges et al 2008	NA
Strabomantis bufoniformis	Lips et al. 2003	NA
Strabomantis necerus	Lynch and Duellman 1997	NA
Strabomantis sulcatus	Lynch and Duellman 1980	NA
Ambystoma barbouri	Conant and Collins 1998	NA
Ambystoma californiense	Conant and Collins 1998	NA
Ambystoma cingulatum	Conant and Collins 1998	NA
Ambystoma gracile	Conant and Collins 1998	NA
Ambystoma jeffersonianum	Foden et al. 2013	NA
Ambystoma laterale	Homan et al. 2007	NA
Ambystoma mabeei	Conant and Collins 1998	NA
Ambystoma macrodactylum	Porter 1972	NA
Ambystoma maculatum	Porter 1972	Tacutu et al. 2012
Ambystoma opacum	Guyer and Boback 2011	NA
Ambystoma talpoideum	Rothermel and Luhring 2005	NA
Ambystoma texanum	Wells 2007	Davenport and Summers 2010
Ambystoma tigrinum	Wells 2007	NA
Dicamptodon aterrimus	Conant and Collins 1998	NA
Dicamptodon copei	Guyer and Boback 2011	NA
Dicamptodon ensatus	Conant and Collins 1998	NA
Dicamptodon tenebrosus	Conant and Collins 1998	NA
Amphiuma means	Porter 1972	NA
Amphiuma pholeter	Conant and Collins 1998	NA
Amphiuma tridactylum	Conant and Collins 1998	NA
Andrias davidianus	Conant and Collins 1998	NA
Andrias japonicus	Guyer and Boback 2011	NA
Cryptobranchus alleganiensis	Nickerson and Mays 1973	NA
Hynobius abei	Guyer and Boback 2011	NA
Hynobius boulengeri	Guyer and Boback 2011	NA
Hynobius hidamontanus	Guyer and Boback 2011	NA
Hynobius katoi	Foden et al. 2013	NA
Hynobius kimurae	Yasuchika and Masafumi 1999	NA
Hynobius leechii	Kim et al. 2003	NA
Hynobius lichenatus	Guyer and Boback 2011	NA
Hynobius naevius	Guyer and Boback 2011	NA
Hynobius nebulosus	Ento and Matsui 2002	NA
Hynobius nigrescens	Guyer and Boback 2011	NA
Hynobius okiensis	Guyer and Boback 2011	NA
Hynobius quelpaertensis	Foden et al. 2013	NA
Hynobius retardatus	Guyer and Boback 2011	NA
Hynobius stejnegeri	Guyer and Boback 2011	NA
Hynobius takedai	Guyer and Boback 2011	NA
Hynobius tokyoensis	Kusano et al. 2006	NA
Hynobius tsuensis	Kim et al. 2003	NA
Hynobius yangi	Kim et al. 2003	NA
Onychodactylus fischeri	Guyer and Boback 2011	NA
Onychodactylus japonicus	Guyer and Boback 2011	NA
Ranodon sibiricus	Wells 2007	NA
Salamandrella keyserlingii	Hasumi 2010	Davenport and Summers 2010
Batrachoseps attenuatus	Hendrickson 1954	NA
Batrachoseps campi	Zug G. R. 1993	NA
Batrachoseps gabrieli	Foden et al. 2013	NA
Batrachoseps major	Guyer and Boback 2011	NA
Batrachoseps nigriventris	Conant and Collins 1998	NA
Batrachoseps pacificus	Conant and Collins 1998	NA
Batrachoseps simatus	Conant and Collins 1998	NA
Batrachoseps wrighti	Guyer and Boback 2011	NA
Bolitoglossa adspersa	Valdivieso and Tamsitt 1965	NA
Bolitoglossa altamazonica	Duellman 1978	NA
Bolitoglossa alvaradoi	Savage 2002	NA
Bolitoglossa carri	McCranie and Wilson 1993	NA
Bolitoglossa celaque	McCranie and Wilson 1993	NA
Bolitoglossa cerroensis	Savage 2002	NA
Bolitoglossa colonnea	Wake et al 2007	NA
Bolitoglossa conanti	Savage 2002	NA
Bolitoglossa decora	McCranie and Wilson 1993	NA
Bolitoglossa diaphora	McCranie and Wilson 1993	NA
Bolitoglossa dofleini	McCranie and Wilson 1993	NA
Bolitoglossa dunni	McCranie and Wilson 1993	NA
Bolitoglossa epimela	Foden et al. 2013	NA
Bolitoglossa equatoriana	Duellman 1978	NA
Bolitoglossa franklini	Bumzahem and Smith 1955	NA
Bolitoglossa gracilis	Savage 2002	NA
Bolitoglossa hermosa	Papenfuss et al. 1983	NA
Bolitoglossa lignicolor	Savage 2002	NA
Bolitoglossa longissima	McCranie and Wilson 1993	NA
Bolitoglossa macrinii	Papenfuss et al. 1983	NA
Bolitoglossa mexicana	HernÃ¡ndez-GuzmÃ¡n et al. 2012	NA
Bolitoglossa minutula	Lips et al. 2003	NA
Bolitoglossa mombachoensis	Mac Lennan 2009	NA
Bolitoglossa occidentalis	Duellman 1959	NA
Bolitoglossa odonnelli	Savage 2002	NA
Bolitoglossa peruviana	Duellman 1978	NA
Bolitoglossa pesrubra	Savage 2002	NA
Bolitoglossa platydactyla	Duellman 1959	NA
Bolitoglossa porrasorum	McCranie and Wilson 1993	NA
Bolitoglossa riletti	Papenfuss et al. 1983	NA
Bolitoglossa robusta	Hanken et al. 2005	NA
Bolitoglossa rostrata	Houck 1977	NA
Bolitoglossa rufescens	HernÃ¡ndez-GuzmÃ¡n et al. 2012	NA
Bolitoglossa schizodactyla	Lips et al. 2003	NA
Bolitoglossa sooyorum	Savage 2002	NA
Bolitoglossa striatula	McCranie and Wilson 1993	NA
Bolitoglossa subpalmata	Lips et al. 2003	NA
Bolitoglossa yucatana	Lee 1996	NA
Cryptotriton nasalis	Guyer and Boback 2011	NA
Nototriton abscondens	Lips et al. 2003	NA
Nototriton barbouri	Guyer and Boback 2011	NA
Nototriton gamezi	Guyer and Boback 2011	NA
Nototriton guanacaste	Guyer and Boback 2011	NA
Nototriton lignicola	Guyer and Boback 2011	NA
Nototriton limnospectator	Guyer and Boback 2011	NA
Nototriton picadoi	Guyer and Boback 2011	NA
Nototriton richardi	Guyer and Boback 2011	NA
Oedipina alleni	Guyer and Boback 2011	NA
Oedipina carablanca	Guyer and Boback 2011	NA
Oedipina collaris	Foden et al. 2013	NA
Oedipina cyclocauda	Guyer and Boback 2011	NA
Oedipina elongata	Guyer and Boback 2011	NA
Oedipina gephyra	Guyer and Boback 2011	NA
Oedipina gracilis	Guyer and Boback 2011	NA
Oedipina grandis	Lips et al. 2003	NA
Oedipina pacificensis	Guyer and Boback 2011	NA
Oedipina poelzi	Lips et al. 2003	NA
Oedipina pseudouniformis	Guyer and Boback 2011	NA
Oedipina savagei	Foden et al. 2013	NA
Oedipina uniformis	Lips et al. 2003	NA
Pseudoeurycea brunnata	Houck 1977	NA
Pseudoeurycea goebeli	Bumzahem and Smith 1955	NA
Pseudoeurycea leprosa	HernÃ¡ndez-GuzmÃ¡n et al. 2012	NA
Hemidactylium scutatum	Conant and Collins 1998	NA
Aneides aeneus	Foden et al. 2013	NA
Aneides ferreus	Bury and Martin 1973	NA
Aneides flavipunctatus	Lynch 1974	NA
Aneides hardii	Conant and Collins 1998	NA
Aneides lugubris	Bury and Martin 1973	NA
Desmognathus aeneus	Wells 2007	NA
Desmognathus apalachicolae	Porter 1972	NA
Desmognathus auriculatus	Conant and Collins 1998	NA
Desmognathus brimleyorum	Tilley and Berbardo 1993	NA
Desmognathus carolinensis	Conant and Collins 1998	NA
Desmognathus folkertsi	AmphibiaWeb 2013 2013	NA
Desmognathus fuscus	Snodgrass et al. 2007	NA
Desmognathus imitator	Conant and Collins 1998	NA
Desmognathus marmoratus	Wells 2007	NA
Desmognathus monticola	Bruce 2010	Tacutu et al. 2012
Desmognathus ochrophaeus	Conant and Collins 1998	NA
Desmognathus ocoee	Conant and Collins 1998	NA
Desmognathus orestes	Conant and Collins 1998	NA
Desmognathus quadramaculatus	Wells 2007	AmphibiaWeb 2013 2013
Desmognathus santeetlah	Tilley and Berbardo 1993	NA
Desmognathus welteri	Conant and Collins 1998	NA
Desmognathus wrighti	Conant and Collins 1998	NA
Ensatina eschscholtzii	Zug G. R. 1993	NA
Hydromantes brunus	Conant and Collins 1998	NA
Hydromantes platycephalus	Conant and Collins 1998	NA
Hydromantes shastae	Conant and Collins 1998	NA
Phaeognathus hubrichti	Conant and Collins 1998	NA
Plethodon aureolus	Foden et al. 2013	NA
Plethodon caddoensis	Conant and Collins 1998	NA
Plethodon cinereus	Zug G. R. 1993	Zhang and Lu 2013
Plethodon dorsalis	Conant and Collins 1998	NA
Plethodon dunni	Conant and Collins 1998	NA
Plethodon elongatus	Conant and Collins 1998	NA
Plethodon glutinosus	Porter 1972	NA
Plethodon hoffmani	Zug G. R. 1993	NA
Plethodon hubrichti	Conant and Collins 1998	NA
Plethodon idahoensis	Conant and Collins 1998	NA
Plethodon jordani	Gordon 1952	NA
Plethodon kentucki	Staub et al. 1995	NA
Plethodon larselli	Guyer and Boback 2011	NA
Plethodon metcalfi	Ash et al 2003	NA
Plethodon neomexicanus	Conant and Collins 1998	NA
Plethodon nettingi	Conant and Collins 1998	NA
Plethodon ouachitae	Conant and Collins 1998	NA
Plethodon petraeus	Conant and Collins 1998	NA
Plethodon punctatus	Conant and Collins 1998	NA
Plethodon richmondi	Conant and Collins 1998	NA
Plethodon serratus	Conant and Collins 1998	NA
Plethodon shenandoah	Conant and Collins 1998	NA
Plethodon stormi	Conant and Collins 1998	NA
Plethodon teyahalee	Wells 2007	NA
Plethodon vandykei	Conant and Collins 1998	NA
Plethodon vehiculum	Zug G. R. 1993	NA
Plethodon websteri	Conant and Collins 1998	NA
Plethodon wehrlei	Conant and Collins 1998	NA
Plethodon welleri	Conant and Collins 1998	NA
Plethodon yonahlossee	Conant and Collins 1998	NA
Eurycea bislineata	Conant and Collins 1998	NA
Eurycea junaluska	Conant and Collins 1998	NA
Eurycea longicauda	Conant and Collins 1998	NA
Eurycea lucifuga	Ringia and Lips 2007	NA
Eurycea multiplicata	Conant and Collins 1998	NA
Eurycea nana	Conant and Collins 1998	NA
Eurycea neotenes	Conant and Collins 1998	NA
Eurycea quadridigitata	Conant and Collins 1998	NA
Eurycea rathbuni	Conant and Collins 1998	NA
Eurycea sosorum	Conant and Collins 1998	NA
Eurycea spelaea	Guyer and Boback 2011	NA
Eurycea tonkawae	Foden et al. 2013	NA
Eurycea tridentifera	Conant and Collins 1998	NA
Eurycea troglodytes	Foden et al. 2013	NA
Eurycea tynerensis	Conant and Collins 1998	NA
Eurycea waterlooensis	Foden et al. 2013	NA
Eurycea wilderae	AmphibiaWeb 2013 2013	NA
Gyrinophilus palleucus	Conant and Collins 1998	NA
Gyrinophilus porphyriticus	Conant and Collins 1998	NA
Pseudotriton montanus	Conant and Collins 1998	NA
Pseudotriton ruber	Conant and Collins 1998	NA
Stereochilus marginatus	Wells 2007	NA
Urspelerpes brucei	Camp et al. 2009	NA
Necturus alabamensis	Porter 1972	NA
Necturus beyeri	Porter 1972	NA
Necturus lewisi	Porter 1972	NA
Necturus maculosus	Wells 2007	Sodhi et al. 2008
Necturus punctatus	Porter 1972	NA
Proteus anguinus	Guyer and Boback 2011	NA
Rhyacotriton cascadae	Conant and Collins 1998	NA
Rhyacotriton kezeri	Conant and Collins 1998	NA
Rhyacotriton olympicus	Conant and Collins 1998	NA
Rhyacotriton variegatus	Sever et al. 2004	NA
Calotriton arnoldi	Wells 2007	NA
Calotriton asper	Wells 2007	Trochet et al. 2014
Cynops ensicauda	Guyer and Boback 2011	NA
Cynops pyrrhogaster	Marunouchi et al. 2000	Davenport and Summers 2010
Echinotriton andersoni	Guyer and Boback 2011	NA
Echinotriton chinhaiensis	Foden et al. 2013	NA
Euproctus montanus	Guyer and Boback 2011	NA
Euproctus platycephalus	Guyer and Boback 2011	NA
Laotriton laoensis	Stuart and Papenfuss 2002	NA
Lissotriton boscai	Caetano and Leclair 1999	NA
Lissotriton helveticus	Amat et al. 2010	NA
Lissotriton italicus	Guyer and Boback 2011	NA
Lissotriton montandoni	Guyer and Boback 2011	NA
Lissotriton vulgaris	KaleziÄ‡ et al. 2006	Foden et al. 2013
Neurergus crocatus	z m et al. 2011	NA
Neurergus kaiseri	Foden et al. 2013	NA
Notophthalmus meridionalis	Conant and Collins 1998	NA
Notophthalmus perstriatus	Conant and Collins 1998	NA
Notophthalmus viridescens	Attum et al 2002	AmphibiaWeb 2013
Ommatotriton vittatus	Kutrup et al. 2005	NA
Paramesotriton caudopunctatus	Foden et al. 2013	NA
Paramesotriton fuzhongensis	Foden et al. 2013	NA
Paramesotriton hongkongensis	Foden et al. 2013	NA
Pleurodeles poireti	Tacutu et al. 2012	NA
Pleurodeles waltl	Guyer and Boback 2011	Davenport and Summers 2010
Taricha granulosa	Porter 1972	NA
Taricha rivularis	Porter 1972	Davenport and Summers 2010
Taricha torosa	Porter 1972	NA
Triturus carnifex	Foden et al. 2013	NA
Triturus cristatus	Arntzen 2000	Foden et al. 2013
Triturus dobrogicus	Cogalniceanu and Miaud 2003	Sodhi et al. 2008
Triturus karelinii	Wells 2007	AmphibiaWeb 2013
Triturus marmoratus	Arntzen 2000	Tacutu et al. 2012
Triturus pygmaeus	Guyer and Boback 2011	NA
Tylototriton asperrimus	Luu et al. 2014	NA
Tylototriton verrucosus	Seglie et al. 2010	NA
Chioglossa lusitanica	Wells 2007	NA
Lyciasalamandra luschani	Wells 2007	AmphibiaWeb 2013
Mertensiella caucasica	Wells 2007	NA
Salamandra algira	Salvador 1996	NA
Salamandra atra	Guyer and Boback 2011	NA
Salamandra corsica	Guyer and Boback 2011	NA
Salamandra infraimmaculata	Foden et al. 2013	NA
Salamandra lanzai	Miaud et al. 2001	NA
Salamandra salamandra	Wells 2007	AmphibiaWeb 2013
Salamandrina perspicillata	Wells 2007	NA
Salamandrina terdigitata	Wells 2007	NA
Pseudobranchus axanthus	Conant and Collins 1998	NA
Pseudobranchus striatus	Conant and Collins 1998	NA
Siren intermedia	Conant and Collins 1998	NA
Siren lacertina	Conant and Collins 1998	NA
Boulengerula boulengeri	Taylor 1968	NA
Boulengerula taitana	Nussbaum and Hinkel 1994	Sodhi et al. 2008
Boulengerula uluguruensis	Nussbaum 1985	NA
Caecilia tentaculata	Duellman 1978	NA
Caecilia volcani	Lips et al 2003	NA
Dermophis mexicanus	Savage and Wake 2001	NA
Dermophis oaxacae	Foden et al. 2013	NA
Dermophis parviceps	Savage and Wake 2001	NA
Gegeneophis ramaswamii	Taylor 1968	NA
Geotrypetes seraphini	Taylor 1968	NA
Grandisonia alternans	Taylor 1968	NA
Grandisonia brevis	Taylor 1968	NA
Grandisonia larvata	Taylor 1968	NA
Grandisonia sechellensis	Taylor 1968	NA
Gymnopis multiplicata	Lips et al 2003	NA
Herpele squalostoma	Taylor 1968	NA
Hypogeophis rostratus	Taylor 1968	NA
Luetkenotyphlus brasiliensis	Guyer and Boback 2011	NA
Oscaecilia ochrocephala	Savage and Wake 2001	NA
Praslinia cooperi	Taylor 1968	NA
Schistometopum gregorii	Taylor 1968	NA
Schistometopum thomense	Nussbaum and Pfrender 1998	NA
Siphonops annulatus	Duellman 1978	NA
Siphonops hardyi	Taylor 1968	NA
Siphonops paulensis	Taylor 1968	NA
Crotaphatrema tchabalmbaboensis	Lawson 2000	NA
Scolecomorphus uluguruensis	Nussbaum 1985	NA
Scolecomorphus vittatus	Harper and Vonesh 2003	NA
Chthonerpeton indistinctum	Taylor 1968	NA
Typhlonectes natans	Wells 2007	NA
Ichthyophis bannanicus	Foden et al. 2013	NA
Ichthyophis bombayensis	Pillai and Ravichandran 1999	NA
Ichthyophis glutinosus	Foden et al. 2013	NA
Ichthyophis orthoplicatus	Pillai and Ravichandran 1999	NA
Ichthyophis tricolor	Bhatta 1998	NA
Uraeotyphlus narayani	Daniel 2002	NA
Epicrionops marmoratus	Foden et al. 2013	NA
Epicrionops niger	Taylor 1968	NA
Rhinatrema bivittatum	Gower et al. 2010	NA
