# Supplementary material for: Integrating data‐deficient species in analyses of evolutionary history loss
Source: Ecol Evol. 2016 Nov 1;6(23):8502–14. doi: 10.1002/ece3.2390 (PMC5167052; doi:10.1002/ece3.2390)
Supplement: Supplementary file 3 — Appendix S3. Squamates. [file ECE3-6-8502-s004.xlsx]

## Sheet: S3_1) Amphibians
Appendix S3. Current threat status of the 50 species with the smallest range size in B1) Amphibians, B2) Carnivores, B3) Reptiles
Table S3_1. Amphibians
Species	Range size (km²)	Status
Phrynobatrachus manengoubensis	0.04	DD
Arthroleptis nikeae	0.19	CR
Litoria flavescens	0.22	LC
Boophis lilianae	0.23	DD
Phrynobatrachus albolabris	0.3	DD
Adenomus kandianus	0.34	CR
Scinax peixotoi	0.36	CR
Afrixalus lindholmi	0.48	DD
Scinax faivovichi	0.65	CR
Litoria bibonius	0.65	LC
Rhinella yanachaga	0.78	VU
Ericabatrachus baleensis	0.78	CR
Osornophryne sumacoensis	0.83	VU
Ichthyophis sendenyu	0.83	DD
Nectophrynoides frontierei	0.96	DD
Physalaemus camacan	1.07	DD
Pristimantis aureoventris	1.14	EN
Bokermannohyla ibitipoca	1.24	DD
Dendrophryniscus krausae	1.31	DD
Hemisus brachydactylus	1.33	DD
Dendropsophus joannae	1.34	DD
Amolops nepalicus	1.46	DD
Pristimantis lividus	1.49	EN
Oedipina maritima	1.49	CR
Leiopelma hamiltoni	1.55	EN
Pristimantis ventriguttatus	1.59	VU
Hyloxalus peculiaris	1.64	DD
Odorrana leporipes	1.64	DD
Pseudophilautus lunatus	1.68	CR
Pseudophilautus papillosus	1.68	CR
Pseudophilautus tanu	1.82	EN
Pristimantis spectabilis	1.84	DD
Pristimantis hamiotae	1.85	CR
Choerophryne longirostris	1.88	DD
Atelopus onorei	1.88	CR
Lithobates miadis	1.91	VU
Pseudophilautus simba	1.93	CR
Rhinella lindae	2.02	DD
Oedipina paucidentata	2.02	CR
Scinax alcatraz	2.12	CR
Oreophryne pseudasplenicola	2.19	DD
Oreophryne asplenicola	2.19	DD
Oreophryne waira	2.19	DD
Cophixalus balbus	2.19	DD
Cophixalus tetzlaffi	2.19	DD
Austrochaperina septentrionalis	2.19	DD
Oreophryne clamata	2.19	DD
Oreophryne unicolor	2.19	DD
Oreophryne sibilans	2.19	DD
Hylarana aurata	2.19	DD

## Sheet: S3_2) Carnivores
Table S3_2. Carnivores
Species	Range size (km²)	Status
Procyon pygmaeus	422.71	CR
Melogale everetti	795.63	DD
Urocyon littoralis	885.54	NT
Galidictis grandidieri	886.46	EN
Bassaricyon pauli	1145.69	DD
Canis rufus	3106.94	CR
Bassaricyon lasius	3148.99	DD
Canis simensis	5695.72	EN
Martes gwatkinsii	6488.21	VU
Mustela felipei	7806.73	VU
Paradoxurus zeylonensis	9406.73	VU
Mydaus marchei	10263.04	LC
Mungotictis decemlineata	11619.17	VU
Ailuropoda melanoleuca	15435.13	EN
Salanoia concolor	15669.71	VU
Mustela lutreolina	15890.22	DD
Diplogale hosei	18199.35	VU
Viverra civettina	26412.21	CR
Macrogalidia musschenbroekii	27717.23	VU
Bdeogale omnivora	28022.88	VU
Lynx pardinus	29098.88	CR
Melogale orientalis	29189.88	DD
Poiana leightoni	40299.64	DD
Mustela subpalmata	41154.46	LC
Herpestes fuscus	45787.13	VU
Bdeogale jacksoni	51971.35	NT
Paradoxurus jerdoni	52964.26	LC
Galidictis fasciata	57996.9	NT
Liberiictis kuhni	63509.99	VU
Fossa fossana	77762.06	NT
Galidia elegans	78991.75	LC
Spilogale pygmaea	81725.04	VU
Genetta cristata	82306.1	VU
Eupleres goudotii	86964.86	NT
Genetta poensis	105618.08	DD
Genetta bourloni	120219.72	NT
Nasuella olivacea	158784.97	DD
Herpestes vitticollis	162476.29	LC
Genetta piscivora	181713.59	DD
Leopardus guigna	189850.57	VU
Chrotogale owstoni	190013.96	VU
Prionailurus planiceps	200864.01	EN
Genetta tigrina	204478.54	LC
Catopuma badia	218923.65	EN
Tremarctos ornatus	245235.9	VU
Genetta johnstoni	251154.21	VU
Martes melampus	281020.86	LC
Meles anakuma	283507.53	LC
Cryptoprocta ferox	380966.01	VU
Mustela itatsi	386629.82	LC

## Sheet: S3_3) Squamates
Table S3_3. Squamates
Species	Range size (km²)	Status
Enulius oligostichus	0.14	DD
Varanus bengalensis	0.29	LC
Podarcis lilfordi	0.31	EN
Lepidodactylus oortii	0.46	DD
Spondylurus nitidus	0.47	EN
Uta lowei	0.58	VU
Pseudoxenodon bambusicola	0.63	LC
Typhlops hypomethes	0.67	LC
Anolis nubilis	0.7	LC
Crotalus oreganus	0.8	LC
Uta nolascensis	0.8	LC
Ameiva corvina	0.83	VU
Typhlops ocularis	1.09	DD
Dendrelaphis kopsteini	1.1	LC
Aspidoscelis martyris	1.13	VU
Uta squamata	1.13	LC
Alsophis antiguae	1.13	CR
Lepidodactylus planicaudus	1.13	LC
Lampropeltis mexicana	1.27	LC
Crotalus catalinensis	1.65	CR
Petrosaurus mearnsi	1.72	LC
Phyllodactylus paucituberculatus	2.16	DD
Asaccus kurdistanensis	2.2	LC
Calamaria lautensis	2.22	DD
Atractus darienensis	2.58	DD
Geophis dubius	2.58	LC
Atractus hostilitractus	2.58	DD
Atractus depressiocellus	2.58	DD
Geophis bicolor	2.58	DD
Atractus imperfectus	2.58	DD
Trimorphodon quadruplex	2.59	LC
Gallotia caesaris	2.62	LC
Rhadinella schistosa	2.62	LC
Abronia campbelli	2.64	CR
Typhlops wilsoni	2.64	DD
Rhadinella pilonoarum	2.64	NT
Tantilla vermiformis	2.66	LC
Tantilla hobartsmithi	2.66	LC
Tantilla triseriata	2.66	DD
Aspidoscelis bacatus	2.72	LC
Uta palmeri	2.72	VU
Ctenosaura oedirhina	2.72	EN
Cryptoblepharus leschenault	2.88	LC
Ameiva corax	2.92	VU
Sceloporus formosus	2.93	LC
Ailuronyx trachygaster	3.04	VU
Cerrophidion petlalcalensis	3.04	DD
Furcifer verrucosus	3.5	LC
Leiosaurus catamarcensis	3.6	LC
Aspidoscelis franciscensis	3.67	LC
