# Supplementary material for: Integrating data‐deficient species in analyses of evolutionary history loss
Source: Ecol Evol. 2016 Nov 1;6(23):8502–14. doi: 10.1002/ece3.2390 (PMC5167052; doi:10.1002/ece3.2390)
Supplement: Supplementary file 4 — Appendix S4. Species range size. [file ECE3-6-8502-s005.xlsx]

## Sheet: S4_1) Amphibians
Appendix S4: Species range size
Species	Range size (km²)
Salamandra infraimmaculata	8.158827715
Pleurodeles waltl	39.198342705
Salamandra salamandra	249.81029612
Proteus anguinus	4.024089495
Salamandra algira	2.03224154
Rana catesbeiana	709.052757179
Salamandra corsica	0.48077315
Lyciasalamandra luschani	0.182251805
Salamandra lanzai	0.086744915
Calotriton asper	3.008675985
Chioglossa lusitanica	5.93413975
Hoplobatrachus occipitalis	706.882555064
Triturus dobrogicus	31.707066945
Triturus karelinii	48.031963625
Triturus marmoratus	53.7303167
Bufo bufo	1456.64555236
Euproctus platycephalus	0.214743445
Salamandra atra	13.102710135
Triturus carnifex	55.97868512
Triturus cristatus	595.386349025
Hydromantes flavus	0.065366605
Rana ridibunda	903.224747605
Xenopus laevis	406.487944855
Euproctus montanus	0.86660397
Bufo regularis	616.817046616
Pleurodeles poireti	0.18716161062
Hydromantes ambrosii	0.117179015
Hydromantes imperialis	0.25136534
Hydromantes italicus	1.96882832
Triturus pygmaeus	17.99387525
Salamandrina terdigitata	2.95845544
Lissotriton vulgaris	1017.33432366
Pelobates cultripes	51.87726594
Rana temporaria	1157.5754273
Lissotriton boscai	24.05590686
Bufo calamita	273.508601765
Bufo viridis	465.108503765
Lissotriton helveticus	132.806610435
Rana dalmatina	208.892976315
Pelobates syriacus	54.879694025
Rana epeirotica	1.27873791
Rana perezi	69.250726185
Discoglossus galganoi	32.16243763
Discoglossus pictus	23.39506737
Lissotriton italicus	8.033203785
Pelobates fuscus	588.548193345
Rana graeca	25.279978695
Rana bergeri	19.16718063
Rana lessonae	426.84737356
Rana macrocnemis	62.640529645
Rana latastei	3.884311605
Rana shqiperica	0.497690895
Ptychadena mascareniensis	727.345153743
Discoglossus sardus	3.5142651
Pelobates varaldii	0.654249560639
Rana iberica	10.88333981
Rana cerigensis	0.000393130000001
Discoglossus montalentii	0.45065088
Hyla meridionalis	69.358326085
Ommatotriton vittatus	5.592548915
Rana italica	12.58550474
Alytes dickhilleni	3.14027736
Alytes obstetricans	113.856867255
Alytes cisternasii	17.812213995
Bombina bombina	375.053040545
Bombina variegata	127.261652175
Hyla arborea	443.524182385
Hyla sarda	3.3519407
Pelodytes punctatus	84.90453215
Rana pyrenaica	0.2343157
Hyla savignyi	76.89273461
Ptychadena schillukorum	417.722911128
Bombina pachypus	11.92898804
Hyla intermedia	24.70421024
Pelodytes ibericus	10.507180475
Alytes muletensis	0.024020815

## Sheet: S4_2) Carnivores
Species	Range size (km²)
Ursus maritimus	8288.7055509778
Ursus arctos	4538.00348766651
Panthera tigris	112.232288024828
Panthera leo	443.494303898851
Tremarctos ornatus	24.5235903000834
Ailuropoda melanoleuca	1.5435130249389
Ursus americanus	1352.85801408974
Melursus ursinus	243.345130547495
Ursus thibetanus	777.191619985445
Panthera onca	721.530475055087
Crocuta crocuta	1202.82639099489
Helarctos malayanus	304.542606445225
Puma concolor	2030.40146478
Panthera pardus	1908.04101781378
Acinonyx jubatus	243.479236458252
Hyaena brunnea	214.7813993401
Hyaena hyaena	2088.5279133878
Canis lupus	7333.58143011599
Enhydra lutris	267.514181222464
Pteronura brasiliensis	662.714546627
Chrysocyon brachyurus	267.731687848756
Lycaon pictus	107.410323248823
Aonyx capensis	990.196690915
Lynx lynx	3205.53405478903
Cuon alpinus	1033.67842908423
Neofelis nebulosa	166.555089859167
Canis simensis	0.569571860539025
Arctictis binturong	265.472615445055
Gulo gulo	4286.94832427848
Civettictis civetta	1262.10726908496
Viverra civettina	2.64122080367
Leptailurus serval	1068.71570832035
Canis latrans	2143.77606858
Caracal caracal	1686.83738521923
Meles meles	1235.96790101528
Leopardus pardalis	1228.51464408
Lontra felina	76.1806745032
Lynx pardinus	2.90988776201198
Canis adustus	887.648091266
Lynx canadensis	1260.3586191653
Canis aureus	2415.47922754792
Cryptoprocta ferox	38.0966010427
Viverra zibetha	431.025790114999
Mellivora capensis	2463.0951444717
Lutrogale perspicillata	421.864184376938
Lutra lutra	3109.56427688685
Prionailurus viverrinus	49.5756742959334
Atelocynus microtis	233.196765279
Canis mesomelas	552.154751419
Arctonyx collaris	505.29099602285
Proteles cristata	515.560102192
Lontra canadensis	1641.72796322643
Taxidea taxus	971.01378580825
Catopuma temminckii	144.193942083785
Lontra provocax	92.125571364535
Viverra tangalunga	141.144101331186
Felis chaus	641.138463635742
Procyon cancrivorus	1069.62347958911
Lynx rufus	973.06783183706
Procyon lotor	1239.88036719517
Speothos venaticus	944.473132418
Lutra sumatrana	49.8318395233074
Cerdocyon thous	615.88497682902
Vulpes ferrilata	223.356606647
Ailurus fulgens	67.8215946064381
Macrogalidia musschenbroekii	2.771723175193
Vulpes vulpes	8404.25724150864
Nasua narica	210.473945523467
Felis silvestris	2637.82569470404
Vulpes macrotis	171.85251886218
Paguma larvata	575.427666553217
Cynogale bennettii	90.5203729130649
Nyctereutes procyonoides	700.09911295228
Eira barbara	1116.68327776838
Otocyon megalotis	424.381174186
Urocyon cinereoargenteus	880.3619396613
Nasua nasua	887.327585964
Martes pennanti	455.4122342773
Ichneumia albicauda	1191.73646966902
Atilax paludinosus	1167.23717281001
Vulpes lagopus	2422.9907495953
Prionailurus planiceps	20.0864008913944
Paradoxurus jerdoni	5.2964258393
Aonyx cinerea	402.875060917835
Catopuma badia	21.892364539
Conepatus leuconotus	227.280871833
Leopardus wiedii	1016.10489722452
Chrotogale owstoni	19.0013956816
Vulpes rueppellii	1151.13345769
Paradoxurus hermaphroditus	625.225302044269
Herpestes naso	216.19893599695
Herpestes ichneumon	1148.27231758953
Procyon pygmaeus	0.0422706700313
Vulpes chama	192.405812261
Viverricula indica	760.197985932972
Pardofelis marmorata	118.203236181643
Felis margarita	335.606417760533
Paradoxurus zeylonensis	0.9406725160647
Vulpes pallida	348.53304057
Prionailurus bengalensis	944.258313755168
Eupleres goudotii	8.69648573295746
Genetta victoriae	43.3086174546
Bdeogale nigripes	171.835683889
Vulpes corsac	1036.59596181
Vulpes bengalensis	276.793562521
Martes flavigula	596.342339355839
Bdeogale jacksoni	5.197134645313
Mydaus javanensis	93.933036030329
Mydaus marchei	1.02630397893229
Potos flavus	1049.239719271
Mephitis mephitis	1399.62348233
Herpestes urva	355.560757316049
Herpestes vitticollis	16.24762876841
Arctogalidia trivirgata	208.824516103088
Rhynchogale melleri	185.933735746873
Genetta johnstoni	25.11542117276
Nandinia binotata	492.07168938708
Vulpes velox	69.3852842122
Genetta tigrina	20.4478542255
Martes gwatkinsii	0.6488208200257
Conepatus semistriatus	166.9897091249
Genetta maculata	1063.80492034498
Urocyon littoralis	0.08855447477804
Genetta cristata	8.2306104308592
Genetta angolensis	92.6236145647543
Fossa fossana	7.77620555610416
Liberiictis kuhni	6.35099907487
Genetta genetta	1290.43785459783
Bdeogale crassicauda	121.135023790055
Herpestes smithii	153.60808841
Mustela eversmanii	1598.84728872501
Martes foina	1362.59179164087
Paracynictis selousi	152.637579794
Mungos gambianus	140.9688590453
Crossarchus alexandri	114.904206365045
Mustela strigidorsa	66.0444400316965
Prionailurus rubiginosus	150.04631313715
Genetta abyssinica	41.6270743917
Galidictis grandidieri	0.0886461061592
Genetta thierryi	212.9718353
Herpestes brachyurus	104.573756631401
Crossarchus obscurus	40.2754254997531
Felis nigripes	178.618674767
Vulpes zerda	767.532589454
Martes martes	1253.73548627456
Hemigalus derbyanus	110.866599889608
Mungos mungo	875.710653027888
Bassaricyon gabbii	65.19699777457
Bassaricyon beddardi	39.4719236246
Genetta servalina	258.005447418669
Martes zibellina	1075.61328081242
Prionodon pardicolor	208.75240530076
Mephitis macroura	159.648067126
Conepatus humboldtii	81.227401196
Bassariscus astutus	371.349281212888
Galictis cuja	424.723129525724
Martes melampus	28.1020857599135
Vulpes cana	324.24590872855
Mustela putorius	800.750949482145
Melogale moschata	265.16881462103
Mustela nigripes	264.236615756063
Bassariscus sumichrasti	52.7655225771
Martes americana	1126.63118201917
Ictonyx striatus	1293.136922055
Galidia elegans	7.89917486509506
Herpestes javanicus	607.539855432413
Suricata suricatta	159.049683466
Salanoia concolor	1.56697140697237
Cynictis penicillata	202.96736619
Prionodon linsang	117.880019174489
Mungotictis decemlineata	1.161917267742
Vormela peregusna	867.00075855742
Poiana richardsonii	164.040134270983
Mustela nudipes	109.5412541893
Spilogale putorius	305.958152070014
Mustela lutreola	206.551003592586
Galidictis fasciata	5.79969041355
Mustela africana	425.31345741496
Mustela sibirica	1617.44751153553
Helogale hirtula	74.3815420128322
Spilogale pygmaea	8.17250373657
Poecilogale albinucha	479.335481185
Mustela erminea	6615.95538047676
Helogale parvula	575.26787972433
Mustela kathiah	241.299429222662
Ictonyx libyca	452.162730550733
Mustela felipei	0.780672580228
Mustela frenata	1250.9547798899
Mustela altaica	633.369188715
Mustela nivalis	6433.04564074344
Genetta bourloni	12.0219717714
Genetta pardina	110.622614255
Diplogale hosei	1.8199354635271
Galictis vittata	822.7508079438
Bassaricyon alleni	75.4877869146
Conepatus chinga	251.98745994037
Crossarchus platycephalus	41.3196827399
Herpestes fuscus	4.57871273822
Meles anakuma	28.3507528501
Meles leucurus	2044.75625371981
Leopardus colocolo	441.027550918788
Leopardus geoffroyi	330.524313444
Leopardus guigna	18.985056587597
Leopardus tigrinus	958.63008727842
Mustela itatsi	38.66298166546
Mustela subpalmata	4.11544560071
Neovison vison	1948.85222547497
Spilogale angustifrons	66.2196433531
Spilogale gracilis	385.906115721
Viverra megaspila	127.34266795138

## Sheet: S4_3) Squamates
Species	Range size (km²)
Chalcides montanus	1.18999175019091
Chalcides sexlineatus	0.141066800011142
Chalcides bedriagai	37.0091965407935
Trachylepis vittata	63.9190626788483
Acanthodactylus blanci	0.635478090333206
Acanthodactylus tristrami	5.79129243585183
Acanthodactylus schreiberi	0.354969895365472
Psammodromus algirus	115.212137710436
Chalcides parallelus	0.146837214647485
Iberolacerta cyreni	0.702962164669075
Podarcis tauricus	44.5364996026576
Acanthodactylus beershebensis	0.124844234943264
Podarcis siculus	31.3720736254068
Pseudocerastes fieldi	33.2970988201587
Darevskia rudis	13.9930807358734
Echis leucogaster	153.093597241836
Phoenicolacerta kulzeri	0.344141684632298
Phoenicolacerta laevis	7.09750800468851
Podarcis tiliguerta	3.50356815014271
Cerastes gasperettii	256.859293221381
Podarcis filfolensis	0.033779079992145
Tarentola mauritanica	170.90410855642
Vipera aspis	83.2473025850778
Hellenolacerta graeca	2.18123485968179
Podarcis peloponnesiacus	2.18133555478178
Iberolacerta monticola	2.69338487547616
Acanthodactylus erythrurus	70.33
Archaeolacerta bedriagae	0.980772270396146
Podarcis erhardii	15.6095553256228
Tarentola delalandii	0.252694869873866
Podarcis pityusensis	0.077373139967297
Tarentola boehmei	6.07777261482696
Podarcis lilfordi	0.012563769978782
Tarentola mindiae	5.71164037795653
Eirenis decemlineatus	10.8530511552539
Coronella girondica	126.159884221948
Natrix maura	199.560154385681
Chalcides mauritanicus	0.425278479267845
Darevskia valentini	24.3411662900924
Dinarolacerta mosorensis	1.84486204005441
Tarentola angustimentalis	0.232619360351039
Podarcis muralis	207.876824748581
Acanthodactylus pardalis	7.66221734975455
Zootoca vivipara	1998.7933441401
Zamenis hohenackeri	37.0107138756851
Apathya cappadocica	27.2914021055672
Tarentola gomerensis	0.033569344901354
Chalcides manueli	0.689294679634602
Anatololacerta anatolica	7.45253303007274
Anatololacerta danfordi	4.7852610297736
Podarcis milensis	0.024503094911813
Tarentola boettgeri	0.160968189798455
Podarcis hispanicus	59.8480584512622
Podarcis melisellensis	3.52826713512828
Acanthodactylus busacki	14.9645519435384
Tarentola neglecta	58.5258439325694
Vipera latastei	60.6775864252062
Vipera seoanei	9.13276111430872
Dalmatolacerta oxycephala	2.98803908020762
Algyroides nigropunctatus	6.88605595112768
Podarcis bocagei	6.40433313603849
Iberolacerta aranica	0.003240719995114
Darevskia praticola	30.2802832211608
Iberolacerta bonnali	0.174010435033419
Iberolacerta aurelioi	0.013442664982126
Cyrtopodion scabrum	263.355620746494
Acanthodactylus orientalis	26.2556257764732
Iberolacerta horvathi	1.55417787548001
Podarcis carbonelli	0.498477200236998
Acanthodactylus opheodurus	114.482002973162
Bunopus tuberculatus	276.702831360797
Acanthodactylus maculatus	79.5254593092412
Parvilacerta parva	30.3422484885947
Ptyodactylus oudrii	35.2002067301473
Hemidactylus turcicus	127.99295550418
Eirenis modestus	74.5906446294718
Mesalina brevirostris	60.3102243337253
Podarcis vaucheri	30.3238327456652
Vipera barani	3.53147361478609
Ablepharus kitaibelii	146.0375
Hemidactylus mindiae	0.285680805083841
Psammodromus hispanicus	51.5270258535654
Macroprotodon cucullatus	60.4104712383684
Ablepharus chernovi	16.9094136347668
Algyroides marchi	0.364311279548169
Mesalina bahaeldini	1.03339148057432
Gallotia simonyi	0.000615354963618
Algyroides moreoticus	2.3142909247302
Eirenis barani	3.062401484325
Cerastes vipera	616.731067962778
Ablepharus budaki	12.1839778467874
Ophisops occidentalis	29.5858022523537
Psammodromus blanci	15.0856119113737
Eirenis levantinus	4.47191982047511
Quedenfeldtia trachyblepharus	0.383014155276149
Algyroides fitzingeri	3.50202769013242
Lytorhynchus diadema	1176.94541687313
Hemidactylus foudaii	0.043964904879465
Euleptes europaea	3.78213872086394
Eirenis eiselti	10.0120576592911
Quedenfeldtia moerens	5.32994700480873
Saurodactylus fasciatus	1.90283285518071
Gallotia stehlini	0.144994215141192
Tropiocolotes tripolitanus	220.7309736617
Eirenis rothii	10.9379529251558
Saurodactylus mauritanicus	5.57185463416878
Eirenis coronelloides	17.688107414641
Eirenis lineomaculatus	8.77432953995393
Timon lepidus	65.9148698356705
Blanus cinereus	40.5044089998409
Dolichophis jugularis	65.6625533742951
Trogonophis wiegmanni	48.3674421491541
Blanus tingitanus	2.17228572535774
Blanus strauchi	23.6220221949244
Blanus mettetali	8.57447709976557
Chalcides chalcides	29.4048246971082
Chalcides striatus	54.1925266332874
Eumeces algeriensis	27.5980275638325
Chalcides pseudostriatus	6.35148914138787
Elaphe quatuorlineata	32.5378422805675
Hemorrhois hippocrepis	87.7478495514726
Zamenis longissimus	202.311113569578
Chalcides guentheri	1.28715769539057
Uromastyx ocellata	40.2326108460659
Lacerta trilineata	56.9424593589745
Chamaeleo chamaeleon	188.952982786423
Timon pater	18.6824446990166
Dolichophis schmidti	84.7876846447026
Hierophis viridiflavus	73.8024998606598
Rhinechis scalaris	58.1930494650074
Gallotia intermedia	0.009192954865098
Lacerta viridis	135.011419456629
Chalcides polylepis	13.8095425003829
Gallotia galloti	0.254502969865299
Malpolon monspessulanus	121.202340989694
Timon tangitanus	14.1223048060508
Lacerta schreiberi	15.2094339753292
Trapelus ruderatus	105.180848140404
Agama impalearis	64.5928709663296
Platyceps najadum	150.91956254897
Lacerta bilineata	92.5655399332303
Chalcides viridanus	0.180338099682336
Hierophis gemonensis	11.7310953457129
Agama spinosa	86.9586278955775
Trapelus savignii	3.45055096028675
Telescopus fallax	127.71922464799
Chalcides lanzai	0.452539069383672
Chalcides sepsoides	74.9921525341579
Hemorrhois algirus	131.39269091262
Chalcides minutus	1.60416556956465
Chalcides colosii	1.49729554569216
Lacerta agilis	1318.24509242846
Chalcides sphenopsiformis	16.6169054397227
Gallotia caesaris	0.061172814805606
Vipera ammodytes	59.4503773999044
Gallotia atlantica	0.234541265433126
Macrovipera schweizeri	0.030689734868075
Chalcides mionecton	7.6679557345372
Acanthodactylus schmidti	151.801951488616
Tarentola deserti	32.0744529664401
Platyceps collaris	17.1741874343235
Platyceps florulentus	92.3637586447666
Zamenis situla	41.6202187371203
Natrix tessellata	769.476799042019
Ophiomorus punctatissimus	3.91522718985616
Podarcis gaigeae	0.023567674967936
