# Supplementary material for: Integrating data‐deficient species in analyses of evolutionary history loss
Source: Ecol Evol. 2016 Nov 1;6(23):8502–14. doi: 10.1002/ece3.2390 (PMC5167052; doi:10.1002/ece3.2390)
Supplement: Supplementary file 6 — Appendix S6. HEDGE prioritization including data‐deficient species thanks to the specified imputation methods. [file ECE3-6-8502-s007.xlsx]

## Sheet: S6_1) Amphibians
Appendix S6. HEDGE prioritization including data-deficient species thanks to the specified imputation methods
Table S6_1. Amphibians
	Threat status	HEDGE score	HEDGE rank	Range size based imputation method	CR imputation method	LC imputation method	Probabilistic imputation method	Body size based imputation method	Body size and Range size based imputation method
Epicrionops marmoratus	DD	NA	NA	1998	1998	692	665	935	1979
Taudactylus acutirostris	CR	72.7868	1998	1997	1995	1998	1998	1998	1998
Philoria sphagnicolus	EN	68.1128	1997	1996	1994	1997	1997	1997	1997
Wakea madinika	DD	NA	NA	1995	1993	1679	1754.5	1747	1782
Fejervarya triora	DD	NA	NA	1994	1991	1651	1731.5	1682	1996
Anhydrophryne rattrayi	EN	48.0236	1996	1993	1983	1996	1995	1996	1995
Limnodynastes salmini	LC	47.088	1995	1992	1973	1995	1994	1995	1994
Limnodynastes depressus	LC	47.0879	1993.5	1990.5	1971.5	1993.5	1992.5	1993.5	1992.5
Limnodynastes fletcheri	LC	47.0879	1993.5	1990.5	1971.5	1993.5	1992.5	1993.5	1992.5
Limnodynastes peronii	LC	47.0878	1991.5	1988.5	1969.5	1991.5	1990.5	1991.5	1990.5
Limnodynastes tasmaniensis	LC	47.0878	1991.5	1988.5	1969.5	1991.5	1990.5	1991.5	1990.5
Limnodynastes convexiusculus	LC	47.0878	1989.5	1986.5	1967.5	1989.5	1988.5	1989.5	1988.5
Limnodynastes lignarius	LC	47.0878	1989.5	1986.5	1967.5	1989.5	1988.5	1989.5	1988.5
Limnodynastes terraereginae	LC	47.0872	1988	1985	1966	1988	1987	1988	1987
Limnodynastes dorsalis	LC	47.0871	1987	1984	1965	1987	1986	1987	1986
Limnodynastes dumerilii	LC	47.087	1985.5	1982.5	1963.5	1985.5	1984.5	1985.5	1984.5
Limnodynastes interioris	LC	47.087	1985.5	1982.5	1963.5	1985.5	1984.5	1985.5	1984.5
Boehmantis microtympanum	EN	42.8877	1983	1981	1962	1983	1982	1983	1983
Barygenys flavigularis	DD	NA	NA	1980	1958	1376	1358.5	1369	1361
Ghatixalus variabilis	EN	43.214	1984	1979	1957	1984	1983	1984	1982
Insuetophrynus acarpicus	CR	42.6648	1982	1978	1955	1982	1981	1982	1981
Amolops spinapectoralis	DD	NA	NA	1977	1997	1697	1676.5	1668	1878
Nasikabatrachus sahyadrensis	EN	40.5618	1981	1976	1949	1981	1980	1981	1980
Oxydactyla crassa	DD	NA	NA	1975	1945.5	1371.5	1352.5	1364.5	1451
Gephyromantis webbi	EN	30.1191	1971	1974	1974	1971	1969	1971	1969
Phrynobatrachus krefftii	EN	36.9792	1980	1973	1940	1980	1978	1980	1978
Gastrotheca walkeri	DD	NA	NA	1972	1938	580	557	543	1853
Megastomatohyla mixe	CR	36.0265	1979	1971	1935	1979	1977	1979	1977
Gephyromantis silvanus	EN	27.9483	1960	1970	1959	1960	1958	1961	1962
Odorrana absita	DD	NA	NA	1969	1992	1677	1663	1644	1730
Litoria spenceri	CR	34.5397	1978	1968	1932	1978	1975.5	1978	1976
Nannophrys marmorata	CR	33.4755	1975	1967	1953	1975	1972	1975	1973
Desmognathus folkertsi	DD	NA	NA	1966	1931	562	689	527	1160
Alsodes vanzolinii	CR	33.7691	1977	1965	1929	1977	1974	1977	1975
Gephyromantis horridus	EN	25.8562	1954	1964	1956	1954	1951	1955	1953
Natalobatrachus bonebergi	EN	33.7056	1976	1963	1927	1976	1973	1976	1974
Ranodon sibiricus	EN	33.2303	1974	1962	1921	1974	1971	1974	1972
Leptodactylus silvanimbus	CR	33.15	1973	1961	1920	1973	1970	1973	1971
Melanobatrachus indicus	EN	32.2088	1972	1960	1917	1972	1968.5	1972	1970
Boophis xerophilus	DD	NA	NA	1959	1989	1661	1739	1746	1968
Celsiella vozmedianoi	DD	NA	NA	1958	1907	1400	1381.5	1899	1445
Gephyromantis azzurrae	EN	29.5534	1966.5	1956.5	1922.5	1966.5	1963.5	1967.5	1965.5
Gephyromantis corvus	EN	29.5534	1966.5	1956.5	1922.5	1966.5	1963.5	1967.5	1965.5
Boophis sibilans	DD	NA	NA	1955	1987	1653	1709	1745	1781
Mantella bernhardi	EN	28.5293	1962	1954	1918	1962	1958.5	1963	1961
Gephyromantis eiselti	DD	NA	NA	1953	1985	1824	1863	1827	1863
Aglyptodactylus laticeps	EN	29.9279	1970	1952	1908	1970	1965.5	1970	1967
Leiopelma archeyi	CR	29.8917	1969	1951	1904	1969	1964	1969	1964
Eleutherodactylus richmondi	CR	29.5981	1968	1950	1903	1968	1962.5	1966	1963
Gephyromantis zavona	DD	NA	NA	1949	1960	1885	1883	1886	1884
Ophryophryne hansi	DD	NA	NA	1948	1901	515.5	491	480.5	1132
Gastrotheca zeugocystis	CR	28.9987	1965	1947	1900	1965	1960	1965	1960
Conraua goliath	EN	28.9352	1964	1946	1898	1964	1959	1964	1959
Platymantis hazelae	EN	28.5562	1963	1945	1897	1963	1958	1962	1958
Phaeognathus hubrichti	EN	28.0725	1961	1944	1895	1961	1955	1960	1957
Cryptotriton nasalis	EN	27.7152	1959	1943	1893	1959	1954	1959	1956
Petropedetes palmipes	EN	27.6128	1958	1942	1891	1958	1953	1958	1955
Churamiti maridadi	CR	27.5083	1957	1941	1890	1957	1952	1957	1954
Eleutherodactylus schmidti	CR	26.795	1956	1940	1888	1956	1951	1956	1952
Amolops hainanensis	EN	26.0099	1955	1939	1885	1955	1948.5	1954	1951
Amolops hongkongensis	EN	25.8174	1953	1938	1884	1953	1947.5	1953	1950
Gephyromantis tschenki	DD	NA	NA	1937	1942	1884	1878	1885	1889
Myersiohyla inparquesi	DD	NA	NA	1936	1990	659	634	1219	1949
Hyloxalus anthracinus	CR	24.5965	1952	1935	1882	1952	1946.5	1952	1948
Gephyromantis ambohitra	VU	16.4897	1897	1934	1928	1897	1892	1898	1903
Andrias davidianus	CR	24.2758	1951	1933	1881	1951	1945.5	1951	1947
Gephyromantis klemmeri	VU	16.2782	1894	1932	1926	1894	1888.5	1893	1901
Gephyromantis rivicola	VU	16.1831	1890	1931	1924	1890	1885.5	1890	1899
Hypodactylus elassodiscus	EN	23.94	1950	1930	1879	1950	1943.5	1950	1946
Telmatobufo bullocki	CR	23.5275	1949	1929	1872	1949	1942	1949	1944
Bryophryne cophites	EN	23.3943	1948	1928	1870	1948	1941	1948	1943
Platymantis papuensis	LC	23.1583	1946.5	1926.5	1867.5	1946.5	1939.5	1946.5	1941.5
Platymantis pelewensis	LC	23.1583	1946.5	1926.5	1867.5	1946.5	1939.5	1946.5	1941.5
Gephyromantis enki	DD	NA	NA	1925	1954	1826	1847.5	1857	1919
Limnonectes arathooni	EN	22.4029	1944.5	1923.5	1905.5	1944.5	1937	1944.5	1939.5
Limnonectes microtympanum	EN	22.4029	1944.5	1923.5	1905.5	1944.5	1937	1944.5	1939.5
Gephyromantis striatus	VU	14.9511	1849	1922	1916	1849	1850.5	1852	1874
Gephyromantis decaryi	NT	14.6478	1837.5	1920.5	1914.5	1837.5	1839	1841.5	1868.5
Gephyromantis leucocephalus	NT	14.6478	1837.5	1920.5	1914.5	1837.5	1839	1841.5	1868.5
Gephyromantis blanci	NT	14.636	1836	1919	1913	1836	1837.3	1839	1867
Gephyromantis boulengeri	LC	14.5956	1832	1918	1912	1834	1835	1836	1866
Gephyromantis asper	LC	14.5952	1828	1917	1911	1833	1834	1835	1865
Gephyromantis ventrimaculatus	LC	14.5946	1824	1916	1910	1827	1833	1829	1864
Gephyromantis malagasius	LC	14.5936	1817	1915	1909	1820	1831	1823	1862
Echinotriton chinhaiensis	CR	22.3849	1943	1914	1857	1943	1935.5	1943	1938
Rana pyrenaica	EN	22.2981	1942	1913	1855	1942	1934.5	1942	1937
Rana muscosa	EN	22.16	1941	1912	1854	1941	1933	1941	1936
Pristimantis wiensi	DD	NA	NA	1911	1852.5	481.5	459	445	424
Eleutherodactylus paulsoni	CR	21.948	1940	1910	1848	1940	1932	1940	1935
Bolitoglossa decora	CR	21.9347	1939	1909	1847	1939	1931	1939	1934
Eleutherodactylus poolei	CR	21.7899	1938	1908	1822	1938	1930	1938	1933
Arthroleptella drewesii	NT	21.7728	1936.5	1906.5	1819.5	1936.5	1928.5	1936.5	1931.5
Arthroleptella landdrosia	NT	21.7728	1936.5	1906.5	1819.5	1936.5	1928.5	1936.5	1931.5
Plectrohyla siopela	CR	21.2764	1931	1905	1894	1931	1924.5	1931	1926
Scaphiophryne gottlebei	EN	21.6011	1935	1904	1810	1935	1927	1935	1930
Hyperolius zonatus	NT	21.551	1934	1903	1808	1934	1926	1934	1929
Hyperolius concolor	LC	21.5161	1933	1902	1807	1933	1925	1933	1928
Nyctibatrachus aliciae	EN	21.5111	1932	1901	1806	1932	1924	1932	1927
Ambystoma barbouri	NT	21.0628	1930	1900	1790	1930	1921.5	1930	1925
Ambystoma mabeei	LC	21.0224	1929	1899	1787	1929	1920	1929	1924
Litoria dorsalis	LC	21.0224	1927.5	1897.5	1785.5	1927.5	1918.5	1927.5	1922.5
Litoria microbelos	LC	21.0224	1927.5	1897.5	1785.5	1927.5	1918.5	1927.5	1922.5
Ambystoma texanum	LC	21.0217	1926	1896	1784	1926	1917	1926	1921
Paratelmatobius gaigeae	DD	NA	NA	1895	1782.5	1343.5	1325.5	1344	1543
Mantella expectata	EN	18.6902	1918	1894	1856	1918	1907.5	1919	1917
Eleutherodactylus albipes	CR	20.5713	1925	1893	1780	1925	1915	1925	1920
Hylophorbus nigrinus	DD	NA	NA	1892	1937	1486	1474	1481	1476
Hylophorbus picoides	DD	NA	NA	1891	1936	1485	1473	1488	1510
Hylodes dactylocinus	DD	NA	NA	1890	1952	1285	1282	1275	1266
Liophryne rhododactyla	DD	NA	NA	1889	1945.5	1371.5	1354.8	1364.5	1365
Gephyromantis salegy	VU	17.6705	1908.5	1887.5	1794.5	1908.5	1898.5	1910.5	1909.5
Gephyromantis tandroka	VU	17.6705	1908.5	1887.5	1794.5	1908.5	1898.5	1910.5	1909.5
Staurois parvus	DD	NA	NA	1886	1765	1583	1669.5	1590	1577
Craugastor emcelae	CR	19.6386	1924	1885	1764	1924	1912.5	1924	1918
Litoria brevipalmata	EN	19.2153	1923	1884	1759	1923	1911	1923	1916
Bolitoglossa longissima	CR	19.1757	1922	1883	1758	1922	1910	1922	1915
Oreophryne clamata	DD	NA	NA	1882	1951	1212	1192.5	1198	1194
Pristimantis prolatus	EN	19.1034	1921	1881	1756	1921	1908.5	1921	1914
Sechellophryne pipilodryas	CR	18.8875	1920	1880	1755	1920	1907.5	1920	1913
Gephyromantis cornutus	DD	NA	NA	1879	1933	1882.5	1876.5	1883.5	1882.5
Pedostibes tuberculosus	EN	18.8571	1919	1878	1754	1919	1906.5	1918	1912
Phyllomedusa bahiana	DD	NA	NA	1877	1863	595.5	1088.8	796	533.5
Leptodactylus wagneri	LC	0.00327328	671	1876	1753	684	660.5	767	629
Leptodactylus validus	LC	0.00327327	670	1875	1752	683	659.5	766	628
Phyllomedusa burmeisteri	LC	0.00107825	419	1874	1751	595.5	573.5	763	533.5
Atelopus peruensis	CR	18.5954	1917	1873	1748	1917	1904	1917	1911
Mantella manery	VU	16.5405	1898	1872	1778	1898	1885.5	1900	1897
Calotriton arnoldi	CR	15.0534	1855	1871	1862	1855	1831	1849	1821
Mantella ebenaui	LC	16.4106	1896	1870	1775	1896	1884	1895	1895
Mantella cowanii	EN	16.3384	1895	1869	1774	1895	1882.5	1894	1893
Allobates nidicola	DD	NA	NA	1868	1746	823.5	795.5	843	775.5
Holoaden bradei	CR	18.2852	1916	1867	1744.5	1916	1903	1916	1908
Eleutherodactylus jugans	CR	18.2667	1915	1866	1728	1915	1902	1915	1907
Spinomantis elegans	VU	16.2446	1893	1865	1773	1893	1881	1892	1891
Gephyromantis leucomaculatus	NT	16.2128	1891	1864	1772	1891	1879.5	1891	1890
Arthroleptella subvoce	EN	18.219	1914	1863	1727	1914	1901	1914	1906
Didynamipus sjostedti	EN	18.2093	1913	1862	1726	1913	1900	1913	1905
Eleutherodactylus counouspeus	EN	18.127	1912	1861	1724	1912	1899	1912	1904
Gephyromantis pseudoasper	LC	16.1081	1888	1860	1771	1888	1876	1889	1887
Gephyromantis granulatus	LC	16.1079	1887	1859	1770	1887	1875	1888	1886
Gephyromantis moseri	LC	16.1078	1886	1858	1769	1886	1874	1887	1885
Gephyromantis redimitus	LC	16.1067	1885	1857	1768	1882.5	1871.5	1883.5	1882.5
Mantella laevigata	NT	16.0873	1881	1856	1767	1881	1870.5	1882	1881
Hypsiboas ericae	DD	NA	NA	1855	1722	1102	1085	1092	1082
Mantella viridis	EN	15.844	1872	1854	1762	1872	1863.5	1878	1875
Hyperolius thomensis	EN	15.9323	1878	1853	1721	1878	1865.5	1877	1859
Ptychohyla dendrophasma	CR	17.8162	1911	1852	1720	1911	1898	1909	1902
Scaphiophryne boribory	EN	17.7441	1910	1851	1719	1910	1897	1908	1900
Mantella aurantiaca	CR	15.4665	1862	1850	1757	1862	1853.5	1866	1872
Oreophryne sibilans	DD	NA	NA	1849	1941	1211	1195.5	1197	1193
Allobates juanii	CR	17.4064	1907	1848	1715	1907	1893.5	1907	1898
Hyperolius molleri	LC	15.3971	1860	1847	1713	1860	1847.5	1860	1844
Hyperolius puncticulatus	EN	17.2243	1906	1846	1711	1906	1892	1906	1896
Leptolalax bourreti	DD	NA	NA	1845	1710	337.5	322	313.5	752
Pristimantis rozei	DD	NA	NA	1843.5	1948	597	573.5	845	546
Pristimantis urichi	EN	17.1565	1905	1843.5	1708	1905	1889.8	1905	1894
Eleutherodactylus rivularis	CR	17.0236	1904	1842	1698	1904	1887	1904	1892
Ischnocnema holti	DD	NA	NA	1841	1947	603.5	576.5	565.5	543.5
Plectrohyla chrysopleura	CR	16.6087	1899	1840	1864	1899	1884.5	1896	1876
Adenomus kelaartii	EN	16.8888	1903	1839	1684	1903	1885	1903	1888
Barbourula kalimantanensis	EN	16.82	1902	1838	1683	1902	1884	1902	1880
Eleutherodactylus parabates	CR	16.7377	1901	1837	1902	1901	1884.5	1901	1879
Eleutherodactylus glanduliferoides	CR	16.6647	1900	1836	1682	1900	1881.5	1897	1877
Mantidactylus grandidieri	LC	14.5958	1834	1835	1743	1832	1819.5	1834	1842
Gephyromantis sculpturatus	LC	14.5958	1833	1834	1742	1831	1818.5	1833	1841
Mantidactylus argenteus	LC	14.5956	1831	1833	1741	1830	1817.5	1832	1840
Mantidactylus lugubris	LC	14.5955	1830	1832	1740	1829	1816.5	1831	1839
Spinomantis aglavei	LC	14.5953	1829	1831	1739	1828	1815.5	1830	1838
Spinomantis peraccae	LC	14.5948	1827	1830	1738	1825	1813	1828	1837
Mantidactylus biporus	LC	14.5947	1826	1829	1737	1823	1812	1826	1836
Mantidactylus ulcerosus	LC	14.5946	1825	1828	1736	1822	1811	1825	1835
Mantidactylus ambreensis	LC	14.5946	1823	1827	1735	1821	1810	1824	1834
Mantidactylus charlotteae	LC	14.5942	1821.5	1825.5	1733.5	1818.5	1807.5	1821.5	1832.5
Mantidactylus opiparis	LC	14.5942	1821.5	1825.5	1733.5	1818.5	1807.5	1821.5	1832.5
Mantidactylus femoralis	LC	14.594	1818.5	1823.5	1731.5	1816.5	1805.5	1819.5	1830.5
Mantidactylus mocquardi	LC	14.594	1818.5	1823.5	1731.5	1816.5	1805.5	1819.5	1830.5
Gephyromantis plicifer	NT	14.5933	1816	1822	1730	1815	1804	1818	1829
Gephyromantis luteus	LC	14.5932	1815	1821	1729	1814	1803	1817	1828
Mantella milotympanum	CR	14.3494	1812	1820	1723	1812	1799.5	1809	1824
Microbatrachella capensis	CR	16.2214	1892	1819	1674	1892	1874.5	1881	1871
Pristimantis rhabdocnemus	DD	NA	NA	1818	1672	714.5	688	670.5	657.5
Hyloxalus vertebralis	CR	16.151	1889	1817	1671	1889	1870	1880	1870
Platymantis vitiensis	NT	16.0581	1880	1816	1670	1880	1864	1879	1861
Cophixalus balbus	DD	NA	NA	1815	1930	1210	1193.5	1196	1192
Philautus ingeri	VU	16.0192	1879	1814	1669	1879	1863	1876	1860
Ceratobatrachus guentheri	LC	15.9317	1877	1813	1668	1877	1860.5	1875	1858
Discodeles guppyi	LC	15.9315	1876	1812	1667	1876	1859.5	1874	1857
Platymantis punctatus	LC	15.9314	1875	1811	1666	1875	1858.5	1873	1856
Mantella madagascariensis	VU	13.8775	1798	1810	1717	1798	1785	1798	1804
Paradoxophyla tiarano	DD	NA	NA	1809	1939	630.5	603	589.5	832
Hynobius hidamontanus	EN	15.8661	1874	1808	1665	1874	1857	1872	1855
Aromobates nocturnus	CR	15.8643	1873	1807	1664	1873	1856	1871	1854
Rhacophorus annamensis	VU	15.7919	1871	1806	1663	1871	1854	1870	1852
Laotriton laoensis	EN	12.3901	1560	1805	1777	1560	1551	1556	1556
Mantella crocea	EN	13.7677	1794	1804	1716	1794	1780.5	1795	1802
Conraua crassipes	LC	15.7583	1870	1803	1662	1870	1853	1869	1851
Conraua robusta	VU	15.7374	1869	1802	1661	1869	1852	1868	1850
Aglyptodactylus madagascariensis	LC	15.6205	1868	1801	1714	1868	1854	1867	1873
Mantella pulchra	VU	13.6165	1774	1800	1712	1774	1765	1789	1801
Oreobates choristolemma	DD	NA	NA	1799	1660	373	356	755	996
Guibemantis albolineatus	DD	NA	NA	1798	1944	1755	1758	1774	1794
Phrynobatrachus auritus	LC	15.5385	1866.5	1796.5	1658.5	1866.5	1849	1864.5	1848.5
Phrynobatrachus natalensis	LC	15.5385	1866.5	1796.5	1658.5	1866.5	1849	1864.5	1848.5
Hyperolius cystocandicans	VU	15.518	1864.5	1794.5	1656.5	1864.5	1847	1862.5	1846.5
Hyperolius frontalis	VU	15.518	1864.5	1794.5	1656.5	1864.5	1847	1862.5	1846.5
Werneria mertensiana	EN	15.5133	1863	1793	1655	1863	1845.5	1861	1845
Amolops bellulus	DD	NA	NA	1792	1988	1659.5	1645.5	1859	1726
Blommersia domerguei	LC	13.4639	1757	1791	1707	1757	1745.5	1776	1796
Blommersia wittei	LC	13.4639	1756	1790	1706	1756	1744.5	1775	1795
Guibemantis depressiceps	LC	13.4627	1754.5	1788.5	1704.5	1753.5	1742	1772.5	1792.5
Guibemantis tornieri	LC	13.4627	1754.5	1788.5	1704.5	1753.5	1742	1772.5	1792.5
Guibemantis bicalcaratus	LC	13.4627	1752.5	1786.5	1702.5	1751.5	1740	1770.5	1790.5
Guibemantis liber	LC	13.4627	1752.5	1786.5	1702.5	1751.5	1740	1770.5	1790.5
Mantella haraldmeieri	VU	13.4369	1745	1785	1700	1745	1734	1760	1788
Hyperolius cinnamomeoventris	LC	15.3974	1861	1784	1652	1861	1843	1858	1843
Boophis occidentalis	NT	13.3718	1710	1783	1699	1710	1698	1757	1784
Boophis goudotii	LC	13.3248	1652	1782	1697	1647	1679	1744	1780
Boophis luteus	LC	13.3243	1624.5	1780.5	1695.5	1618.5	1670.5	1740.5	1776.5
Boophis madagascariensis	LC	13.3243	1624.5	1780.5	1695.5	1618.5	1670.5	1740.5	1776.5
Boophis rappiodes	LC	13.3243	1627.5	1778.5	1693.5	1622.5	1616	1742.5	1778.5
Boophis viridis	LC	13.3243	1627.5	1778.5	1693.5	1622.5	1616	1742.5	1778.5
Boophis marojezensis	LC	13.3242	1621.5	1776.5	1691.5	1614.5	1608.5	1738.5	1774.5
Boophis vittatus	LC	13.3242	1621.5	1776.5	1691.5	1614.5	1608.5	1738.5	1774.5
Boophis doulioti	LC	13.3238	1608.5	1774.5	1689.5	1599.5	1591.5	1736.5	1772.5
Boophis tephraeomystax	LC	13.3238	1608.5	1774.5	1689.5	1599.5	1591.5	1736.5	1772.5
Boophis albilabris	LC	13.3237	1603	1773	1688	1594	1587	1735	1771
Mantella betsileo	LC	13.3234	1593	1772	1687	1586	1579	1734	1770
Mantella baroni	LC	13.3232	1589	1771	1686	1582	1576	1733	1769
Mantella nigricans	LC	13.3232	1588	1770	1685	1581	1575	1732	1768
Praslinia cooperi	EN	15.2822	1859	1769	1653	1859	1840	1856	1827
Philautus abditus	DD	NA	NA	1768	1986	1655.5	1643.5	1623.5	1635.5
Phrynobatrachus cricogaster	VU	15.2098	1858	1767	1651	1858	1837	1855	1826
Albericus laurini	DD	NA	NA	1766	1934	769.5	786.3	1854	1169
Hynobius abei	CR	15.1942	1857	1765	1650	1857	1835.5	1853	1825
Neurergus kaiseri	CR	11.7933	1550	1764	1763	1550	1540	1546	1545
Limnonectes acanthi	VU	14.7242	1843	1763	1866	1843	1821	1815	1809
Limnonectes parvus	VU	14.7055	1841	1762	1865	1841	1819	1813	1807
Plectrohyla guatemalensis	CR	14.792	1845	1761	1791	1845	1827	1837	1811
Paratelmatobius cardosoi	DD	NA	NA	1760	1899	1347	1330.5	1851	1334
Tomopterna krugerensis	LC	13.3246	1642	1759	1982	1695	1685	1666	1722
Tomopterna delalandii	LC	13.3237	1605.5	1757.5	1980.5	1672.5	1665	1638.5	1720.5
Tomopterna tuberculosa	LC	13.3237	1605.5	1757.5	1980.5	1672.5	1665	1638.5	1720.5
Tomopterna luganga	LC	13.3236	1598.5	1755.5	1978.5	1666.5	1659	1632.5	1718.5
Tomopterna marmorata	LC	13.3236	1598.5	1755.5	1978.5	1666.5	1659	1632.5	1718.5
Tomopterna cryptotis	LC	13.3234	1594.5	1753.5	1976.5	1657.5	1649	1625.5	1716.5
Tomopterna tandyi	LC	13.3234	1594.5	1753.5	1976.5	1657.5	1649	1625.5	1716.5
Odorrana tormota	VU	15.088	1856	1752	1648	1856	1832	1850	1823
Pristimantis rhodoplichus	EN	15.039	1854	1751	1647	1854	1830	1848	1820
Rana latastei	VU	15.0296	1853	1750	1646	1853	1829	1847	1819
Huia masonii	VU	15.005	1852	1749	1645	1852	1828	1846	1818
Leptobrachium promustache	DD	NA	NA	1748	1644	262	249.5	242	1817
Alsodes tumultuosus	CR	14.9614	1851	1747	1642	1851	1827	1845	1816
Amolops loloensis	VU	14.9556	1850	1746	1641	1850	1826	1844	1815
Arthroleptis nikeae	CR	14.8687	1848	1745	1640	1848	1825	1843	1814
Amolops torrentis	VU	14.8334	1847	1744	1639	1847	1824	1840	1813
Rhacophorus kio	VU	14.8234	1846	1743	1638	1846	1823	1838	1812
Nannophrys ceylonensis	VU	14.3618	1813	1742	1861	1813	1796	1807	1800
Notophthalmus meridionalis	EN	11.4016	1546	1741	1760	1546	1536	1542	1541
Limnonectes heinrichi	VU	14.3263	1811	1740	1860	1811	1794	1806	1799
Platymantis weberi	LC	14.7449	1844	1739	1636	1844	1820.5	1816	1810
Eleutherodactylus thorectes	CR	14.7166	1842	1738	1634	1842	1818.5	1814	1808
Polypedates megacephalus	LC	13.3235	1596.5	1736.5	1679.5	1584.5	1575.5	1577.5	1578.5
Polypedates mutus	LC	13.3235	1596.5	1736.5	1679.5	1584.5	1575.5	1577.5	1578.5
Polypedates leucomystax	LC	13.3239	1613	1735	1678	1596	1585	1583	1588
Odorrana junlianensis	VU	14.6523	1840	1734	1633	1840	1811.5	1812	1806
Odorrana jingdongensis	VU	14.6523	1839	1733	1632	1839	1810.5	1811	1805
Litoria nyakalensis	CR	14.6299	1835	1732	1631	1835	1809	1810	1803
Limnonectes visayanus	VU	14.1832	1807	1731	1859	1807	1789	1802	1787
Limnonectes macrodon	VU	14.1791	1806	1730	1858	1806	1788	1801	1786
Fejervarya cancrivora	LC	13.3244	1635.5	1728.5	1876.5	1620.5	1615	1680.5	1607.5
Fejervarya vittigera	LC	13.3244	1635.5	1728.5	1876.5	1620.5	1615	1680.5	1607.5
Fejervarya limnocharis	LC	13.3241	1617	1727	1875	1603	1598	1679	1594
Fejervarya iskandari	LC	13.3236	1601.5	1725.5	1873.5	1589.5	1584.5	1677.5	1583.5
Fejervarya orissaensis	LC	13.3236	1601.5	1725.5	1873.5	1589.5	1584.5	1677.5	1583.5
Rana kunyuensis	DD	NA	NA	1724	1943	1693.5	1679.5	1719	1945
Telmatobufo venustus	EN	14.3249	1810	1723	1629	1810	1792.5	1805	1798
Nyctibatrachus major	VU	14.2978	1809	1722	1628	1809	1791.5	1804	1797
Oedipina gephyra	EN	14.2255	1808	1721	1627	1808	1789.5	1803	1789
Cardioglossa schioetzi	EN	14.1495	1805	1720	1625	1805	1786.5	1800	1785
Sooglossus thomasseti	CR	14.1328	1804	1719	1624	1804	1784	1799	1783
Alsodes monticola	DD	NA	NA	1718	1623	1261	1243	1252	1322
Alsodes kaweshkari	DD	NA	NA	1717	1622	1260	1243	1251	1321
Limnonectes asperatus	NT	13.6238	1775	1716	1851	1775	1755	1759	1740
Rana pretiosa	VU	14.0452	1803	1715	1620	1803	1783	1797	1766
Limnonectes ibanorum	NT	13.5497	1768	1714	1850	1768	1747	1752	1734
Salamandra lanzai	VU	13.9826	1802	1713	1618	1802	1782	1796	1765
Limnonectes paramacrodon	NT	13.5442	1767	1712	1849	1767	1745.5	1751	1733
Meristogenys jerboa	VU	13.9492	1801	1711	1617	1801	1781	1794	1764
Limnonectes magnus	NT	13.4944	1762	1710	1845	1762	1739	1731	1725
Scaphiophryne marmorata	VU	13.9183	1800	1709	1616	1800	1780	1793	1763
Limnonectes macrocephalus	NT	13.4793	1760	1708	1844	1760	1738	1729	1724
Hynobius okiensis	CR	13.9096	1799	1707	1615	1799	1779	1792	1762
Limnonectes malesianus	NT	13.4658	1758	1706	1843	1758	1734.5	1727	1715
Limnonectes blythii	NT	13.4414	1747	1705	1842	1747	1725	1724	1711
Pristimantis cremnobates	EN	13.8738	1797	1704	1614	1797	1777	1791	1761
Limnonectes laticeps	LC	13.4207	1742	1703	1841	1742	1716.5	1718	1707
Limnonectes hascheanus	LC	13.4202	1741	1702	1840	1741	1715.5	1717	1706
Limnonectes gyldenstolpei	LC	13.4202	1740	1701	1839	1740	1714.5	1716	1705
Limnonectes leporinus	LC	13.4201	1739	1700	1838	1739	1713.5	1715	1704
Limnonectes kadarsani	LC	13.4199	1737.5	1698.5	1836.5	1737.5	1712	1713.5	1702.5
Limnonectes microdiscus	LC	13.4199	1737.5	1698.5	1836.5	1737.5	1712	1713.5	1702.5
Limnonectes grunniens	LC	13.4197	1736	1697	1835	1736	1710.5	1712	1701
Limnonectes fujianensis	LC	13.4197	1734.5	1695.5	1833.5	1734.5	1709	1710.5	1699.5
Limnonectes kuhlii	LC	13.4197	1734.5	1695.5	1833.5	1734.5	1709	1710.5	1699.5
Limnonectes ingeri	NT	13.4196	1733	1694	1832	1733	1707.5	1709	1698
Limnonectes leytensis	LC	13.4196	1732	1693	1831	1732	1706.5	1708	1697
Limnonectes palavanensis	LC	13.4195	1731	1692	1830	1731	1705.5	1707	1696
Limnonectes modestus	LC	13.419	1730	1691	1829	1730	1704.5	1706	1695
Limnonectes woodworthi	LC	13.4189	1729	1690	1828	1729	1703.5	1705	1694
Limnonectes shompenorum	LC	13.4188	1728	1689	1827	1728	1702.5	1704	1693
Limnonectes poilani	LC	13.4184	1727	1688	1826	1727	1701.5	1703	1692
Limnonectes finchi	LC	13.4181	1726	1687	1825	1726	1700.5	1702	1691
Euphlyctis cyanophlyctis	LC	13.4125	1724.5	1685.5	1823.5	1724.5	1697.5	1699.5	1689.5
Euphlyctis hexadactylus	LC	13.4125	1724.5	1685.5	1823.5	1724.5	1697.5	1699.5	1689.5
Leptodactylus fallax	CR	13.8387	1796	1684	1613	1796	1775.5	1790	1760
Nanorana pleskei	NT	13.3813	1715	1683	1821	1715	1688	1690	1680
Pristimantis aniptopalmatus	DD	NA	NA	1682	1611.5	221.5	211.8	746	981
Arthroleptis aureoli	EN	13.7848	1795	1681	1610	1795	1774.5	1787	1759
Euproctus platycephalus	EN	10.3792	1531	1680	1725	1531	1519	1527	1526
Hoplobatrachus occipitalis	LC	13.325	1664	1679	1818	1649	1634	1672	1632
Sphaerotheca breviceps	LC	13.3245	1637.5	1677.5	1816.5	1616.5	1605.5	1661.5	1604.5
Sphaerotheca dobsonii	LC	13.3245	1637.5	1677.5	1816.5	1616.5	1605.5	1661.5	1604.5
Hoplobatrachus crassus	LC	13.3243	1626	1676	1815	1607	1597	1656	1597
Hoplobatrachus rugulosus	LC	13.324	1614.5	1674.5	1813.5	1597.5	1587.5	1649.5	1590.5
Hoplobatrachus tigerinus	LC	13.324	1614.5	1674.5	1813.5	1597.5	1587.5	1649.5	1590.5
Nanorana ventripunctata	LC	13.3239	1612	1673	1812	1595	1585	1646	1587
Nanorana parkeri	LC	13.3238	1610	1672	1811	1592	1582	1643	1585
Rhacophorus nigropunctatus	NT	13.7566	1793	1671	1608	1793	1772.5	1786	1758
Micrixalus fuscus	NT	13.7402	1792	1670	1607	1792	1771.5	1785	1757
Eleutherodactylus pezopetrus	CR	13.6743	1791	1669	1606	1791	1770.5	1784	1756
Phrynobatrachus sandersoni	LC	13.6626	1790	1668	1605	1790	1769.5	1783	1755
Phrynobatrachus dendrobates	LC	13.662	1789	1667	1604	1789	1768.5	1782	1754
Phrynobatrachus acridoides	LC	13.661	1788	1666	1603	1788	1767.5	1781	1753
Phrynobatrachus africanus	LC	13.6607	1787	1665	1602	1787	1766.5	1780	1752
Phrynobatrachus mababiensis	LC	13.6607	1786	1664	1601	1786	1765.5	1779	1751
Phrynobatrachus calcaratus	LC	13.6605	1785	1663	1600	1785	1764.5	1778	1750
Phrynobatrachus dispar	LC	13.6605	1784	1662	1599	1784	1763.5	1777	1749
Rhacophorus dennysi	LC	13.6413	1783	1661	1598	1783	1762.5	1769	1748
Rhacophorus maximus	LC	13.6411	1782	1660	1597	1782	1761.5	1768	1747
Rhacophorus moltrechti	LC	13.6407	1781	1659	1596	1781	1760.5	1767	1746
Rhacophorus arboreus	LC	13.6407	1779.5	1657.5	1594.5	1779.5	1759	1765.5	1744.5
Rhacophorus schlegelii	LC	13.6407	1779.5	1657.5	1594.5	1779.5	1759	1765.5	1744.5
Rhacophorus dugritei	LC	13.6406	1778	1656	1593	1778	1757.5	1764	1743
Rhacophorus omeimontis	LC	13.6406	1777	1655	1592	1777	1756.5	1763	1742
Rana longicrus	VU	13.6394	1776	1654	1591	1776	1755.5	1762	1741
Nyctixalus pictus	NT	13.5697	1773	1653	1590	1773	1752	1758	1739
Amolops cremnobatus	NT	13.5614	1772	1652	1589	1772	1751	1756	1738
Anodonthyla rouxae	EN	13.5601	1771	1651	1588	1771	1750	1755	1737
Occidozyga baluensis	NT	13.5599	1770	1650	1587	1770	1749	1754	1736
Bolitoglossa diaphora	CR	13.552	1769	1649	1586	1769	1746	1753	1735
Poyntonia paludicola	NT	13.5288	1766	1648	1584	1766	1742	1750	1732
Eleutherodactylus fuscus	CR	13.5238	1765	1647	1585	1765	1742	1749	1729
Amolops viridimaculatus	NT	13.5165	1764	1646	1583	1764	1740	1748	1728
Odorrana chapaensis	NT	13.4956	1763	1645	1582	1763	1739	1730	1727
Platymantis naomii	VU	13.493	1761	1644	1626	1761	1739.5	1788	1731
Rana boylii	NT	13.4717	1759	1643	1581	1759	1735	1728	1723
Meristogenys kinabaluensis	NT	13.4608	1750	1642	1580	1750	1728	1726	1714
Rhacophorus reinwardtii	NT	13.4432	1749	1641	1579	1749	1727	1725	1713
Amolops daiyunensis	NT	13.442	1748	1640	1578	1748	1726	1723	1712
Amietia vertebralis	NT	13.4404	1746	1639	1577	1746	1724	1722	1710
Rana iberica	NT	13.4358	1744	1638	1576	1744	1722	1721	1709
Philautus mjobergi	NT	13.4339	1743	1637	1575	1743	1721	1720	1708
Laliostoma labrosum	LC	13.3264	1697	1636	1649	1698	1676.5	1701	1767
Rana cascadae	NT	13.4073	1723	1635	1574	1723	1695.5	1698	1688
Rana huanrensis	LC	13.4069	1722	1634	1573	1722	1694.5	1697	1687
Rana chensinensis	LC	13.4067	1720.5	1632.5	1571.5	1720.5	1693	1695.5	1685.5
Rana kukunoris	LC	13.4067	1720.5	1632.5	1571.5	1720.5	1693	1695.5	1685.5
Amolops lifanensis	NT	13.4024	1719	1631	1570	1719	1691.5	1694	1684
Nototriton lignicola	CR	13.3982	1718	1630	1569	1718	1690.5	1693	1683
Cacosternum capense	NT	13.3974	1717	1629	1568	1717	1689.5	1692	1682
Petropedetes cameronensis	NT	13.385	1716	1628	1567	1716	1688.5	1691	1681
Occidozyga magnapustulosa	LC	13.3774	1713.5	1626.5	1565.5	1713.5	1686	1688.5	1678.5
Occidozyga martensii	LC	13.3774	1713.5	1626.5	1565.5	1713.5	1686	1688.5	1678.5
Meristogenys whiteheadi	NT	13.3735	1712	1625	1564	1712	1684.5	1687	1677
Meristogenys phaeomerus	NT	13.3731	1711	1624	1563	1711	1683.5	1686	1676
Nymphargus wileyi	DD	NA	NA	1623	1561	219	212	202	1416
Staurois tuberilinguis	NT	13.3491	1709	1622	1562	1709	1681.3	1685	1674
Platypelis mavomavo	EN	13.3475	1708	1621	1560	1708	1680	1684	1673
Platymantis mimulus	NT	13.3366	1707	1620	1619	1707	1682	1761	1675
Arthroleptella lightfooti	NT	13.3357	1706	1619	1559	1706	1678	1683	1672
Rana luteiventris	LC	13.333	1705	1618	1558	1705	1677	1676	1671
Hylarana nicobariensis	LC	13.3271	1704	1617	1557	1704	1675.5	1675	1670
Lankanectes corrugatus	LC	13.327	1703	1616	1556	1703	1674.5	1674	1669
Amolops granulosus	LC	13.3268	1702	1615	1555	1702	1673.5	1673	1668
Ingerana baluensis	LC	13.3268	1701	1614	1554	1701	1672.5	1671	1667
Gracixalus gracilipes	LC	13.3266	1699	1613	1553	1699	1670.5	1669	1665
Ingerana tenasserimensis	LC	13.3267	1700	1612	1552	1700	1671	1670	1666
Rana ornativentris	LC	13.3264	1698	1611	1551	1696	1668	1667	1664
Rana amurensis	LC	13.3263	1696	1610	1550	1693.5	1665.8	1665	1663
Rana shuchinae	LC	13.3263	1695	1609	1549	1692	1664.5	1664	1662
Rana japonica	LC	13.3263	1694	1608	1548	1691	1663	1663	1661
Rana pirica	LC	13.3262	1692	1607	1547	1689	1661.5	1659	1659
Theloderma asperum	LC	13.3261	1691	1606	1546	1688	1660.5	1658	1658
Occidozyga lima	LC	13.3262	1693	1605	1541	1690	1661.5	1660	1660
Chiromantis vittatus	LC	13.3261	1690	1604	1545	1687	1659	1657	1657
Rana chaochiaoensis	LC	13.3261	1689	1603	1544	1686	1658	1655	1656
Huia cavitympanum	LC	13.326	1688	1602	1543	1685	1657	1654	1655
Amolops larutensis	LC	13.326	1687	1601	1542	1684	1656	1653	1654
Rana tagoi	LC	13.3258	1686	1600	1540	1683	1655	1652	1653
Buergeria japonica	LC	13.3258	1685	1599	1539	1682	1654	1651	1652
Occidozyga laevis	LC	13.3257	1684	1598	1535	1681	1653	1648	1651
Amietia fuscigula	LC	13.3257	1683	1597	1534	1680	1652	1647	1650
Rana johnsi	LC	13.3256	1682	1596	1538	1678	1651	1645	1649
Rana omeimontis	LC	13.3256	1681	1595	1537	1676	1649	1642	1648
Rhacophorus malabaricus	LC	13.3255	1679	1594	1536	1674	1647	1640	1646
Batrachylodes vertebralis	LC	13.3256	1680	1593	1528	1675	1648	1641	1647
Amolops marmoratus	LC	13.3255	1677.5	1591.5	1532.5	1670.5	1643.5	1636.5	1644.5
Amolops panhai	LC	13.3255	1677.5	1591.5	1532.5	1670.5	1643.5	1636.5	1644.5
Kurixalus eiffingeri	LC	13.3254	1676	1590	1531	1669	1642	1635	1643
Kurixalus odontotarsus	LC	13.3254	1675	1589	1530	1668	1641	1634	1642
Rana zhenhaiensis	LC	13.3254	1674	1588	1529	1665	1640	1631	1641
Odorrana schmackeri	LC	13.3253	1672	1587	1527	1663	1637.5	1629	1639
Aubria subsigillata	LC	13.3254	1673	1586	1521	1664	1637.5	1630	1640
Rana asiatica	LC	13.3253	1671	1585	1526	1662	1636.5	1628	1638
Amolops chunganensis	LC	13.3252	1670	1584	1525	1659.5	1634.5	1627	1637
Philautus aurifasciatus	LC	13.3252	1669	1583	1524	1655.5	1632.8	1623.5	1635.5
Staurois latopalmatus	LC	13.3252	1668	1582	1522	1654	1631.5	1622	1634
Chiromantis doriae	LC	13.3251	1666	1581	1520	1652	1628	1621	1633
Philautus surdus	LC	13.325	1665	1580	1519	1650	1627	1620	1631
Rana tsushimensis	LC	13.3249	1657	1579	1523	1640	1621.5	1612	1624
Rhacophorus rhodopus	LC	13.325	1662	1578	1518	1646	1624.5	1618	1629
Buergeria buergeri	LC	13.325	1660.5	1576.5	1516.5	1644.5	1623	1616.5	1627.5
Buergeria robusta	LC	13.325	1660.5	1576.5	1516.5	1644.5	1623	1616.5	1627.5
Rana macrocnemis	LC	13.325	1658	1575	1515	1642	1621	1614	1625
Odorrana aureola	DD	NA	NA	1574	1975	1641	1630.5	1613	1822
Strongylopus grayii	LC	13.325	1663	1573	1509	1648	1625	1619	1630
Tomopterna natalensis	LC	13.325	1659	1572	1506	1643	1621	1615	1626
Rhacophorus feae	LC	13.3249	1656	1571	1514	1639	1618	1611	1623
Rhacophorus bipunctatus	LC	13.3248	1653	1570	1510	1636	1615	1608	1620
Indirana beddomii	LC	13.3248	1648.5	1568.5	1512.5	1632.5	1614	1604.5	1616.5
Indirana semipalmata	LC	13.3248	1648.5	1568.5	1512.5	1632.5	1614	1604.5	1616.5
Amolops ricketti	LC	13.3248	1650.5	1566.5	1507.5	1634.5	1613.5	1606.5	1618.5
Amolops wuyiensis	LC	13.3248	1650.5	1566.5	1507.5	1634.5	1613.5	1606.5	1618.5
Strongylopus bonaespei	LC	13.3249	1654.5	1564.5	1499.5	1637.5	1616.5	1609.5	1621.5
Strongylopus fasciatus	LC	13.3249	1654.5	1564.5	1499.5	1637.5	1616.5	1609.5	1621.5
Huia sumatrana	LC	13.3247	1647	1563	1505	1631	1610	1603	1615
Rana italica	LC	13.3246	1641	1562	1511	1626	1605.5	1598	1610
Amolops mantzorum	LC	13.3247	1646	1561	1504	1630	1609	1602	1614
Philautus petersi	LC	13.3247	1645	1560	1503	1629	1608	1601	1613
Chiromantis rufescens	LC	13.3247	1643.5	1558.5	1501.5	1627.5	1606	1599.5	1611.5
Chiromantis xerampelina	LC	13.3247	1643.5	1558.5	1501.5	1627.5	1606	1599.5	1611.5
Rana aurora	LC	13.3245	1639	1557	1497	1624	1602	1596	1606
Amietia angolensis	LC	13.3246	1640	1556	1494	1625	1603	1597	1609
Rana dalmatina	LC	13.3244	1633.5	1554.5	1495.5	1612.5	1596.5	1594.5	1602.5
Rana graeca	LC	13.3244	1633.5	1554.5	1495.5	1612.5	1596.5	1594.5	1602.5
Rana temporaria	LC	13.3242	1620	1553	1498	1605	1591	1587	1595
Polypedates colletti	LC	13.3243	1629	1552	1493	1608	1593	1589	1598
Cacosternum nanum	LC	13.3244	1632	1551	1492	1611	1595	1593	1601
Pyxicephalus adspersus	LC	13.3243	1630.5	1549.5	1489.5	1609.5	1593	1591.5	1599.5
Pyxicephalus edulis	LC	13.3243	1630.5	1549.5	1489.5	1609.5	1593	1591.5	1599.5
Arthroleptella bicolor	LC	13.3242	1623	1548	1488	1606	1590	1588	1596
Polypedates maculatus	LC	13.3241	1618	1547	1491	1602	1587	1585	1592
Platymantis corrugatus	LC	13.3242	1619	1546	1487	1604	1588	1586	1593
Cacosternum boettgeri	LC	13.324	1616	1545	1486	1601	1584	1584	1589
Petropedetes parkeri	LC	13.3238	1611	1544	1484	1593	1579	1582	1586
Meristogenys orphnocnemis	LC	13.3237	1604	1543	1485	1588	1576	1580	1581
Arthroleptella villiersi	LC	13.3237	1607	1542	1483	1591	1577	1581	1582
Platymantis dorsalis	LC	13.3236	1600	1541	1482	1587	1575	1579	1580
Cacosternum platys	LC	13.3232	1591	1540	1481	1580	1571	1576	1576
Scaphiophryne menabensis	VU	13.2134	1579	1539	1479	1579	1570	1575	1575
Eleutherodactylus cubanus	CR	13.1523	1577.5	1537.5	1475.5	1577.5	1568.5	1573.5	1573.5
Eleutherodactylus orientalis	CR	13.1523	1577.5	1537.5	1475.5	1577.5	1568.5	1573.5	1573.5
Scaphiophryne madagascariensis	NT	13.1142	1576	1536	1474	1576	1567	1572	1572
Hyperolius montanus	LC	13.1018	1575	1535	1473	1575	1566	1571	1571
Hyperolius torrentis	EN	12.9953	1574	1534	1472	1574	1565	1570	1570
Scaphiophryne calcarata	LC	12.9608	1573	1533	1471	1573	1564	1569	1569
Salamandra corsica	LC	12.955	1572	1532	1470	1572	1563	1568	1568
Eleutherodactylus greyi	EN	12.9485	1571	1531	1469	1571	1562	1567	1567
Bolitoglossa franklini	EN	12.9232	1570	1530	1468	1570	1561	1566	1566
Eleutherodactylus brevirostris	CR	12.8722	1568.5	1528.5	1466.5	1568.5	1559.5	1564.5	1564.5
Eleutherodactylus ventrilineatus	CR	12.8722	1568.5	1528.5	1466.5	1568.5	1559.5	1564.5	1564.5
Lynchius nebulanastes	DD	NA	NA	1527	1465	207	197.5	986.5	732
Eleutherodactylus junori	CR	12.816	1567	1526	1464	1567	1558	1563	1563
Eleutherodactylus parapelates	CR	12.7039	1566	1525	1462	1566	1557	1562	1562
Bolitoglossa carri	CR	12.619	1565	1524	1461	1565	1556	1561	1561
Hyloscirtus pacha	DD	NA	NA	1523	1460	205	201	985	974
Eleutherodactylus symingtoni	CR	12.5642	1564	1522	1459	1564	1555	1560	1560
Physalaemus gracilis	LC	12.508	1563	1521	1458	1563	1554	1559	1559
Physalaemus biligonigerus	LC	12.5078	1561.5	1519.5	1456.5	1561.5	1552.5	1557.5	1557.5
Physalaemus riograndensis	LC	12.5078	1561.5	1519.5	1456.5	1561.5	1552.5	1557.5	1557.5
Oreophryne unicolor	DD	NA	NA	1518	1883	1208.5	1189.3	1194.5	1190.5
Eleutherodactylus bakeri	CR	12.2917	1559	1517	1453	1559	1550	1555	1555
Platypelis milloti	EN	12.1715	1558	1516	1451	1558	1549	1554	1554
Leptopelis vermiculatus	EN	12.1461	1557	1515	1450	1557	1548	1553	1553
Pristimantis melanogaster	EN	12.145	1556	1514	1449	1556	1547	1552	1552
Eleutherodactylus turquinensis	CR	12.1321	1555	1513	1448	1555	1546	1551	1551
Eleutherodactylus furcyensis	CR	12.0989	1553.5	1511.5	1446.5	1553.5	1544.5	1549.5	1548.5
Eleutherodactylus rufifemoralis	CR	12.0989	1553.5	1511.5	1446.5	1553.5	1544.5	1549.5	1548.5
Hypsiboas roraima	DD	NA	NA	1510	1886	1106	1089	1108	1199
Arthroleptis francei	EN	11.991	1552	1509	1444	1552	1542	1548	1547
Eleutherodactylus bartonsmithi	CR	11.9652	1551	1508	1443	1551	1541	1547	1546
Allobates undulatus	DD	NA	NA	1507	1889	826	798	784	846
Hyloxalus pulcherrimus	DD	NA	NA	1506	1440.5	1217.5	1197.5	1448	1202
Eleutherodactylus orcutti	CR	11.6532	1549	1505	1463	1549	1539.5	1545	1550
Hyloxalus leucophaeus	DD	NA	NA	1504	1438.5	191.5	186.3	736	166.5
Batrachoseps gabrieli	DD	NA	NA	1503	1887	730	697.5	815	1100
Eleutherodactylus griphus	CR	11.6012	1548	1502	1437	1548	1538	1544	1544
Paratelmatobius poecilogaster	DD	NA	NA	1501	1782.5	1343.5	1325	1336	1331
Bolitoglossa alvaradoi	EN	11.5641	1547	1500	1435	1547	1537	1543	1542
Phyllomedusa perinesos	DD	NA	NA	1499	1434	837	809	1370	1362
Eleutherodactylus tonyi	CR	11.2944	1545	1498	1431.5	1545	1534	1541	1540
Pseudoeurycea brunnata	CR	11.2748	1543.5	1496.5	1429.5	1543.5	1532.5	1539.5	1538.5
Pseudoeurycea goebeli	CR	11.2748	1543.5	1496.5	1429.5	1543.5	1532.5	1539.5	1538.5
Grandisonia brevis	EN	11.0768	1542	1495	1428	1542	1531	1538	1537
Eleutherodactylus toa	EN	11.0631	1541	1494	1423	1541	1530	1537	1536
Eleutherodactylus fowleri	CR	10.9522	1539.5	1492.5	1421.5	1539.5	1528.5	1535.5	1534.5
Eleutherodactylus lamprotes	CR	10.9522	1539.5	1492.5	1421.5	1539.5	1528.5	1535.5	1534.5
Eleutherodactylus sisyphodemus	CR	10.8761	1538	1491	1420	1538	1527	1534	1533
Oedipina savagei	DD	NA	NA	1490	1419	1165.5	1150.8	1153.5	1180
Eleutherodactylus dolomedes	CR	10.6684	1537	1489	1418	1537	1526	1533	1532
Pristimantis cryophilius	EN	10.6193	1536	1488	1417	1536	1525	1532	1531
Plethodon stormi	EN	10.6125	1535	1487	1416	1535	1524	1531	1530
Pristimantis pycnodermis	EN	10.5659	1534	1486	1415	1534	1523	1530	1529
Cynops ensicauda	EN	7.14519	1470	1485	1643	1470	1452.5	1466	1460
Ptychohyla spinipollex	EN	10.4839	1533	1484	1414	1533	1521.5	1529	1528
Oedipina carablanca	EN	10.4261	1532	1483	1412	1532	1520.5	1528	1527
Hyloscirtus simmonsi	EN	10.1545	1530	1482	1411	1530	1518	1526	1525
Craugastor angelicus	CR	10.1496	1529	1481	1410	1529	1517	1525	1524
Caecilia volcani	DD	NA	NA	1480	1871	439.5	419.5	404.5	1523
Eleutherodactylus apostates	CR	10.147	1527.5	1478.5	1408.5	1527.5	1515.5	1523.5	1521.5
Eleutherodactylus oxyrhyncus	CR	10.147	1527.5	1478.5	1408.5	1527.5	1515.5	1523.5	1521.5
Eleutherodactylus corona	CR	10.1304	1526	1477	1407	1526	1514	1522	1520
Boulengerula taitana	EN	10.1135	1525	1476	1406	1525	1513	1521	1519
Eleutherodactylus bresslerae	CR	10.083	1524	1475	1405	1524	1512	1520	1518
Hyperolius castaneus	VU	10.023	1523	1474	1404	1523	1511	1519	1517
Xenorhina varia	DD	NA	NA	1473	1677	1368.5	1352.5	1361.5	1355.5
Proceratophrys concavitympanum	DD	NA	NA	1472	1747	1272	1251	1331	1516
Gastrotheca psychrophila	EN	9.93615	1522	1471	1403	1522	1510	1518	1515
Plethodon welleri	EN	9.86358	1521	1470	1402	1521	1509	1517	1514
Hyloxalus delatorreae	CR	9.82175	1520	1469	1401	1520	1508	1516	1513
Xenophrys nankiangensis	VU	0.535777	989	1468	1846	989	961	970	956
Litoria raniformis	EN	9.72762	1519	1467	1400	1519	1507	1515	1512
Echinotriton andersoni	EN	9.69243	1518	1466	1399	1518	1506	1514	1511
Leptobrachium ailaonicum	NT	9.59176	1517	1465	1398	1517	1505	1513	1509
Leptobrachium chapaense	LC	9.55662	1516	1464	1397	1516	1504	1512	1508
Phrynopus kauneorum	CR	9.54789	1515	1463	1396	1515	1503	1511	1507
Pristimantis petrobardus	DD	NA	NA	1462	1852.5	481.5	455	793	1050
Eleutherodactylus luteolus	EN	9.53005	1514	1461	1394	1514	1501	1510	1506
Hyperolius lateralis	LC	9.49974	1513	1460	1391	1513	1500	1509	1505
Hyperolius mosaicus	LC	9.49934	1511.5	1458.5	1389.5	1511.5	1498.5	1507.5	1503.5
Hyperolius ocellatus	LC	9.49934	1511.5	1458.5	1389.5	1511.5	1498.5	1507.5	1503.5
Hoplophryne rogersi	EN	9.45222	1509.5	1456.5	1387.5	1509.5	1496.5	1505.5	1501.5
Hoplophryne uluguruensis	EN	9.45222	1509.5	1456.5	1387.5	1509.5	1496.5	1505.5	1501.5
Eleutherodactylus mariposa	CR	9.44263	1508	1455	1386	1508	1495	1504	1500
Eleutherodactylus minutus	EN	9.4348	1507	1454	1385	1507	1494	1503	1499
Hynobius yangi	EN	9.41309	1506	1453	1384	1506	1493	1502	1498
Xenophrys omeimontis	NT	0.134445	873	1452	1805	873	842	834	826
Brachytarsophrys feae	LC	0.100444	845	1451	1803	845	813	802	798
Xenophrys spinata	LC	0.0996849	843	1450	1802	843	811	800	796
Xenophrys shapingensis	LC	0.0996815	842	1449	1801	842	810	799	795
Xenophrys baluensis	NT	0.0591218	790	1448	1799	790	757	750	743
Gastrotheca galeata	DD	NA	NA	1447	1804	409	386.5	376	1044
Megophrys nasuta	LC	0.000739203	281	1446	1796	242	232	222	203
Litoria nannotis	EN	9.23815	1505	1445	1383	1505	1491.5	1501	1497
Anodonthyla hutchisoni	EN	9.14632	1504	1444	1382	1504	1490.5	1500	1496
Oreobates heterodactylus	DD	NA	NA	1443	1925	393.5	531.5	447.5	1493
Eleutherodactylus pituinus	EN	9.08733	1501	1442	1809	1501	1487	1497	1492
Bolitoglossa celaque	EN	9.13088	1503	1441	1381	1503	1489.5	1499	1495
Litoria kumae	DD	NA	NA	1440	1789	397	374.5	365	784
Osteopilus crucialis	EN	9.09471	1502	1439	1379	1502	1488	1498	1494
Phrynopus bracki	EN	9.03752	1500	1438	1377	1500	1486	1496	1491
Eurycea tonkawae	EN	9.0175	1499	1437	1375	1499	1485	1495	1490
Leptobrachium xanthospilum	DD	NA	NA	1436	1776	378	363	1035	777
Xenopus gilli	EN	8.72072	1498	1435	1374	1498	1483.5	1494	1489
Craugastor fleischmanni	CR	8.61614	1496.5	1433.5	1371.5	1496.5	1482	1492.5	1487.5
Craugastor ranoides	CR	8.61614	1496.5	1433.5	1371.5	1496.5	1482	1492.5	1487.5
Hyperolius chlorosteus	NT	8.59105	1495	1432	1370	1495	1480.5	1491	1486
Hypsiboas riojanus	DD	NA	NA	1431	1369	1138	1116.5	1124	1165
Argenteohyla siemersi	EN	8.49891	1494	1430	1367	1494	1479	1490	1484
Oreophryne atrigularis	DD	NA	NA	1428.5	1675.5	1213.5	1195	1199	1195.5
Oreophryne wapoga	DD	NA	NA	1428.5	1675.5	1213.5	1194	1224	1195.5
Probreviceps durirostris	EN	8.43603	1493	1427	1366	1493	1477.5	1489	1483
Duellmanohyla soralia	EN	8.32507	1492	1426	1360	1492	1476.5	1487	1482
Pleurodeles poireti	EN	8.31075	1491	1425	1359	1491	1475.5	1486	1481
Bolitoglossa porrasorum	EN	8.30375	1490	1424	1358	1490	1474.5	1485	1480
Pristimantis pyrrhomerus	EN	8.27815	1489	1423	1357	1489	1473.5	1484	1479
Pristimantis dissimulatus	EN	8.24792	1488	1422	1356	1488	1472.5	1483	1478
Eleutherodactylus amadeus	CR	8.24357	1487	1421	1355	1487	1471.5	1482	1477
Hyloxalus idiomelus	DD	NA	NA	1420	1701	1128	1112.5	1139	1105
Sechellophryne gardineri	EN	8.17807	1484	1419	1352	1484	1468.5	1480	1475
Heleioporus australiacus	VU	8.1776	1483	1418	1351	1483	1467.5	1479	1474
Eleutherodactylus gryllus	EN	8.17376	1482	1417	1350	1482	1466.5	1478	1473
Eleutherodactylus ruthae	EN	8.02007	1481	1416	1346	1481	1465	1477	1472
Eleutherodactylus cavernicola	CR	8.01416	1480	1415	1345	1480	1464	1476	1471
Telmatobius espadai	CR	7.95812	1479	1414	1344	1479	1463	1475	1469
Plectrohyla glandulosa	EN	7.62413	1476	1413	1621	1476	1462	1472	1465
Oedipina grandis	EN	7.92973	1478	1412	1343	1478	1462	1474	1468
Gastrotheca riobambae	EN	7.70881	1477	1411	1317	1477	1460	1473	1466
Leptobrachium mouhoti	DD	NA	NA	1410	1718	316	303.5	1019	1012
Anodonthyla moramora	DD	NA	NA	1409	1315.5	926.5	900.8	892.5	884.5
Eleutherodactylus jamaicensis	EN	7.49037	1473	1408	1368	1473	1458	1471	1470
Batrachoseps campi	EN	7.54405	1475	1407	1314	1475	1458	1470	1464
Ansonia platysoma	EN	7.54051	1474	1406	1313	1474	1457	1469	1463
Eleutherodactylus nubicola	EN	7.29501	1471	1405	1362	1471	1455	1468	1467
Afrixalus knysnae	EN	7.32634	1472	1404	1312	1472	1454.5	1467	1461
Hyalinobatrachium ignioculus	DD	NA	NA	1403	1308	1385	1366.5	1379	1370
Hyloxalus maculosus	DD	NA	NA	1402	1681	297	285.5	276	259
Pristimantis thymalopsoides	EN	7.08452	1469	1401	1306	1469	1451	1465	1459
Eleutherodactylus andrewsi	EN	7.01566	1466	1400	1349	1466	1450	1464	1462
Osteopilus marianae	EN	7.06243	1467.5	1398.5	1304.5	1467.5	1449.5	1462.5	1457.5
Osteopilus wilderi	EN	7.06243	1467.5	1398.5	1304.5	1467.5	1449.5	1462.5	1457.5
Dendropsophus bifurcus	LC	0.0818307	809.5	1396.5	1302.5	814.5	786	953.5	938.5
Dendropsophus sarayacuensis	LC	0.0818307	809.5	1396.5	1302.5	814.5	786	953.5	938.5
Pristimantis acerus	EN	6.9374	1465	1395	1299	1465	1447	1460	1456
Flectonotus fitzgeraldi	EN	6.88561	1464	1394	1298	1464	1446	1459	1455
Aromobates saltuensis	EN	6.87007	1463	1393	1297	1463	1445	1458	1454
Pristimantis orestes	EN	6.83195	1461.5	1391.5	1293.5	1461.5	1443.5	1456.5	1452.5
Pristimantis simonbolivari	EN	6.83195	1461.5	1391.5	1293.5	1461.5	1443.5	1456.5	1452.5
Centrolene bacatum	DD	NA	NA	1390	1478	1192	1171	1203	1197
Eleutherodactylus eneidae	CR	6.68532	1459.5	1388.5	1291.5	1459.5	1441.5	1454.5	1449.5
Eleutherodactylus locustus	CR	6.68532	1459.5	1388.5	1291.5	1459.5	1441.5	1454.5	1449.5
Craugastor sandersoni	EN	6.6712	1458	1387	1290	1458	1439	1453	1446
Atelopus pulcher	CR	6.63239	1456.5	1385.5	1287.5	1456.5	1437.5	1451.5	1443.5
Atelopus seminiferus	CR	6.63239	1456.5	1385.5	1287.5	1456.5	1437.5	1451.5	1443.5
Hyalinobatrachium pallidum	EN	6.61164	1455	1384	1286	1455	1436	1450	1442
Eleutherodactylus glamyrus	EN	6.57338	1454	1383	1284	1454	1435	1449	1441
Eleutherodactylus iberia	CR	6.54538	1453	1382	1283	1453	1434	1447	1440
Oedipina poelzi	EN	6.54499	1452	1381	1282	1452	1433	1446	1439
Atelopus chiriquiensis	CR	6.53932	1451	1380	1281	1451	1432	1445	1438
Osornophryne guacamayo	EN	6.50719	1450	1379	1278	1450	1431	1444	1437
Allobates caeruleodactylus	DD	NA	NA	1378	1637	821	799	780	774
Eupsophus migueli	EN	6.40197	1449	1377	1274	1449	1429	1443	1436
Litoria rheocola	EN	6.33461	1448	1376	1273	1448	1428	1442	1435
Dasypops schirchi	VU	6.31956	1447	1375	1272	1447	1427	1441	1434
Gastrotheca stictopleura	EN	6.26597	1446	1374	1271	1446	1426	1440	1433
Hyloxalus elachyhistus	EN	6.26178	1445	1373	1270	1445	1425	1439	1432
Nototriton barbouri	EN	6.21755	1444	1372	1269	1444	1424	1438	1431
Eleutherodactylus haitianus	EN	6.1635	1442	1371	1750	1442	1423	1436	1429
Oreophryne asplenicola	DD	NA	NA	1369.5	1426.5	1206.5	1188.3	1201.5	1189
Oreophryne pseudasplenicola	DD	NA	NA	1369.5	1426.5	1206.5	1191.3	1201.5	1210
Pristimantis surdus	EN	6.18874	1443	1368	1268	1443	1423	1437	1430
Sooglossus sechellensis	EN	6.11936	1441	1367	1266	1441	1421	1435	1428
Proteus anguinus	VU	6.09246	1440	1366	1265	1440	1420	1434	1427
Hyalinobatrachium orientale	VU	6.07519	1439	1365	1263	1439	1419	1433	1426
Agalychnis moreletii	CR	5.99583	1438	1364	1261	1438	1418	1432	1425
Gastrotheca cornuta	EN	5.99302	1437	1363	1260	1437	1417	1431	1424
Bolitoglossa dunni	EN	5.86876	1436	1362	1259	1436	1416	1430	1422
Cardioglossa oreas	EN	5.8671	1435	1361	1258	1435	1415	1429	1421
Cardioglossa pulchra	EN	5.86705	1434	1360	1257	1434	1414	1428	1420
Nototriton limnospectator	EN	5.8013	1433	1359	1256	1433	1412.5	1427	1419
Eleutherodactylus portoricensis	EN	5.79536	1431.5	1357.5	1254.5	1431.5	1411	1425.5	1417.5
Eleutherodactylus wightmanae	EN	5.79536	1431.5	1357.5	1254.5	1431.5	1411	1425.5	1417.5
Eupsophus contulmoensis	EN	5.72504	1430	1356	1252	1430	1409	1424	1415
Atelopus bomolochos	CR	5.70672	1429	1355	1251	1429	1408	1423	1414
Atelopus halihelos	CR	5.70671	1428	1354	1250	1428	1407	1422	1413
Scutiger chintingensis	EN	5.68982	1427	1353	1249	1427	1406	1421	1412
Litoria booroolongensis	CR	5.599	1426	1352	1248	1426	1404.5	1420	1411
Isthmohyla rivularis	CR	5.56587	1424.5	1350.5	1246.5	1424.5	1403	1418.5	1409.5
Isthmohyla tica	CR	5.56587	1424.5	1350.5	1246.5	1424.5	1403	1418.5	1409.5
Eleutherodactylus chlorophenax	CR	5.5617	1422.5	1348.5	1244.5	1422.5	1401	1416.5	1407.5
Eleutherodactylus nortoni	CR	5.5617	1422.5	1348.5	1244.5	1422.5	1401	1416.5	1407.5
Cycloramphus acangatan	VU	5.54457	1421	1347	1243	1421	1399.5	1415	1406
Adelotus brevis	NT	5.51376	1420	1346	1242	1420	1398.5	1414	1405
Eleutherodactylus hypostenor	EN	5.51113	1419	1345	1241	1419	1397.5	1413	1404
Hyloxalus azureiventris	EN	5.43754	1410	1344	1279	1410	1390	1412	1423
Rhinoderma darwinii	VU	5.48692	1418	1343	1240	1418	1396.5	1411	1403
Eleutherodactylus auriculatoides	EN	5.46672	1416.5	1341.5	1238.5	1416.5	1395	1409.5	1401.5
Eleutherodactylus patriciae	EN	5.46672	1416.5	1341.5	1238.5	1416.5	1395	1409.5	1401.5
Bolitoglossa conanti	EN	5.4648	1415	1340	1237	1415	1393.5	1408	1400
Hyalinobatrachium ibama	VU	5.45664	1414	1339	1236	1414	1392.5	1407	1399
Hyloscirtus pantostictus	EN	5.44916	1413	1338	1235	1413	1391.3	1406	1398
Eleutherodactylus zeus	EN	5.44029	1412	1337	1234	1412	1390	1405	1397
Eleutherodactylus grabhami	EN	5.43998	1411	1336	1233	1411	1389	1404	1396
Pristimantis devillei	EN	5.43346	1409	1335	1232	1409	1387	1403	1395
Hyalinobatrachium iaspidiense	DD	NA	NA	1334	1892	1397	1384	1402	1383
Hylophorbus rufescens	LC	5.37444	1407.5	1332.5	1230.5	1407.5	1385	1400.5	1393.5
Sphenophryne cornuta	LC	5.37444	1407.5	1332.5	1230.5	1407.5	1385	1400.5	1393.5
Hyalinobatrachium eccentricum	DD	NA	NA	1331	1285	1383.5	1368.5	1377.5	1387
Gastrotheca litonedis	EN	5.36592	1406	1330	1229	1406	1383.5	1399	1392
Eleutherodactylus inoptatus	LC	5.36419	1405	1329	1228	1405	1382.5	1398	1391
Eleutherodactylus emiliae	EN	5.36172	1404	1328	1227	1404	1381.5	1397	1390
Hyalinobatrachium pellucidum	NT	5.35804	1403	1327	1226	1403	1380.5	1395	1389
Sachatamia punctulata	EN	5.35766	1402	1326	1225	1402	1379.5	1394	1388
Platyplectrum spenceri	LC	5.30231	1401	1325	1220	1401	1377.5	1393	1386
Lechriodus fletcheri	LC	5.30178	1399.5	1323.5	1218.5	1398.5	1376	1391.5	1384.5
Platyplectrum ornatum	LC	5.30178	1399.5	1323.5	1218.5	1398.5	1376	1391.5	1384.5
Hyalinobatrachium valerioi	LC	5.30164	1398	1322	1217	1396	1374	1390	1382
Neobatrachus pelobatoides	LC	5.30151	1397	1321	1216	1395	1373	1389	1381
Notaden bennettii	LC	5.30127	1395.5	1319.5	1214.5	1393.5	1371.5	1387.5	1379.5
Notaden melanoscaphus	LC	5.30127	1395.5	1319.5	1214.5	1393.5	1371.5	1387.5	1379.5
Hyalinobatrachium talamancae	LC	5.30122	1394	1318	1213	1392	1370	1386	1378
Neobatrachus pictus	LC	5.30098	1392.5	1316.5	1211.5	1390.5	1368.5	1384.5	1376.5
Neobatrachus sudelli	LC	5.30098	1392.5	1316.5	1211.5	1390.5	1368.5	1384.5	1376.5
Hyalinobatrachium chirripoi	LC	5.30086	1390.5	1314.5	1209.5	1388.5	1366.5	1382.5	1374.5
Hyalinobatrachium colymbiphyllum	LC	5.30086	1390.5	1314.5	1209.5	1388.5	1366.5	1382.5	1374.5
Hyalinobatrachium fleischmanni	LC	5.30083	1388.5	1312.5	1207.5	1386.5	1364.5	1380.5	1372.5
Hyalinobatrachium tatayoi	LC	5.30083	1388.5	1312.5	1207.5	1386.5	1364.5	1380.5	1372.5
Hyalinobatrachium crurifasciatum	LC	5.30063	1387	1311	1206	1383.5	1361.8	1377.5	1371
Telmatobius culeus	CR	5.25751	1381.5	1309.5	1204.5	1381.5	1359.5	1375.5	1368.5
Telmatobius gigas	CR	5.25751	1381.5	1309.5	1204.5	1381.5	1359.5	1375.5	1368.5
Eleutherodactylus heminota	EN	5.24083	1380	1308	1203	1380	1358	1374	1367
Bolitoglossa epimela	DD	NA	NA	1307	1445	616	589	739	730
Atelopus zeteki	CR	5.21594	1379	1306	1202	1379	1357	1373	1366
Colostethus latinasus	DD	NA	NA	1305	1361	1223.5	1203.8	1211.5	1207.5
Eleutherodactylus gundlachi	EN	5.14844	1378	1304	1201	1378	1356	1372	1364
Phyllomedusa baltea	EN	5.05554	1377	1303	1200	1377	1355	1371	1363
Callulops robustus	LC	5.05103	1376	1302	1199	1375	1353	1368	1360
Liophryne dentata	LC	5.05083	1375	1301	1198	1374	1352	1367	1359
Xenorhina obesa	LC	5.05073	1374	1300	1197	1373	1351	1366	1358
Xenorhina bouwensi	LC	5.05055	1373	1299	1196	1370	1349.5	1363	1357
Xenorhina oxycephala	LC	5.04973	1372	1298	1195	1368.5	1348.3	1361.5	1355.5
Pristimantis glandulosus	EN	5.03677	1367	1297	1194	1367	1347	1360	1354
Eleutherodactylus glaphycompus	EN	5.02832	1366	1296	1193	1366	1346	1359	1353
Pristimantis lirellus	DD	NA	NA	1295	1436	459.5	431.5	425.5	726
Telmatobius vilamensis	DD	NA	NA	1294	1295	1312	1292	1303	1308.5
Gastrophryne carolinensis	LC	4.66952	1354.5	1292.5	1424.5	1354.5	1338.5	1349.5	1344.5
Gastrophryne olivacea	LC	4.66952	1354.5	1292.5	1424.5	1354.5	1338.5	1349.5	1344.5
Phrynopus bufoides	DD	NA	NA	1291	1433	188	179	1358	968
Craugastor obesus	CR	4.91648	1365	1290	1192	1365	1343.5	1357	1352
Eleutherodactylus rogersi	DD	NA	NA	1289	1431.5	717	688	673	661
Probreviceps macrodactylus	EN	4.83423	1363.5	1287.5	1190.5	1363.5	1342	1355.5	1350.5
Probreviceps uluguruensis	EN	4.83423	1363.5	1287.5	1190.5	1363.5	1342	1355.5	1350.5
Hypsiboas cordobae	DD	NA	NA	1286	1189	1144.5	1122.5	1131.5	1123
Eleutherodactylus probolaeus	EN	4.79072	1362	1285	1188	1362	1340.5	1354	1349
Pristimantis crenunguis	EN	4.77078	1361	1284	1187	1361	1339.5	1353	1348
Hylodes sazimai	DD	NA	NA	1283	1896	1276.5	1255.5	1266.5	1289
Eleutherodactylus caribe	CR	4.71963	1359.5	1281.5	1185.5	1359.5	1338	1351.5	1346.5
Eleutherodactylus eunaster	CR	4.71963	1359.5	1281.5	1185.5	1359.5	1338	1351.5	1346.5
Leptopelis palmatus	VU	3.89847	1331	1280	1253	1331	1310	1322	1316
Eleutherodactylus schwartzi	EN	4.68583	1358	1279	1184	1358	1336	1348	1343
Hypopachus variolosus	LC	4.67039	1357	1278	1183	1357	1335	1347	1342
Gastrophryne elegans	LC	4.67015	1356	1277	1182	1356	1334	1346	1341
Eleutherodactylus etheridgei	EN	4.66542	1353	1276	1181	1353	1331	1345	1340
Stumpffia roseifemoralis	DD	NA	NA	1275	1792.5	1318.5	1296.8	1311	1301.5
Gastrotheca pseustes	EN	4.58548	1352	1274	1180	1352	1330	1343	1339
Telmatobius sibiricus	EN	4.56584	1351	1273	1179	1351	1329	1342	1338
Arthroleptis krokosua	EN	4.5617	1350	1272	1178	1350	1328	1341	1337
Leptobrachium boringii	EN	4.53167	1349	1271	1177	1349	1327	1340	1336
Paracrinia haswelli	LC	4.52568	1348	1270	1176	1348	1325	1339	1335
Assa darlingtoni	LC	4.52495	1346.5	1268.5	1174.5	1345.5	1323	1337.5	1332.5
Geocrinia victoriana	LC	4.52495	1346.5	1268.5	1174.5	1345.5	1323	1337.5	1332.5
Leiopelma hochstetteri	VU	4.51784	1342	1267	1173	1342	1320.5	1335	1330
Pristimantis citriogaster	DD	NA	NA	1266	1413	172	167	159	721
Eleutherodactylus alcoae	EN	4.46098	1340.5	1264.5	1171.5	1340.5	1319	1333.5	1328.5
Eleutherodactylus armstrongi	EN	4.46098	1340.5	1264.5	1171.5	1340.5	1319	1333.5	1328.5
Centrolene pipilatum	EN	4.36023	1339	1263	1170	1339	1317.5	1332	1327
Leptopelis kivuensis	NT	3.44961	1254	1262	1224	1254	1235.5	1245	1240
Leptopelis natalensis	LC	3.41143	1244	1261	1223	1244	1226	1235	1230
Leptopelis bocagii	LC	3.41078	1242.5	1259.5	1221.5	1242.5	1224.5	1233.5	1228.5
Leptopelis concolor	LC	3.41078	1242.5	1259.5	1221.5	1242.5	1224.5	1233.5	1228.5
Eleutherodactylus leberi	EN	4.2009	1337.5	1257.5	1168.5	1337.5	1314.5	1329.5	1325.5
Eleutherodactylus melacara	EN	4.2009	1337.5	1257.5	1168.5	1337.5	1314.5	1329.5	1325.5
Proceratophrys cururu	DD	NA	NA	1256	1709	1266	1246	1257	1287
Eleutherodactylus hedricki	EN	4.03909	1336	1255	1167	1336	1312	1328	1323
Eleutherodactylus sommeri	EN	4.01253	1335	1254	1166	1335	1311	1327	1320
Bolitoglossa subpalmata	EN	4.00705	1334	1253	1165	1334	1310	1326	1319
Eleutherodactylus alticola	DD	NA	NA	1252	1609	1294	1274	1283	1286
Neurergus crocatus	VU	0.607905	1001	1251	1365	1001	973	982	971
Paramesotriton fuzhongensis	VU	0.596311	999	1250	1364	999	971	980	969
Oedipina gracilis	EN	3.98372	1333	1249	1164	1333	1309	1325	1318
Atelognathus patagonicus	EN	3.95558	1332	1248	1163	1332	1308	1324	1317
Engystomops coloradorum	DD	NA	NA	1247	1380	700.5	738.5	656.5	641.5
Colostethus imbricolus	DD	NA	NA	1246	1378	195	189	180	944
Pelobates varaldii	EN	3.02788	1232	1245	1162	1232	1211	1232	1227
Eleutherodactylus principalis	EN	3.02757	1231	1244	1161	1231	1210	1231	1226
Eleutherodactylus guanahacabibes	EN	3.8748	1330	1243	1160	1330	1305	1321	1315
Anomaloglossus praderioi	DD	NA	NA	1242	1334	101	918.8	930	918
Gastrotheca christiani	EN	3.87469	1329	1241	1159	1329	1304	1320	1314
Eleutherodactylus pinarensis	EN	3.82604	1328	1240	1156	1328	1303	1319	1313
Crotaphatrema tchabalmbaboensis	DD	NA	NA	1239	1996	676	649	634	1312
Eleutherodactylus cundalli	NT	3.81291	1326.5	1237.5	1157.5	1326.5	1301.5	1317.5	1310.5
Eleutherodactylus glaucoreius	NT	3.81291	1326.5	1237.5	1157.5	1326.5	1301.5	1317.5	1310.5
Telmatobius marmoratus	VU	3.78986	1325	1236	1155	1325	1300	1316	1308.5
Bolitoglossa riletti	EN	3.76735	1322	1235	1154	1322	1298.5	1313	1305
Eleutherodactylus amplinympha	EN	3.76912	1324	1234	1152	1324	1298.5	1315	1307
Silverstoneia nubicola	NT	3.76809	1323	1233	1151	1323	1297.5	1314	1306
Stumpffia grandis	DD	NA	NA	1232	1792.5	1318.5	1296.5	1309	1301.5
Eleutherodactylus pentasyringos	VU	3.76607	1321	1231	1153	1321	1297	1312	1304
Phyllomedusa megacephala	DD	NA	NA	1230	1373	469	442	435	940
Silverstoneia flotator	LC	3.7009	1320	1229	1150	1320	1294	1310	1303
Chioglossa lusitanica	VU	3.66767	1316.5	1227.5	1148.5	1316.5	1291.5	1307.5	1299.5
Mertensiella caucasica	VU	3.66767	1316.5	1227.5	1148.5	1316.5	1291.5	1307.5	1299.5
Telmatobius sanborni	VU	3.64291	1314.5	1225.5	1146.5	1314.5	1289.5	1305.5	1297.5
Telmatobius verrucosus	VU	3.64291	1314.5	1225.5	1146.5	1314.5	1289.5	1305.5	1297.5
Ameerega silverstonei	EN	3.62637	1313	1224	1145	1313	1288	1304	1296
Telmatobius yuracare	VU	3.59615	1311	1223	1143	1311	1286.5	1302	1295
Crossodactylus schmidti	NT	3.59552	1310	1222	1142	1310	1285.5	1301	1294
Hyloscirtus charazani	EN	3.592	1309	1221	1141	1309	1284.5	1300	1293
Nymphargus megacheirus	EN	3.59015	1308	1220	1140	1308	1283.5	1299	1292
Alsodes nodosus	NT	3.57619	1307	1219	1139	1307	1282.5	1298	1291
Eurycea troglodytes	DD	NA	NA	1218	1348	856	828	817	1290
Proceratophrys bigibbosa	NT	3.53769	1306	1217	1138	1306	1281.5	1296	1288
Bolitoglossa minutula	EN	3.51421	1304.5	1215.5	1135.5	1304.5	1279	1294.5	1284.5
Bolitoglossa sooyorum	EN	3.51421	1304.5	1215.5	1135.5	1304.5	1279	1294.5	1284.5
Nectophrynoides minutus	EN	3.51334	1303	1214	1134	1303	1277.5	1293	1283
Leptodactylodon bicolor	VU	3.50626	1302	1213	1133	1302	1275.5	1292	1282
Telmatobius hintoni	VU	3.50227	1300.5	1211.5	1131.5	1300.5	1273.5	1290.5	1280.5
Telmatobius huayra	VU	3.50227	1300.5	1211.5	1131.5	1300.5	1273.5	1290.5	1280.5
Eleutherodactylus pantoni	NT	3.49758	1299	1210	1137	1299	1273.5	1289	1279
Eupsophus roseus	NT	3.4879	1298	1209	1129	1298	1271.5	1288	1278
Telmatobius simonsi	NT	3.48375	1297	1208	1128	1297	1270.5	1287	1277
Ceratophrys ornata	NT	3.48293	1296	1207	1127	1296	1269.5	1286	1276
Telmatobius bolivianus	NT	3.47677	1295	1206	1126	1295	1268	1285	1275
Eleutherodactylus gossei	LC	3.47467	1294	1205	1130	1293	1268	1284	1274
Notophthalmus perstriatus	NT	0.0831214	824	1204	1340	822	791.5	781	782
Atelognathus jeinimenensis	NT	3.47105	1292	1203	1125	1292	1266.5	1282	1273
Ctenophryne geayi	LC	3.47037	1291	1202	1124	1291	1265.5	1281	1272
Thoropa miliaris	LC	3.4692	1290	1201	1123	1290	1264.5	1280	1271
Hamptophryne boliviana	LC	3.46907	1289	1200	1122	1289	1263.5	1279	1270
Dermatonotus muelleri	LC	3.4688	1288	1199	1121	1288	1262.5	1278	1269
Elachistocleis ovalis	LC	3.46866	1287	1198	1120	1287	1261.5	1277	1268
Cycloramphus boraceiensis	LC	3.46847	1286	1197	1119	1286	1260.5	1276	1267
Megaelosia goeldii	LC	3.46803	1285	1196	1118	1284	1259	1274	1265
Crossodactylus caramaschii	LC	3.468	1284	1195	1117	1283	1258	1273	1264
Hylodes meridionalis	LC	3.46785	1282.5	1193.5	1115.5	1281.5	1256.5	1271.5	1262.5
Hylodes perplicatus	LC	3.46785	1282.5	1193.5	1115.5	1281.5	1256.5	1271.5	1262.5
Ceratophrys cornuta	LC	3.4678	1281	1192	1114	1280	1255	1270	1261
Proceratophrys cristiceps	LC	3.46769	1280	1191	1113	1279	1254	1269	1260
Hylodes phyllodes	LC	3.46768	1279	1190	1112	1278	1253	1268	1259
Hylodes ornatus	LC	3.46767	1278	1189	1111	1276.5	1252	1266.5	1258
Macrogenioglottus alipioi	LC	3.46736	1277	1188	1110	1275	1251	1265	1257
Proceratophrys avelinoi	LC	3.46728	1276	1187	1109	1274	1250	1264	1256
Proceratophrys goyana	LC	3.46716	1275	1186	1108	1273	1249	1263	1255
Odontophrynus carvalhoi	LC	3.46715	1274	1185	1107	1271	1247.5	1262	1254
Chacophrys pierottii	LC	3.46713	1272.5	1183.5	1105.5	1269.5	1246	1260.5	1252.5
Lepidobatrachus laevis	LC	3.46713	1272.5	1183.5	1105.5	1269.5	1246	1260.5	1252.5
Proceratophrys appendiculata	LC	3.46711	1270.5	1181.5	1103.5	1267.5	1244	1258.5	1250.5
Proceratophrys melanopogon	LC	3.46711	1270.5	1181.5	1103.5	1267.5	1244	1258.5	1250.5
Proceratophrys boiei	LC	3.46707	1269	1180	1102	1265	1241.5	1256	1249
Proceratophrys laticeps	LC	3.46707	1268	1179	1101	1264	1240.5	1255	1248
Odontophrynus occidentalis	LC	3.46702	1267	1178	1100	1263	1239.5	1254	1247
Alsodes gargola	LC	3.46694	1266	1177	1099	1262	1238.5	1253	1246
Batrachyla taeniata	LC	3.46693	1265	1176	1098	1259	1236	1250	1245
Hylorina sylvatica	LC	3.46693	1264	1175	1097	1258	1235	1249	1244
Odontophrynus americanus	LC	3.46692	1262.5	1173.5	1095.5	1256.5	1233.5	1247.5	1242.5
Odontophrynus cultripes	LC	3.46692	1262.5	1173.5	1095.5	1256.5	1233.5	1247.5	1242.5
Ceratophrys cranwelli	LC	3.46659	1261	1172	1094	1255	1232	1246	1241
Paramesotriton caudopunctatus	NT	0.0767	800	1171	1339	800	770	761	758
Calotriton asper	NT	0.0620819	792	1170	1338	792	759	752	746
Paramesotriton hongkongensis	NT	0.0526315	783	1169	1337	783	751	742	735
Triturus dobrogicus	NT	0.0516322	782	1168	1336	782	750	741	733
Hynobius takedai	EN	3.43516	1253	1167	1093	1253	1230	1244	1239
Acanthixalus sonjae	NT	0.00542366	697	1166	1342	696	663	652	643
Acanthixalus spinosus	LC	0.00014053	77	1165	1341	27	27	27	63
Anodonthyla nigrigularis	DD	NA	NA	1164	1315.5	926.5	901.8	892.5	884.5
Afrixalus fornasini	LC	3.42353	1252	1163	1092	1252	1228.5	1243	1238
Afrixalus laevis	LC	3.42341	1251	1162	1091	1251	1227.5	1242	1237
Afrixalus dorsalis	LC	3.42251	1249.5	1160.5	1089.5	1249.5	1226	1240.5	1235.5
Afrixalus paradorsalis	LC	3.42251	1249.5	1160.5	1089.5	1249.5	1226	1240.5	1235.5
Oreolalax liangbeiensis	CR	3.42013	1248	1159	1088	1248	1224.5	1239	1234
Triturus pygmaeus	NT	0.0294199	762	1158	1335	762	727	720	707
Leptopelis argenteus	LC	3.41186	1246.5	1156.5	1086.5	1246.5	1223	1237.5	1232.5
Leptopelis brevirostris	LC	3.41186	1246.5	1156.5	1086.5	1246.5	1223	1237.5	1232.5
Leptopelis modestus	LC	3.41181	1245	1155	1085	1245	1221.5	1236	1231
Cynops pyrrhogaster	LC	0.00620511	707	1154	1333	706	672.5	662	664
Lissotriton montandoni	LC	0.00439259	689.5	1152.5	1331.5	688.5	656	644.5	646.5
Lissotriton vulgaris	LC	0.00439259	689.5	1152.5	1331.5	688.5	656	644.5	646.5
Plectrohyla arborescandens	EN	3.05838	1233.5	1150.5	1392.5	1233.5	1214	1222.5	1217.5
Plectrohyla cyclada	EN	3.05838	1233.5	1150.5	1392.5	1233.5	1214	1222.5	1217.5
Ommatotriton vittatus	LC	0.00178696	583	1149	1330	570	551	533	615
Lissotriton boscai	LC	0.00199201	603	1148	1329	591	566.5	556	621
Lissotriton helveticus	LC	0.00160562	551.5	1146.5	1327.5	536.5	512.5	501.5	607.5
Lissotriton italicus	LC	0.00160562	551.5	1146.5	1327.5	536.5	512.5	501.5	607.5
Euproctus montanus	LC	0.00124144	470	1145	1322	451	431	415	596
Taricha rivularis	LC	0.00115214	447	1144	1321	424	402.5	390	593
Notophthalmus viridescens	LC	0.00104477	409	1143	1320	381	363.5	352	589
Triturus carnifex	LC	0.000476335	187	1142	1326	140	151	126	549
Triturus cristatus	LC	0.000412661	160.5	1140.5	1324.5	108.5	129.5	98.5	541.5
Triturus karelinii	LC	0.000412661	160.5	1140.5	1324.5	108.5	129.5	98.5	541.5
Triturus marmoratus	LC	0.000373501	143	1139	1323	88	111	84	532
Taricha granulosa	LC	0.00049591	195.5	1137.5	1318.5	149.5	145.5	136.5	554.5
Taricha torosa	LC	0.00049591	195.5	1137.5	1318.5	149.5	145.5	136.5	554.5
Pristimantis gentryi	EN	3.32639	1241	1136	1084	1241	1219.5	1230	1225
Cochranella mache	EN	3.30431	1240	1135	1083	1240	1218.5	1229	1224
Eleutherodactylus jaumei	CR	3.26962	1239	1134	1082	1239	1217.5	1228	1223
Oreolalax chuanbeiensis	EN	3.25225	1238	1133	1081	1238	1216.5	1227	1222
Epipedobates espinosai	DD	NA	NA	1132	1080	75	74	705	691
Eleutherodactylus barlagnei	EN	3.1794	1236.5	1130.5	1078.5	1236.5	1215	1225.5	1220.5
Eleutherodactylus pinchoni	EN	3.1794	1236.5	1130.5	1078.5	1236.5	1215	1225.5	1220.5
Craugastor andi	CR	3.06946	1235	1129	1076.5	1235	1211.5	1220	1216
Hyloxalus pulchellus	VU	2.97846	1230	1128	1075	1230	1207	1218	1215
Leptobrachium leishanense	EN	2.94756	1229	1127	1074	1229	1206	1217	1214
Oedipina pseudouniformis	EN	2.92218	1228	1126	1073	1228	1205	1216	1213
Pseudoeurycea leprosa	VU	2.87129	1227	1125	1071	1227	1204	1215	1212
Hypsiboas heilprini	VU	2.86857	1226	1124	1070	1226	1203	1214	1211
Hypodactylus dolops	VU	2.85	1225	1123	1069	1225	1201	1213	1209
Colostethus pratti	LC	2.81688	1224	1122	1068	1223.5	1200	1211.5	1207.5
Oreobates saxatilis	DD	NA	NA	1121	1267	903.5	879.8	869.5	876
Lyciasalamandra luschani	VU	2.77206	1222	1120	1067	1222	1198.5	1210	1206
Eleutherodactylus acmonis	EN	2.76033	1221	1119	1066	1221	1197.5	1209	1205
Eleutherodactylus darlingtoni	CR	2.75486	1219.5	1117.5	1063.5	1219.5	1196	1207.5	1203.5
Eleutherodactylus leoncei	CR	2.75486	1219.5	1117.5	1063.5	1219.5	1196	1207.5	1203.5
Hyloxalus sylvaticus	DD	NA	NA	1116	1440.5	1217.5	1197.5	1206	1201
Agalychnis annae	EN	2.5966	1216	1115	1058	1216	1193	1205	1200
Centrolene buckleyi	VU	2.53919	1215	1114	1055	1215	1192	1204	1198
Oreophryne brachypus	LC	2.4046	1212	1113	1054	1208.5	1186.5	1194.5	1190.5
Centrolene notostictum	LC	2.30319	1205	1112	1053	1205	1184	1193	1188
Plectrohyla calthula	CR	1.96939	1194	1111	1363	1194	1176	1182	1175
Oedipina collaris	DD	NA	NA	1110	1480	1167	1148.5	1155	1447
Oreolalax omeimontis	EN	2.2451	1204	1109	1052	1204	1183	1192	1187
Gastrotheca orophylax	EN	2.20364	1203	1108	1051	1203	1181.5	1191	1186
Bombina pachypus	EN	2.17884	1202	1107	1050	1202	1180.5	1190	1185
Phyllomedusa ayeaye	CR	2.15768	1201	1106	1049	1201	1179.5	1189	1184
Ambystoma cingulatum	VU	2.14624	1200	1105	1048	1200	1178.5	1188	1183
Hyloxalus toachi	EN	2.13725	1199	1104	1047	1199	1177.5	1187	1182
Craugastor punctariolus	EN	2.12879	1198	1103	1046	1198	1176.5	1186	1181
Hynobius katoi	DD	NA	NA	1102	1950	607	845.5	848	1179
Spicospina flammocaerulea	VU	2.10778	1197	1101	1044	1197	1175.5	1185	1178
Hyloxalus insulatus	DD	NA	NA	1100	1635	1127	1109.5	1113	1104
Nymphargus puyoensis	EN	2.0688	1196	1099	1043	1196	1174.5	1184	1177
Barbourula busuangensis	VU	2.00243	1195	1098	1039	1195	1172.5	1183	1176
Stumpffia tridactyla	DD	NA	NA	1097	1919	930	904	1808	927
Hyloxalus chlorocraspedus	DD	NA	NA	1096	1442	1126	1148	1141	1174
Bolitoglossa rostrata	VU	1.92334	1193	1095	1032	1193	1170.5	1181	1173
Centrolene hybrida	LC	1.87801	1192	1094	1027	1191	1167.5	1180	1172
Hypsiboas latistriatus	DD	NA	NA	1093	1026	1132.5	1112.5	1127	1124
Anodonthyla montana	VU	1.85346	1190	1092	1025	1190	1166	1179	1171
Wolterstorffina parvipalmata	VU	1.84682	1189	1091	1024	1189	1165	1178	1170
Oreolalax pingii	EN	1.83737	1188	1090	1023	1188	1164	1177	1168
Ikakogi tayrona	VU	1.82562	1187	1089	1022	1187	1163	1176	1167
Stumpffia pygmaea	VU	1.7973	1186	1088	1021	1186	1162	1175	1166
Glyphoglossus molossus	NT	1.79079	1185	1087	1020	1185	1161	1174	1164
Rhombophryne testudo	VU	1.78118	1184	1086	1019	1184	1160	1173	1163
Phyllobates vittatus	EN	1.7728	1183	1085	1018	1183	1159	1172	1162
Litoria andiirrmalin	VU	1.76679	1182	1084	1017	1182	1158	1171	1161
Eleutherodactylus glandulifer	CR	1.73407	1180.5	1082.5	1015.5	1180.5	1156.5	1169.5	1158.5
Eleutherodactylus sciagraphus	CR	1.73407	1180.5	1082.5	1015.5	1180.5	1156.5	1169.5	1158.5
Osornophryne antisana	EN	1.72459	1179	1081	1014	1179	1155	1168	1157
Microhyla butleri	LC	1.67751	1178	1080	1013	1178	1153.5	1166	1156
Calluella guttulata	LC	1.67741	1177	1079	1012	1177	1152.5	1165	1155
Microhyla pulchra	LC	1.6771	1175.5	1077.5	1010.5	1175.5	1151	1163.5	1153.5
Microhyla rubra	LC	1.6771	1175.5	1077.5	1010.5	1175.5	1151	1163.5	1153.5
Microhyla borneensis	LC	1.67686	1173.5	1075.5	1008.5	1173.5	1149	1161.5	1151.5
Microhyla heymonsi	LC	1.67686	1173.5	1075.5	1008.5	1173.5	1149	1161.5	1151.5
Microhyla okinavensis	LC	1.67683	1172	1074	1007	1172	1147.5	1160	1150
Microhyla fissipes	LC	1.67651	1170.5	1072.5	1005.5	1170.5	1146	1158.5	1148.5
Microhyla ornata	LC	1.67651	1170.5	1072.5	1005.5	1170.5	1146	1158.5	1148.5
Oedipina uniformis	NT	1.66559	1169	1071	1004	1169	1144.5	1157	1147
Oedipina elongata	LC	1.65715	1168	1070	1003	1168	1143	1156	1146
Oedipina alleni	LC	1.65657	1167	1069	1002	1165.5	1141.3	1153.5	1145
Oedipina cyclocauda	LC	1.65626	1166	1068	1001	1164	1140	1152	1144
Oedipina pacificensis	LC	1.65623	1165	1067	1000	1163	1139	1151	1143
Scutiger muliensis	EN	1.65609	1162	1066	999	1162	1138	1150	1142
Rhombophryne coudreaui	VU	1.59622	1161	1065	998	1161	1137	1149	1141
Rhombophryne serratopalpebrosa	VU	1.59622	1160	1064	997	1160	1136	1148	1140
Craugastor alfredi	VU	1.59061	1159	1063	996	1159	1135	1147	1139
Eleutherodactylus rhodesi	CR	1.5671	1158	1062	995	1158	1134	1146	1138
Eleutherodactylus grahami	EN	1.54496	1157	1061	994	1157	1133	1145	1137
Platypelis pollicaris	DD	NA	NA	1060	1779	1150.5	1133.5	1200	1128.5
Vitreorana gorzulae	DD	NA	NA	1059	1880	944	925.5	910	900
Eleutherodactylus unicolor	VU	1.52568	1156	1058	993	1156	1131.5	1144	1136
Hypsiboas dentei	LC	1.52296	1154.5	1056.5	991.5	1154.5	1130	1142.5	1134.5
Hypsiboas fasciatus	LC	1.52296	1154.5	1056.5	991.5	1154.5	1130	1142.5	1134.5
Hyloxalus awa	VU	1.50578	1153	1055	990	1153	1128.5	1140	1133
Phyllobates terribilis	EN	1.22042	1087	1054	1059	1087	1065.5	1077	1066
Platypelis tuberifera	LC	1.4593	1152	1053	989	1152	1126.5	1138	1130
Platypelis barbouri	LC	1.45897	1151	1052	987	1150.5	1125.5	1137	1128.5
Oreolalax rhodostigmatus	VU	1.45488	1149	1051	986	1149	1124.5	1136	1127
Hyloxalus infraguttatus	NT	1.4527	1148	1050	985	1148	1123.5	1135	1126
Bombina lichuanensis	VU	1.45209	1147	1049	984	1147	1122.5	1134	1125
Hypsiboas prasinus	LC	1.43707	1146	1048	983	1146	1121.5	1133	1122
Hypsiboas pulchellus	LC	1.43697	1145	1047	982	1144.5	1120	1131.5	1121
Hypsiboas guentheri	LC	1.43025	1143	1046	981	1143	1118.5	1130	1120
Hypsiboas bischoffi	LC	1.43012	1141.5	1044.5	979.5	1141.5	1117	1128.5	1118.5
Hypsiboas marginatus	LC	1.43012	1141.5	1044.5	979.5	1141.5	1117	1128.5	1118.5
Hypsiboas caingua	LC	1.42882	1140	1043	978	1140	1115.5	1126	1117
Hypsiboas leptolineatus	LC	1.42868	1139	1042	977	1139	1114.5	1125	1116
Hypsiboas joaquini	LC	1.42856	1137.5	1040.5	975.5	1136.5	1112	1122.5	1114.5
Hypsiboas semiguttatus	LC	1.42856	1137.5	1040.5	975.5	1136.5	1112	1122.5	1114.5
Hypsiboas balzani	LC	1.42846	1135.5	1038.5	973.5	1134.5	1110	1120.5	1112.5
Hypsiboas marianitae	LC	1.42846	1135.5	1038.5	973.5	1134.5	1110	1120.5	1112.5
Hypsiboas polytaenius	LC	1.42828	1134	1037	972	1132.5	1108.3	1119	1111
Osteopilus vastus	VU	1.42716	1131	1036	971	1131	1107	1118	1110
Gastrotheca ruizi	EN	1.42618	1130	1035	1045	1130	1112	1167	1131
Hyloxalus nexipus	LC	1.4219	1129	1034	970	1129	1105	1114	1106
Vitreorana castroviejoi	DD	NA	NA	1033	1800	942	921	940	1103
Hypsiboas lanciformis	LC	1.3931	1123	1032	1042	1123	1103.5	1117	1109
Hypsiboas albopunctatus	LC	1.39278	1121.5	1030.5	1040.5	1121.5	1102	1115.5	1107.5
Hypsiboas multifasciatus	LC	1.39278	1121.5	1030.5	1040.5	1121.5	1102	1115.5	1107.5
Hypsiboas raniceps	LC	1.39334	1125	1029	969	1125	1102.5	1112	1102
Hypsiboas calcaratus	LC	1.3933	1124	1028	968	1124	1101.5	1111	1101
Chimerella mariaelenae	VU	1.37753	1120	1027	967	1120	1099	1110	1099
Arthroleptis xenodactylus	VU	1.37382	1119	1026	966	1119	1098	1109	1098
Rulyrana adiazeta	VU	1.36039	1117.5	1024.5	964.5	1117.5	1096	1106.5	1096.5
Rulyrana susatamai	VU	1.36039	1117.5	1024.5	964.5	1117.5	1096	1106.5	1096.5
Litoria subglandulosa	VU	1.34764	1116	1023	963	1116	1094.5	1105	1095
Hynobius boulengeri	VU	1.34086	1115	1022	962	1115	1093.5	1104	1094
Stefania schuberti	VU	1.33783	1114	1021	961	1114	1092	1103	1093
Craugastor cuaquero	DD	NA	NA	1020	1076.5	33	366.5	32	834
Stumpffia tetradactyla	DD	NA	NA	1019	1781	928	899	925	886
Kaloula conjuncta	LC	1.31794	1112.5	1017.5	959.5	1112.5	1089.5	1101.5	1091.5
Kaloula pulchra	LC	1.31794	1112.5	1017.5	959.5	1112.5	1089.5	1101.5	1091.5
Strabomantis biporcatus	VU	1.30123	1111	1016	958	1111	1088	1100	1090
Arthroleptis sylvaticus	LC	1.28532	1110	1015	957	1110	1087	1099	1089
Hypsiboas cinerascens	LC	1.27204	1109	1014	956	1109	1086	1098	1088
Hypsiboas sibleszi	LC	1.27182	1108	1013	955	1108	1085	1097	1087
Hypsiboas picturatus	LC	1.27177	1107	1012	954	1107	1084	1096	1086
Hypsiboas albomarginatus	LC	1.27127	1106	1011	953	1105	1083	1095	1085
Hypsiboas ornatissimus	LC	1.27126	1105	1010	952	1104	1082	1094	1084
Hypsiboas lemai	LC	1.27126	1104	1009	951	1103	1081	1093	1083
Hypsiboas faber	LC	1.27093	1103	1008	950	1101	1079.5	1091	1081
Hypsiboas microderma	LC	1.27091	1101.5	1006.5	948.5	1099.5	1078	1089.5	1079.5
Hypsiboas nympha	LC	1.27091	1101.5	1006.5	948.5	1099.5	1078	1089.5	1079.5
Hypsiboas boans	LC	1.27089	1100	1005	947	1098	1076.5	1088	1078
Hypsiboas crepitans	LC	1.27074	1098.5	1003.5	945.5	1096.5	1075	1086.5	1076.5
Hypsiboas rosenbergi	LC	1.27074	1098.5	1003.5	945.5	1096.5	1075	1086.5	1076.5
Hypsiboas lundii	LC	1.27067	1096.5	1001.5	943.5	1094.5	1073	1084.5	1074.5
Hypsiboas pardalis	LC	1.27067	1096.5	1001.5	943.5	1094.5	1073	1084.5	1074.5
Hypsiboas pellucens	LC	1.27047	1094.5	999.5	941.5	1092.5	1071	1082.5	1072.5
Hypsiboas rufitelus	LC	1.27047	1094.5	999.5	941.5	1092.5	1071	1082.5	1072.5
Hypsiboas geographicus	LC	1.27032	1092.5	997.5	939.5	1090.5	1069	1080.5	1070.5
Hypsiboas semilineatus	LC	1.27032	1092.5	997.5	939.5	1090.5	1069	1080.5	1070.5
Pristimantis crucifer	VU	1.25116	1089	996	938	1089	1067.5	1079	1069
Strabomantis necerus	VU	1.24914	1088	995	937	1088	1066.5	1078	1068
Hynobius quelpaertensis	DD	NA	NA	994	1878	448	420.5	797	1067
Leptobrachium banae	VU	1.20932	1086	993	936	1086	1064.5	1076	1065
Anomaloglossus beebei	VU	0.360354	960	992	935	960	933	996	984
Pristimantis colomai	EN	1.20708	1085	991	934	1085	1063	1075	1064
Dermophis mexicanus	VU	1.2056	1084	989.5	933	1084	1062	1074	1063
Dermophis oaxacae	DD	NA	NA	989.5	1869	438	444.5	403	791
Eleutherodactylus casparii	EN	1.20084	1083	988	932	1083	1061	1073	1062
Ansonia fuliginea	VU	1.19835	1081.5	986.5	930.5	1081.5	1059.5	1071.5	1060.5
Ansonia muelleri	VU	1.19835	1081.5	986.5	930.5	1081.5	1059.5	1071.5	1060.5
Pristimantis eriphus	VU	1.19024	1080	985	929	1080	1058	1070	1059
Plectrohyla pentheter	EN	0.85279	1027	984	1311	1027	1007	1013	1006
Necturus alabamensis	EN	1.17494	1079	983	927	1079	1056.5	1069	1058
Callulina kisiwamsitu	EN	1.17359	1078	982	924	1078	1055	1068	1057
Pristimantis bromeliaceus	VU	1.17289	1077	981	923	1077	1054	1067	1056
Exerodonta chimalapa	EN	0.82916	1024	980	1310	1024	1004	1011	1003
Pristimantis schultei	VU	1.16083	1076	979	922	1076	1053	1066	1055
Eleutherodactylus lentus	EN	1.1571	1075	978	921	1075	1052	1065	1054
Eurycea neotenes	VU	1.15389	1074	977	920	1074	1051	1064	1053
Eurycea tridentifera	VU	1.15389	1073	976	919	1073	1050	1063	1052
Plethodon aureolus	DD	NA	NA	975	1289	79	644.5	938	924
Ramanella obscura	NT	1.14566	1072	974	918	1072	1049	1062	1051
Eleutherodactylus ionthus	EN	1.10009	1065	973	928	1065	1045.5	1053	1042
Pleurodema marmoratum	LC	1.13582	1071	972	917	1071	1048	1061	1049
Pleurodema thaul	LC	1.13537	1070	971	916	1070	1047	1060	1048
Pleurodema bufoninum	LC	1.13537	1069	970	915	1069	1046	1059	1047
Psychrophrynella wettsteini	VU	1.11401	1068	969	914	1068	1045	1058	1046
Ptychohyla leonhardschultzei	EN	1.11207	1067	968	913	1067	1043.5	1057	1045
Hynobius stejnegeri	VU	1.1064	1066	967	912	1066	1042	1056	1043
Anomaloglossus tepuyensis	DD	NA	NA	966	1797	407	418	1054	351
Plectrohyla matudai	VU	0.762475	1017	965	1307	1017	996	1004	992
Centrolene geckoideum	VU	1.08785	1064	964	911	1064	1040	1052	1041
Salamandra algira	VU	1.08782	1063	963	910	1063	1039	1051	1040
Osornophryne sumacoensis	VU	1.08354	1062	962	909	1062	1038	1049	1039
Osteopilus pulchrilineatus	VU	1.07849	1061	961	908	1061	1037	1048	1038
Micryletta inornata	LC	1.06159	1060	960	907	1060	1035	1047	1037
Chaperina fusca	LC	1.06146	1059	959	906	1059	1034	1046	1036
Metaphrynella sundana	LC	1.06083	1058	958	905	1058	1033	1045	1035
Dyscophus antongilii	NT	1.06032	1057	957	904	1057	1032	1044	1034
Kaloula taprobanica	LC	1.06028	1056	956	903	1056	1031	1043	1033
Uperodon systoma	LC	1.05986	1055	955	902	1055	1030	1042	1032
Dyscophus insularis	LC	1.05954	1054	954	901	1054	1029	1041	1031
Ramanella variegata	LC	1.05915	1053	953	900	1053	1028	1040	1030
Dyscophus guineti	LC	1.05809	1052	952	899	1052	1027	1039	1029
Charadrahyla nephila	VU	1.04844	1050.5	950.5	897.5	1050.5	1025.5	1037.5	1027.5
Charadrahyla taeniopus	VU	1.04844	1050.5	950.5	897.5	1050.5	1025.5	1037.5	1027.5
Plethodon petraeus	VU	1.04778	1049	949	896	1049	1024	1036	1026
Mixophyes balbus	VU	1.02254	1048	948	894	1048	1023	1034	1025
Bufo aspinius	DD	NA	NA	947	1766	370	353	344	1485
Pelophryne misera	VU	1.01333	1047	946	893	1047	1022	1033	1024
Heterixalus tricolor	LC	0.984847	1045.5	944.5	891.5	1045.5	1020	1030.5	1022.5
Heterixalus variabilis	LC	0.984847	1045.5	944.5	891.5	1045.5	1020	1030.5	1022.5
Pristimantis calcarulatus	VU	0.981899	1044	943	890	1044	1018.5	1029	1021
Capensibufo rosei	VU	0.97874	1043	942	889	1043	1017.5	1028	1020
Pristimantis verecundus	VU	0.96239	1042	941	888	1042	1016	1027	1019
Eleutherodactylus maestrensis	DD	NA	NA	940	1749	342	327	318	756
Ameerega smaragdina	DD	NA	NA	939	1144	1021	996.5	1026	997
Holoaden luederwaldti	DD	NA	NA	938	1744.5	332	323.5	308	754
Leiopelma hamiltoni	EN	0.939286	1041	937	887	1041	1014.5	1025	1018
Leptolalax arayai	VU	0.928224	1039.5	935.5	885.5	1039.5	1013	1023.5	1016.5
Leptolalax pictus	VU	0.928224	1039.5	935.5	885.5	1039.5	1013	1023.5	1016.5
Astylosternus diadematus	VU	0.927999	1038	934	884	1038	1011.5	1022	1015
Aneides ferreus	NT	0.0977575	839.5	932.5	1036.5	839.5	813	805.5	792.5
Aneides flavipunctatus	NT	0.0977575	839.5	932.5	1036.5	839.5	813	805.5	792.5
Eleutherodactylus cooki	VU	0.913029	1037	931	883	1037	1010.5	1021	1014
Leptobrachium hainanense	VU	0.90598	1036	930	882	1036	1009.5	1020	1013
Litoria aurea	VU	0.90298	1035	929	881	1035	1008.5	1018	1011
Bolitoglossa lignicolor	VU	0.901926	1034	928	880	1034	1007.5	1017	1010
Batrachoseps wrighti	VU	0.898106	1033	927	879	1033	1006.5	1016	1009
Pristimantis ceuthospilus	VU	0.895162	1032	926	878	1032	1005.5	1015	1008
Ambystoma californiense	VU	0.886771	1031	925	877	1031	1004.5	1014	1007
Ameerega cainarachi	VU	0.878998	1030	924	876	1030	1003.5	1012	1005
Plethodon jordani	NT	0.0580791	789	923	1035	789	764	749	742
Plethodon caddoensis	NT	0.0568743	788	922	1034	788	762	748	741
Plethodon ouachitae	NT	0.0568741	787	921	1033	787	761	747	740
Pelobates cultripes	NT	0.0289251	761	920	875	761	728.5	939	925
Oreolalax nanjiangensis	DD	NA	NA	919	1038	20.5	20.5	20.5	1004
Litoria amboinensis	LC	0.8536	1028.5	917.5	873.5	1028.5	1001.5	1009.5	1001.5
Litoria darlingtoni	LC	0.8536	1028.5	917.5	873.5	1028.5	1001.5	1009.5	1001.5
Plethodon glutinosus	LC	0.000366876	141	916	872	106	101	932	920
Eleutherodactylus auriculatus	LC	0.000365253	138	915	871	105	100	931	919
Plethodon teyahalee	LC	0.00030503	126	914	870	78	76	929	917
Pristimantis quinquagesimus	VU	0.843395	1026	913	869	1026	999	1008	1000
Gastrotheca guentheri	VU	0.833985	1025	912	868	1025	997.8	1007	998.5
Exerodonta abdivita	DD	NA	NA	910.5	1300.5	83	728.5	719	702
Exerodonta perkinsi	CR	0.492002	983	910.5	1300.5	983	959	965	951
Ameerega rubriventris	DD	NA	NA	909	1262	1022.5	998.8	1221	994.5
Plethodon kentucki	LC	0.000785741	306	908	1031	307	295	285	272
Plethodon yonahlossee	LC	0.000732216	278	907	1030	287	276	266	249
Aneides hardii	LC	0.00214379	619	906	1029	619	594	687	559
Aneides lugubris	LC	0.00157251	543	905	1028	546	522	681	486
Ameerega macero	LC	0.802953	1023	904	867	1022.5	995	1006	994.5
Ameerega petersi	LC	0.802787	1022	903	866	1020	993.5	1005	993
Gastrotheca helenae	DD	NA	NA	902	1654	271.5	260.5	251.5	1448
Eleutherodactylus audanti	VU	0.733755	1012	901	1477	1012	986.5	997	985
Hynobius tokyoensis	VU	0.783213	1019	900	865	1019	992.5	1003	991
Litoria olongburensis	VU	0.766865	1018	899	864	1018	991.5	1002	990
Nectophrynoides viviparus	VU	0.759289	1016	898	863	1016	989.5	1001	989
Pristimantis condor	VU	0.7487	1015	897	862	1015	988.5	1000	988
Pristimantis versicolor	VU	0.747219	1014	896	861	1014	987.5	999	987
Gastrotheca atympana	VU	0.746899	1013	895	860	1013	986.5	998	986
Litoria cavernicola	DD	NA	NA	894	1630	243	232.5	223	744
Nymphargus griffithsi	VU	0.719625	1011	893	859	1011	985	995	983
Exerodonta melanomma	VU	0.383576	963	892	1296	963	937.5	943	929
Gastrotheca dendronastes	VU	0.713455	1010	891	858	1010	983.5	994	982
Pristimantis stictogaster	DD	NA	NA	890	1611.5	221.5	211	993	190
Eleutherodactylus blairhedgesi	CR	0.707339	1009	889	856	1009	982	992	980
Eleutherodactylus goini	VU	0.689202	1008	888	852	1008	980.5	991	979
Tlalocohyla godmani	VU	0.687425	1007	887	851	1007	979.5	990	978
Gyrinophilus palleucus	VU	0.678782	1006	886	850	1006	978	989	977
Kalophrynus intermedius	VU	0.672466	1005	885	849	1005	977	988	976
Lynchius flavomaculatus	VU	0.663295	1004	884	846	1004	975.5	986.5	975
Craugastor rhodopis	VU	0.63811	1003	883	845	1003	974.5	984	973
Eurycea junaluska	VU	0.614497	1002	882	844	1002	973.5	983	972
Hyloxalus sordidatus	DD	NA	NA	881	1438.5	191.5	183	177	166.5
Pristimantis inusitatus	VU	0.599619	1000	880	843	1000	971.5	981	970
Centrolene daidaleum	VU	0.583591	998	879	842	998	969	979	967
Sachatamia albomaculata	LC	0.579638	997	878	841	997	968	978	966
Crinia tinnula	VU	0.569855	996	877	840	996	967	977	965
Ichthyophis orthoplicatus	VU	0.569615	995	876	839	995	966	976	964
Epipedobates tricolor	EN	0.558204	994	875	838	994	965	975	963
Atelopus senex	CR	0.552252	992.5	873.5	836.5	992.5	963.5	973.5	959.5
Atelopus varius	CR	0.552252	992.5	873.5	836.5	992.5	963.5	973.5	959.5
Plethodon shenandoah	VU	0.549931	991	872	835	991	962	972	958
Eleutherodactylus wetmorei	VU	0.549104	990	871	834	990	961	971	957
Pristimantis vertebralis	VU	0.527395	988	870	833	988	959	969	955
Hydromantes shastae	VU	0.524951	987	869	832	987	958	968	954
Centrolene savagei	VU	0.520926	986	868	831	986	957	967	953
Leptobrachium gunungense	VU	0.519535	985	867	830	985	956	966	952
Atelopus spurrelli	VU	0.51644	984	866	829	984	955	964	950
Phrynopus pesantesi	DD	NA	NA	865	1395	144	134	963	1324
Sachatamia ilex	LC	0.487851	982	864	828	982	952.5	962	949
Eleutherodactylus ronaldi	VU	0.486738	981	863	827	981	951.5	961	948
Eleutherodactylus monensis	VU	0.482498	980	862	826	980	950.5	960	947
Eleutherodactylus klinikowskii	EN	0.473139	978.5	860.5	824.5	978.5	949	958.5	945.5
Eleutherodactylus zugi	EN	0.473139	978.5	860.5	824.5	978.5	949	958.5	945.5
Scinax jolyi	DD	NA	NA	859	1376	134.5	265	1323	711
Gastrotheca gracilis	VU	0.461277	977	858	823	977	947	957	943
Phyllomedusa neildi	DD	NA	NA	857	895	344.5	328.5	649	738
Eleutherodactylus coqui	LC	0.450504	976	856	822	976	946	956	942
Oreolalax jingdongensis	VU	0.446496	975	855	821	975	945	955	941
Plethodon hubrichti	VU	0.432089	974	854	820	974	944	952	937
Eleutherodactylus flavescens	NT	0.431318	973	853	819	973	943	951	936
Nymphargus siren	VU	0.427409	972	852	818	972	942	950	935
Ameerega hahneli	LC	0.425629	970.5	850.5	816.5	970.5	940.5	948.5	933.5
Ameerega picta	LC	0.425629	970.5	850.5	816.5	970.5	940.5	948.5	933.5
Nymphargus pluvialis	DD	NA	NA	849	1354	121	116.5	947	100
Exerodonta xera	VU	0.0872292	831	848	1280	831	805.5	812	806
Gastrotheca trachyceps	EN	0.418569	969	847	815	969	939	946	932
Gastrotheca excubitor	VU	0.41569	968	846	814	968	938	944.5	930.5
Pristimantis actites	VU	0.40732	967	845	813	967	936.5	942	928
Eleutherodactylus varians	VU	0.39943	966	844	812	966	935	941	926
Oreolalax multipunctatus	VU	0.387173	965	843	811	965	934	937	923
Cochranella nola	NT	0.383959	964	842	810	964	932.5	936	922
Hyloscirtus lindae	VU	0.374649	962	840.5	809	962	930.8	933.5	921
Hyloscirtus tapichalaca	DD	NA	NA	840.5	1309	89	107	933.5	1219
Eleutherodactylus intermedius	EN	0.365408	961	839	808	961	929.5	928	916
Bolitoglossa gracilis	VU	0.357771	958.5	837.5	806.5	958.5	927.5	926.5	914.5
Bolitoglossa pesrubra	VU	0.357771	958.5	837.5	806.5	958.5	927.5	926.5	914.5
Ecnomiohyla minera	EN	0.353548	954	836	805	954	924	921	910
Cophyla phyllodactyla	LC	0.353914	957	835	804	957	926	924	913
Plethodontohyla notosticta	LC	0.353699	956	834	803	956	925	923	912
Plethodontohyla mihanika	LC	0.353699	955	833	802	955	924	922	911
Eleutherodactylus martinicensis	NT	0.349351	953	832	801	953	922	920	909
Eleutherodactylus ricordii	VU	0.334488	952	831	800	952	921	919	908
Plectrohyla bistincta	LC	0.000637489	241	830	1277	346	343.5	718	705
Exerodonta sumichrasti	LC	0.000383766	145	829	1276	225	223.5	717	704
Exerodonta smaragdina	LC	8.74193e-05	70	828	1275	115	116.5	716	703
Eleutherodactylus antillensis	LC	0.317349	951	827	799	951	919	917	907
Eleutherodactylus johnstonei	LC	0.317218	950	826	798	950	918	916	906
Eleutherodactylus brittoni	LC	0.317108	949	825	797	949	917	915	905
Eleutherodactylus cochranae	LC	0.316912	948	824	796	948	916	914	904
Espadarana andina	LC	0.315254	947	823	795	947	915	913	903
Espadarana prosoblepon	LC	0.315254	946	822	794	946	914	912	902
Ameerega pulchripecta	DD	NA	NA	821	1264	133	127	120	111
Teratohyla pulverata	LC	0.313228	945	820	793	945	913	911	901
Vitreorana eurygnatha	LC	0.31306	944	819	792	943	912	909	899
Teratohyla midas	LC	0.312855	942.5	817.5	789.5	940.5	910	907.5	897.5
Teratohyla spinosa	LC	0.312855	942.5	817.5	789.5	940.5	910	907.5	897.5
Cochranella granulosa	LC	0.312646	941	816	791	939	909	906	896
Cochranella euknemos	LC	0.31233	940	815	788	938	908	905	895
Eleutherodactylus thomasi	EN	0.310055	937	814	787	937	907	903	894
Hydromantes brunus	VU	0.305207	936	813	786	936	905	900	893
Phyllomedusa centralis	DD	NA	NA	811.5	847.5	319.5	642.8	295.5	620
Phyllomedusa oreades	DD	NA	NA	811.5	847.5	319.5	301.8	295.5	280
Eurycea rathbuni	VU	0.287946	934.5	809.5	783.5	934.5	903	898.5	891.5
Eurycea waterlooensis	VU	0.287946	934.5	809.5	783.5	934.5	903	898.5	891.5
Phyllobates aurotaenia	NT	0.0116233	743	808	988	743	707	699	683
Platypelis grandis	LC	0.273775	933	807	782	933	901.5	897	890
Plethodontohyla bipunctata	LC	0.273409	932	806	781	932	900.5	896	889
Plethodontohyla inguinalis	LC	0.273409	931	805	780	931	899.5	895	888
Anodonthyla boulengerii	LC	0.272529	930	804	779	929	898	894	887
Cryptobranchus alleganiensis	NT	0.268482	925	803	778	925	894.5	891	883
Hyla walkeri	VU	0.263403	924	802	777	924	893.5	890	882
Gastrotheca plumbea	VU	0.262338	923	801	776	923	892.5	889	881
Nymphargus posadae	VU	0.260301	922	800	775	922	891.5	888	880
Nototriton guanacaste	VU	0.256452	921	799	774	921	890.5	887	879
Eleutherodactylus pictissimus	VU	0.253728	920	798	773	920	889.5	886	878
Plethodon neomexicanus	NT	0.252907	919	797	772	919	888.5	885	877
Nymphargus cochranae	VU	0.249512	918	796	771	918	887.5	884	875
Batrachoseps simatus	VU	0.246454	917	795	770	917	886.5	883	874
Rhyacotriton olympicus	VU	0.244234	916	794	769	916	885.5	882	873
Eleutherodactylus guantanamera	VU	0.202385	891	793	785	891	865	857	849
Alytes dickhilleni	VU	0.230712	914.5	791.5	767.5	914.5	884	880.5	871.5
Alytes muletensis	VU	0.230712	914.5	791.5	767.5	914.5	884	880.5	871.5
Hemiphractus helioi	LC	0.229188	912.5	789.5	765.5	912.5	882	878.5	869.5
Hemiphractus scutatus	LC	0.229188	912.5	789.5	765.5	912.5	882	878.5	869.5
Litoria dentata	LC	0.228708	911	788	764	911	880.5	877	868
Litoria electrica	LC	0.228541	909.5	786.5	762.5	909.5	879	875.5	866.5
Litoria rubella	LC	0.228541	909.5	786.5	762.5	909.5	879	875.5	866.5
Litoria jervisiensis	LC	0.228336	908	785	761	908	877.5	874	865
Litoria ewingii	LC	0.228194	907	784	760	907	876.5	873	864
Litoria littlejohni	LC	0.228005	906	783	759	906	875.5	872	863
Litoria revelata	LC	0.227986	905	782	758	905	874.5	871	862
Oreobates quixensis	LC	0.227985	904	781	757	903.5	873	869.5	861
Litoria paraewingi	LC	0.227885	902.5	779.5	755.5	901.5	871	867.5	859.5
Litoria verreauxii	LC	0.227885	902.5	779.5	755.5	901.5	871	867.5	859.5
Aneides aeneus	NT	0.225011	900	778	754	900	869.5	866	858
Eurycea tynerensis	NT	0.22064	899	777	753	899	868.5	865	857
Eurycea sosorum	VU	0.210973	898	776	752	898	867	864	856
Eurycea nana	VU	0.207579	897	775	751	897	866	863	855
Plethodon larselli	NT	0.207126	896	774	750	896	865	862	854
Pristimantis nyctophylax	VU	0.206475	895	773	749	895	864	861	853
Bolitoglossa mombachoensis	VU	0.205468	894	772	748	894	863	860	852
Arthroleptis reichei	NT	0.204594	893	771	747	893	862	859	851
Ameerega pongoensis	VU	0.203864	892	770	746	892	861	858	850
Uraeotyphlus narayani	DD	NA	NA	769	1984	642.5	615	601.5	848
Scutiger tuberculatus	VU	0.197959	890	768	745	890	859	856	847
Dendropsophus nanus	LC	0.178073	888.5	766.5	743.5	888.5	857	854.5	843.5
Dendropsophus walfordi	LC	0.178073	888.5	766.5	743.5	888.5	857	854.5	843.5
Hyloscirtus colymba	NT	0.17641	887	765	742	887	855.5	853	842
Oreolalax major	VU	0.176299	886	764	741	886	854.5	852	841
Eleutherodactylus limbatus	VU	0.175977	885	763	740	885	853.5	851	840
Xenohyla truncata	NT	0.169603	883	762	739	883	852	849	838
Alytes cisternasii	NT	0.169871	884	761	738	884	852	850	839
Dendropsophus rubicundulus	LC	0.164163	881.5	759.5	736.5	881.5	850	846.5	836.5
Dendropsophus sanborni	LC	0.164163	881.5	759.5	736.5	881.5	850	846.5	836.5
Centrolene peristictum	VU	0.161803	880	758	735	880	848	844	835
Craugastor laticeps	NT	0.152266	879	757	734	879	847	842	833
Discoglossus montalentii	NT	0.149988	878	756	1072	878	845.5	841	831
Ecnomiohyla miotympanum	NT	0.147526	877	755	733	877	844.5	840	830
Pristimantis caryophyllaceus	NT	0.146116	876	754	732	876	843.5	839	829
Pelodytes caucasicus	NT	0.141787	875	753	731	875	842.5	838	828
Dendropsophus leucophyllatus	LC	0.081547	805.5	751.5	925.5	805.5	783.5	836.5	961.5
Dendropsophus triangulum	LC	0.081547	805.5	751.5	925.5	805.5	783.5	836.5	961.5
Mannophryne trinitatis	VU	0.137478	874	750	730	874	841.5	835	827
Ptychohyla zophodes	DD	NA	NA	749	1057	25	25	25	678
Dendropsophus microcephalus	LC	0.130532	870	748	729	870	837	831	823
Arthroleptis stenodactylus	LC	0.131197	872	747	728	872	839	833	825
Dendropsophus robertmertensi	LC	0.130189	865.5	745.5	726.5	865.5	832.5	826.5	818.5
Dendropsophus sartori	LC	0.130189	865.5	745.5	726.5	865.5	832.5	826.5	818.5
Arthroleptis affinis	LC	0.130661	871	744	725	871	838	832	824
Arthroleptis variabilis	LC	0.130429	869	743	724	869	836	830	822
Arthroleptis adelphus	LC	0.130298	867.5	741.5	722.5	867.5	834.5	828.5	820.5
Arthroleptis poecilonotus	LC	0.130298	867.5	741.5	722.5	867.5	834.5	828.5	820.5
Pristimantis galdi	NT	0.126234	864	740	721	864	831	825	817
Eurycea multiplicata	LC	0.125323	863	739	720	863	830	824	816
Eurycea quadridigitata	LC	0.125103	862	738	719	862	829	823	815
Eurycea spelaea	LC	0.124973	861	737	718	861	828	822	814
Eurycea longicauda	LC	0.124496	859.5	735.5	716.5	859.5	826.5	820.5	812.5
Eurycea lucifuga	LC	0.124496	859.5	735.5	716.5	859.5	826.5	820.5	812.5
Eurycea wilderae	LC	0.124383	858	734	715	858	825	819	811
Eurycea bislineata	LC	0.124252	857	733	714	857	824	818	810
Necturus lewisi	NT	0.121812	855	732	713	855	823	816	809
Bolitoglossa platydactyla	NT	0.117179	854	731	709	854	821.5	814	808
Ansonia longidigita	NT	0.116939	853	730	708	853	820.5	813	807
Leiopelma pakeka	VU	0.11184	852	729	707	852	819	811	805
Bolitoglossa dofleini	NT	0.111687	851	728	706	851	818	810	804
Tylototriton asperrimus	NT	0.109445	850	727	705	850	817	809	803
Atelopus spumarius	VU	0.108198	849	726	704	849	816	808	802
Salamandra infraimmaculata	NT	0.107693	848	725	703	848	815	807	801
Bolitoglossa macrinii	NT	0.101216	847	724	702	847	813.5	804	800
Plethodon elongatus	NT	0.101078	846	723	701	846	812.5	803	799
Andrias japonicus	NT	0.100106	844	722	700	844	810	801	797
Ansonia spinulifer	NT	0.0993454	841	721	699	841	808	798	794
Phyllomedusa atelopoides	LC	0.0923806	838	720	698	838	805	795	790
Desmognathus aeneus	NT	0.0920054	837	719	697	836	804	794	789
Nototriton gamezi	VU	0.0905285	835	718	696	835	802	792	788
Eleutherodactylus eileenae	NT	0.0885004	834	717	695	834	801	791	787
Pristimantis ardalonychus	DD	NA	NA	716	1798	437	410	1055	385
Xenopus amieti	NT	0.0880313	833	715	694	833	800	790	786
Ansonia hanitschi	NT	0.0876858	832	714	693	832	799	789	785
Pristimantis spinosus	NT	0.0852359	830	713	692	830	797.5	788	783
Allobates femoralis	LC	0.0842707	828.5	711.5	690.5	828.5	796	786.5	780.5
Allobates zaparo	LC	0.0842707	828.5	711.5	690.5	828.5	796	786.5	780.5
Litoria pearsoniana	NT	0.083924	827	710	689	827	794.5	785	779
Allobates talamancae	LC	0.0835191	826	709	688	825	793	783	778
Allobates brunneus	LC	0.0832124	825	708	687	823.5	791.3	782	775.5
Pseudacris crucifer	LC	0.0820468	813.5	706.5	684.5	811.5	780.5	773.5	766.5
Pseudacris ocularis	LC	0.0820468	813.5	706.5	684.5	811.5	780.5	773.5	766.5
Dendropsophus ebraccatus	LC	0.0820466	812	705	683	810	779	772	765
Allobates conspicuus	DD	NA	NA	703.5	1452	819.5	792	1396	772.5
Allobates trilineatus	LC	0.0829046	823	703.5	686	819.5	788.5	779	772.5
Hyloscirtus phyllognathus	LC	0.081912	811	702	682	809	778	771	764
Kalophrynus baluensis	NT	0.0828215	822	701	681	818	787	778	771
Hyloscirtus lascinius	LC	0.0816679	807.5	699.5	679.5	807.5	776.5	769.5	762.5
Hyloscirtus palmeri	LC	0.0816679	807.5	699.5	679.5	807.5	776.5	769.5	762.5
Pristimantis marmoratus	LC	0.0824534	821	698	678	817	785.5	777	770
Pristimantis pulvinatus	LC	0.0824534	820	697	677	816	784.5	776	769
Craugastor podiciferus	NT	0.0821282	815	696	676	813	782	775	768
Pelophryne signata	NT	0.0810669	804	695	675	804	773	768	761
Colostethus fugax	DD	NA	NA	694	1761	421	394.5	1032	365
Colostethus fraterdanieli	NT	0.0802459	803	693	674	803	772	765	760
Pleurodeles waltl	NT	0.0791558	802	692	673	802	771	764	759
Pristimantis celator	NT	0.0769914	801	691	672	801	770	762	757
Isthmohyla zeteki	NT	0.0754702	799	690	671	799	768	760	755
Ansonia minuta	NT	0.0718146	798	689	670	798	766.5	759	753
Nototriton richardi	NT	0.0707195	797	688	669	797	765.5	758	751
Hyla andersonii	NT	0.0665706	796	687	668	796	764	757	750
Hemiphractus bubalus	NT	0.0651802	795	686	667	795	763	756	749
Rhyacotriton cascadae	NT	0.0644635	793.5	684.5	665.5	793.5	760.5	753.5	747.5
Rhyacotriton kezeri	NT	0.0644635	793.5	684.5	665.5	793.5	760.5	753.5	747.5
Pseudophryne bibronii	NT	0.0608142	791	683	664	791	758	751	745
Heterixalus rutenbergi	NT	0.0547091	786	682	662	786	754	745	737
Oreolalax rugosus	NT	0.054309	785	681	661	785	753	744	736
Litoria freycineti	VU	0.0536516	784	680	660	784	752	743	734
Oreobates madidi	LC	0.00108237	422	679	1455	393.5	382	447.5	342
Aplastodiscus eugenioi	NT	0.0514874	781	678	659	781	748	740	731
Eleutherodactylus abbotti	LC	0.000825413	323	677	1454	286	281.5	375	248
Eleutherodactylus dimidiatus	NT	0.0510688	780	676	658	780	746.5	738	729
Smilisca cyanosticta	NT	0.0492214	779	675	657	779	745.5	737	728
Bolitoglossa hermosa	NT	0.0374325	768	674	663	767	735	725	712
Spea hammondii	NT	0.0449681	778	673	656	778	744	735	723
Plethodon nettingi	NT	0.0440979	777	672	655	777	743	734	722
Ecnomiohyla miliaria	VU	0.0420892	773	671	654	773	738	730	717
Atelopus flavescens	VU	0.0429367	775.5	669.5	652.5	775.5	740.5	732.5	719.5
Atelopus franciscus	VU	0.0429367	775.5	669.5	652.5	775.5	740.5	732.5	719.5
Agalychnis litodryas	VU	0.0426566	774	668	651	774	739	731	718
Barygenys exsul	LC	0.0390601	771.5	666.5	649.5	771.5	736.5	728.5	715.5
Cophixalus sphagnicola	LC	0.0390601	771.5	666.5	649.5	771.5	736.5	728.5	715.5
Choerophryne rostellifer	LC	0.0388808	770	665	648	769.5	734.5	727	714
Oreolalax lichuanensis	NT	0.0378136	769	664	647	768	733	726	713
Amphiuma pholeter	NT	0.0368585	766	663	646	766	731	724	710
Ptychohyla euthysanota	NT	0.0351963	765	662	645	765	730	723	709
Discoglossus jeanneae	NT	0.0320729	764	661	1065	764	728.5	722	708
Gastrotheca ochoai	DD	NA	NA	660	1347	114	109.5	944.5	930.5
Plethodon punctatus	NT	0.0309132	763	659	644	763	727	721	706
Hyla euphorbiacea	NT	0.0216138	760	658	857	760	728	918	739
Ameerega bassleri	NT	0.0213055	759	657	643	759	723.5	715	701
Pristimantis luteolateralis	NT	0.0199058	758	656	642	758	722.5	714	700
Kalophrynus pleurostigma	LC	0.0197493	757	655	641	757	721.5	713	699
Aplastodiscus cavicola	NT	0.0173426	753	654	640	753	718	709	695
Dicamptodon ensatus	NT	0.0181533	756	653	639	756	720.5	712	698
Bufo verrucosissimus	NT	0.0176461	755	652	638	755	719	711	697
Oreolalax schmidti	NT	0.017499	754	651	637	754	718	710	696
Phyllobates bicolor	NT	0.0172842	752	650	636	752	716.5	708	694
Osornophryne bufoniformis	NT	0.0164249	751	649	635	751	715.5	707	693
Aplastodiscus weygoldti	NT	0.0141286	750	648	634	750	714	706	692
Dendropsophus giesleri	LC	0.0127713	747	647	633	747	711	703	689
Gastrotheca aureomaculata	NT	0.013583	749	646	855	749	716	904	727
Centrolene antioquiense	NT	0.0129448	748	645	632	748	711.5	704	690
Dendropsophus carnifex	LC	0.011993	744	644	631	744	708	700	686
Dendropsophus labialis	LC	0.0115759	741.5	642.5	629.5	741.5	705.5	697.5	684.5
Dendropsophus pelidna	LC	0.0115759	741.5	642.5	629.5	741.5	705.5	697.5	684.5
Nototriton picadoi	NT	0.0122514	746	641	627	746	709.5	702	688
Hyla wrightorum	LC	0.0112518	739	640	626	739	703.5	694	682
Mannophryne venezuelensis	NT	0.0121055	745	639	628	745	708.5	701	687
Hyla eximia	LC	0.0109969	738	638	854	738	709.5	902	725
Hyla plicata	LC	0.010962	737	637	853	737	708.5	901	724
Litoria citropa	LC	0.0112612	740	636	625	740	702.5	695	681
Litoria phyllochroa	LC	0.0109255	736	635	624	736	700	693	680
Eleutherodactylus weinlandi	LC	0.0108987	735	634	623	735	699	692	679
Litoria splendida	LC	0.010235	734	633	622	734	698	691	677
Xenopus laevis	LC	0.0101336	733	632	621	733	697	690	676
Litoria caerulea	LC	0.0100098	731.5	630.5	619.5	731.5	695.5	688.5	674.5
Litoria gilleni	LC	0.0100098	731.5	630.5	619.5	731.5	695.5	688.5	674.5
Batrachoseps attenuatus	LC	0.00987066	730	629	618	729	693.5	686	673
Bolitoglossa odonnelli	NT	0.00952989	729	628	617	728	692.5	685	672
Rhinophrynus dorsalis	LC	0.00952118	728	627	616	727	691.5	684	671
Xenopus petersii	LC	0.00949334	726.5	625.5	614.5	725.5	690	682.5	669.5
Xenopus victorianus	LC	0.00949334	726.5	625.5	614.5	725.5	690	682.5	669.5
Batrachoseps major	LC	0.00884096	724.5	623.5	612.5	723.5	687.5	679.5	667.5
Batrachoseps pacificus	LC	0.00884096	724.5	623.5	612.5	723.5	687.5	679.5	667.5
Batrachoseps nigriventris	LC	0.00871531	723	622	611	722	686	678	666
Epipedobates machalilla	NT	0.00825713	721	621	610	721	685	677	665
Eleutherodactylus atkinsi	LC	0.0076944	720	620	609	720	684	676	663
Grandisonia alternans	LC	0.00148168	524	619	712	511	512	477	526
Eleutherodactylus riparius	LC	0.00754864	719	618	608	719	683	675	662
Eleutherodactylus cuneatus	LC	0.0072965	718	617	607	718	682	674	660
Grandisonia larvata	LC	0.00107054	415.5	615.5	710.5	388.5	406.5	360.5	470.5
Grandisonia sechellensis	LC	0.00107054	415.5	615.5	710.5	388.5	406.5	360.5	470.5
Scaphiophryne spinosa	LC	0.00702389	717	614	606	716	680	672	659
Pristimantis quaquaversus	LC	0.00695387	716	613	605	714.5	679	670.5	657.5
Bufo tuberculatus	NT	0.00689248	715	612	603	713	678	669	656
Eleutherodactylus planirostris	LC	0.00681297	714	611	604	712	677	668	655
Nyctibates corrugatus	LC	0.00673146	712.5	609.5	601.5	710.5	675.5	666.5	653.5
Scotobleps gabonicus	LC	0.00673146	712.5	609.5	601.5	710.5	675.5	666.5	653.5
Eleutherodactylus varleyi	LC	0.00671352	711	608	600	709	674	665	652
Hymenochirus boettgeri	LC	0.00640138	709	607	599	708	673	664	651
Engystomops pustulosus	LC	0.00623354	708	606	598	707	671.5	663	650
Eupemphix nattereri	LC	0.00618217	705.5	604.5	596.5	704.5	669.5	660.5	648.5
Physalaemus signifer	LC	0.00618217	705.5	604.5	596.5	704.5	669.5	660.5	648.5
Engystomops pustulatus	LC	0.00597749	703	603	595	703	668	659	645
Physalaemus albonotatus	LC	0.00583289	702	602	594	702	667	658	644
Engystomops randi	LC	0.00554745	701	601	593	700.5	665.5	656.5	641.5
Engystomops freibergi	LC	0.00551756	699.5	599.5	591.5	698.5	663.5	654.5	639.5
Engystomops petersi	LC	0.00551756	699.5	599.5	591.5	698.5	663.5	654.5	639.5
Epipedobates anthonyi	NT	0.00546487	698	598	590	697	662	653	638
Physalaemus cuvieri	LC	0.00541966	695.5	596.5	588.5	694.5	660	650.5	636.5
Physalaemus ephippifer	LC	0.00541966	695.5	596.5	588.5	694.5	660	650.5	636.5
Hemidactylium scutatum	LC	0.00498993	693	595	587	693	658.5	648	635
Epicrionops niger	LC	0.0044974	691.5	593.5	585.5	690.5	656	646.5	633.5
Rhinatrema bivittatum	LC	0.0044974	691.5	593.5	585.5	690.5	656	646.5	633.5
Salamandrella keyserlingii	LC	0.00431398	688	592	584	687	653	643	632
Leptodactylus chaquensis	LC	0.00428185	687	591	583	686	652	642	631
Dendropsophus riveroi	LC	0.00333995	674	590	582	670	636.5	628	614
Pipa carvalhoi	LC	0.00427502	686	589	581	685	651	641	630
Leptodactylus leptodactyloides	LC	0.00414622	685	588	580	682	649	640	627
Leptodactylus riveroi	LC	0.00401357	684	587	579	681	648	639	626
Hemisus marmoratus	LC	0.00400827	683	586	578	680	647	638	625
Ensatina eschscholtzii	LC	0.003986	682	585	577	679	646	637	624
Edalorhina perezi	LC	0.00397565	681	584	576	678	645	636	623
Hildebrandtia ornata	LC	0.00385071	680	583	575	677	644	635	622
Myersiohyla kanaima	LC	0.00288967	657	582	573	654	621	613	599
Leptodactylus podicipinus	LC	0.00357437	679	581	569	675	641.5	633	619
Leptodactylus discodactylus	LC	0.00357437	678	580	568	674	640.5	632	618
Cryptothylax greshoffii	LC	0.00351425	677	579	567	673	639.5	631	617
Leptodactylus melanonotus	LC	0.00347757	676	578	566	672	638.5	630	616
Scinax uruguayus	LC	0.00209829	614	577	564	606	579	568	556
Phrynomantis annectens	LC	0.00338639	675	576	561	671	637	629	613
Otophryne pyburni	LC	0.00331563	672.5	574.5	559.5	668.5	634.5	626.5	611.5
Synapturanus mirandaribeiroi	LC	0.00331563	672.5	574.5	559.5	668.5	634.5	626.5	611.5
Austrochaperina derongo	LC	0.0032431	668.5	572.5	562.5	666.5	632.5	624.5	609.5
Liophryne schlaginhaufeni	LC	0.0032431	668.5	572.5	562.5	666.5	632.5	624.5	609.5
Geotrypetes seraphini	LC	0.00319011	667	571	574	665	633	623	606
Itapotihyla langsdorffii	LC	0.00223296	625	570	557	618	587	578	564
Scarthyla goinorum	LC	0.00222474	624	569	556	617	586	577	563
Brachycephalus ephippium	LC	0.00313531	666	568	555	664	630	622	605
Hynobius retardatus	LC	0.00306456	665	567	554	663	629	621	604
Herpele squalostoma	LC	0.00304655	663	566	572	661	629	619	603
Pseudopaludicola falcipes	LC	0.00304774	664	565	553	662	627.5	620	602
Gegeneophis ramaswamii	LC	0.00300835	662	564	571	660	627.5	618	601
Scinax crospedospilus	LC	0.0016321	555	563	551	540	515	505	494
Chthonerpeton indistinctum	LC	0.00295342	661	562	570	658	626	617	600
Phyllodytes luteolus	LC	0.00200739	605	561	550	593	564	558	536
Haddadus binotatus	LC	0.00292825	660	560	549	657	624	616	598
Aphantophryne pansa	LC	0.00284844	656	559	552	653	621	612	597
Barycholos pulcher	LC	0.00290496	659	558	548	656	623	615	595
Urspelerpes brucei	LC	0.00290234	658	557	547	655	622	614	594
Dendropsophus allenorum	LC	0.00192813	596	556	546	584	555.5	547	527
Typhlonectes natans	LC	0.00280181	655	555	565	652	621	611	592
Allophryne ruthveni	LC	0.00277135	654	554	544	651	618	610	591
Alexteroon obstetricans	LC	0.00275949	653	553	543	650	617	609	590
Scinax acuminatus	LC	0.00137855	501	552	541	487	463	452	437
Corythomantis greeningi	LC	0.00175737	576	551	540	563	536	528	509
Hyperolius kivuensis	LC	0.00268111	652	550	539	649	616	608	588
Dendropsophus miyatai	LC	0.00174433	573.5	548.5	537.5	559.5	533.5	524.5	506.5
Dendropsophus schubarti	LC	0.00174433	573.5	548.5	537.5	559.5	533.5	524.5	506.5
Ptychadena subpunctata	LC	0.00267731	651	547	536	648	615	607	587
Diasporus diastema	LC	0.00265873	650	546	534	647	613.5	606	586
Boulengerula boulengeri	LC	0.00264109	649	545	558	646	614.5	605	585
Bolitoglossa robusta	LC	0.00257341	647	544	542	644	610.5	603	584
Opisthothylax immaculatus	LC	0.00258701	648	543	532	645	611	604	583
Scinax squalirostris	LC	0.00124649	475	542	531	456	433	420	415
Scinax staufferi	LC	0.00124649	474	541	530	455	432	419	414
Scinax berthae	LC	0.00123659	468.5	539.5	526.5	449.5	427	413.5	411.5
Scinax catharinae	LC	0.00123659	468.5	539.5	526.5	449.5	427	413.5	411.5
Ichthyophis bombayensis	LC	0.00256424	646	538	525	642.5	608.8	601.5	582
Tepuihyla edelcae	LC	0.00161409	553	537	524	538	510	503	485
Desmognathus wrighti	LC	0.00247238	645	536	520	641	606	600	581
Adelophryne gutturosa	LC	0.00247192	643.5	534.5	518.5	639.5	604.5	598.5	579.5
Phyzelaphryne miriamae	LC	0.00247192	643.5	534.5	518.5	639.5	604.5	598.5	579.5
Bolitoglossa adspersa	LC	0.0024059	639	533	523	635	601	596	578
Bolitoglossa colonnea	LC	0.00240285	637.5	531.5	521.5	633.5	599.5	594.5	576.5
Bolitoglossa schizodactyla	LC	0.00240285	637.5	531.5	521.5	633.5	599.5	594.5	576.5
Scinax boesemani	LC	0.00109905	430.5	529.5	515.5	404.5	382.5	372.5	371.5
Scinax cruentommus	LC	0.00109905	430.5	529.5	515.5	404.5	382.5	372.5	371.5
Bolitoglossa cerroensis	LC	0.00241872	642	528	514	638	603	597	575
Schismaderma carens	LC	0.00240843	641	527	513	637	601.5	593	574
Gastrotheca fissipes	LC	0.00240722	640	526	512	636	600.5	592	573
Ptychadena cooperi	LC	0.00239351	636	525	511	632	598	591	572
Dendropsophus minutus	LC	0.0014532	519	524	510	505	478.5	469	459
Paradoxophyla palmata	LC	0.00238781	635	523	509	630.5	596.5	589.5	571
Dendropsophus anceps	LC	0.0014505	513	522	508	499	473.5	464	457
Dendropsophus aperomeus	LC	0.00144971	512	521	507	498	472.5	463	454
Trachycephalus jordani	LC	0.0014424	511	520	506	497	471	462	452
Luetkenotyphlus brasiliensis	DD	NA	NA	519	1961	629	601	588	845
Pseudis caraya	LC	0.00142113	509	518	503	495	468	459	447
Bolitoglossa equatoriana	LC	0.00229597	630	517	517	624	590.5	584	570
Sphaenorhynchus orophilus	LC	0.00140805	506	516	502	492	464	456	443
Scinax fuscovarius	LC	0.00101025	398	515	501	366	349.5	340	338
Mertensophryne micranotis	LC	0.00233422	634	514	500	628	593.5	587	569
Pedostibes hosii	LC	0.00232364	633	513	499	627	592	586	568
Pristimantis caprifer	LC	0.00230451	632	512	498	626	591	585	567
Leptophryne borbonica	LC	0.00229969	631	511	497	625	590	583	566
Litoria infrafrenata	LC	0.00228778	629	510	496	623	588.5	582	565
Osteopilus septentrionalis	LC	0.00133787	493	509	495	477	449.5	441	431
Litoria thesaurensis	LC	0.00225212	628	508	494	622	587	579	562
Pipa parva	LC	0.00224691	626.5	506.5	528.5	620.5	588	580.5	560.5
Pipa pipa	LC	0.00224691	626.5	506.5	528.5	620.5	588	580.5	560.5
Hynobius naevius	LC	0.0021901	623	505	493	615	582	576	558
Trichobatrachus robustus	LC	0.00218314	622	504	492	614	581	575	557
Aparasphenodon brunoi	LC	0.0012221	462	503	488	442	417	407	403
Salamandrina perspicillata	LC	0.00214754	620.5	501.5	486.5	612.5	579.5	573.5	552.5
Salamandrina terdigitata	LC	0.00214754	620.5	501.5	486.5	612.5	579.5	573.5	552.5
Nectophryne afra	LC	0.00214171	618	500	485	611	577.5	572	551
Hypogeophis rostratus	LC	0.00213895	617	499	545	610	579	571	550
Phrynomedusa marginata	LC	0.00213853	616	498	484	609	575.5	570	548
Dendropsophus elegans	LC	0.00118516	453	497	483	430	405	396	394
Leptodactylus rhodomystax	LC	0.00212003	615	496	482	608	574.5	569	547
Scinax nebulosus	LC	0.000689746	257.5	494.5	480.5	215.5	210.5	198.5	208.5
Scinax rostratus	LC	0.000689746	257.5	494.5	480.5	215.5	210.5	198.5	208.5
Pleurodema brachyops	LC	0.00209563	613	493	479	605	572	567	545
Ischnocnema juipoca	LC	0.00208396	612	492	478	603.5	570.5	565.5	543.5
Bromeliohyla bromeliacia	LC	0.00114053	443	491	477	419	393	386	377
Stereochilus marginatus	LC	0.00207051	611	490	476	602	569	564	540
Onychodactylus fischeri	LC	0.00207017	609.5	488.5	474.5	600.5	567.5	562.5	538.5
Onychodactylus japonicus	LC	0.00207017	609.5	488.5	474.5	600.5	567.5	562.5	538.5
Oreobates lehri	LC	0.00206233	608	487	473	599	566	561	537
Hyla meridionalis	LC	0.00111866	436	486	472	412	386.5	379	370
Pristimantis ridens	LC	0.00205124	607	485	471	598	565	560	535
Trachycephalus coriaceus	LC	0.00110339	433	484	468	408	382	374	368
Scinax nasicus	LC	0.000709831	261	483	467	220	215	203	219
Smilisca baudinii	LC	0.00109578	429	482	466	403	377	370	363
Siphonops hardyi	LC	0.00202379	606	481	535	594	566	559	531
Osteopilus dominicensis	LC	0.00107872	420	480	465	391	369	363	360
Ptychadena mascareniensis	LC	0.00200316	604	479	464	592	561	557	530
Scinax proboscideus	LC	0.000573185	232	478	463	186	180.5	173	175
Hyla squirella	LC	0.00105226	411	477	462	383	363	354	349
Hyperolius baumanni	LC	0.00198596	601.5	475.5	460.5	589.5	558.5	554.5	528.5
Hyperolius picturatus	LC	0.00198596	601.5	475.5	460.5	589.5	558.5	554.5	528.5
Dendropsophus koechlini	LC	0.00104747	410	474	459	382	362	353	348
Dendropsophus marmoratus	LC	0.00103835	406.5	472.5	457.5	376.5	357.5	349.5	343.5
Dendropsophus seniculus	LC	0.00103835	406.5	472.5	457.5	376.5	357.5	349.5	343.5
Bolitoglossa altamazonica	LC	0.00191057	594.5	470.5	469.5	582.5	551.5	545.5	524.5
Bolitoglossa peruviana	LC	0.00191057	594.5	470.5	469.5	582.5	551.5	545.5	524.5
Spelaeophryne methneri	LC	0.00196312	600	469	455	588	557	553	523
Gymnopis multiplicata	LC	0.00196002	599	468	533	587	559	552	522
Cruziohyla calcarifer	LC	0.00195598	598	467	454	586	554.5	551	521
Dendropsophus leali	LC	0.0010155	401	466	453	369	350	343	335
Ambystoma macrodactylum	LC	0.00178616	581.5	464.5	489.5	568.5	541.5	549.5	510.5
Ambystoma talpoideum	LC	0.00178616	581.5	464.5	489.5	568.5	541.5	549.5	510.5
Nyctimantis rugiceps	LC	0.00101202	399	463	452	367	348.5	341	334
Crinia nimbus	LC	0.00193918	597	462	451	585	553	548	520
Duellmanohyla rufioculis	LC	0.000991309	390	461	450	358	340	332	330
Leptodactylus rhodonotus	LC	0.00189674	593	460	449	581	549.5	544	519
Scinax garbei	LC	0.000465546	182	459	448	134.5	130.5	122	139
Tlalocohyla picta	LC	0.000956765	374.5	457.5	446.5	339.5	323	315.5	318.5
Tlalocohyla smithii	LC	0.000956765	374.5	457.5	446.5	339.5	323	315.5	318.5
Ischnocnema parva	LC	0.00188458	592	456	445	579	548.5	542	518
Sphaenorhynchus dorisae	LC	0.000944703	371.5	454.5	443.5	335.5	319	311.5	313.5
Sphaenorhynchus lacteus	LC	0.000944703	371.5	454.5	443.5	335.5	319	311.5	313.5
Isthmohyla pseudopuma	LC	0.000943584	370	453	442	334	317.5	310	312
Trachycephalus mesophaeus	LC	0.000941146	368	452	441	331	315	307	307
Anotheca spinosa	LC	0.00093912	366.5	450.5	439.5	329.5	313.5	305.5	305.5
Triprion petasatus	LC	0.00093912	366.5	450.5	439.5	329.5	313.5	305.5	305.5
Bokermannohyla martinsi	LC	0.00092201	361	449	437	324	308	300	297
Dendropsophus brevifrons	LC	0.000906699	353.5	447.5	433.5	317.5	302.5	293.5	292.5
Dendropsophus parviceps	LC	0.000906699	353.5	447.5	433.5	317.5	302.5	293.5	292.5
Chiasmocleis hudsoni	LC	0.00183697	590.5	445.5	431.5	577.5	546	540.5	516.5
Chiasmocleis shudikarensis	LC	0.00183697	590.5	445.5	431.5	577.5	546	540.5	516.5
Scythrophrys sawayae	LC	0.00182603	589	444	430	576	544.5	539	515
Ichthyophis tricolor	LC	0.00182437	588	443	429	575	543.5	538	514
Osteocephalus alboguttatus	LC	0.000886542	347	442	428	310	294	288	285
Plethodon websteri	LC	0.00181653	587	441	427	574	542.5	537	513
Ptychadena porosissima	LC	0.00181232	586	440	426	573	541.5	536	512
Ambystoma gracile	LC	0.00179966	585	439	425	572	539.5	535	508
Pristimantis terraebolivaris	LC	0.0017895	584	438	424	571	538	534	505
Hyla japonica	LC	0.000839015	327	437	423	291	277	270	275
Arthroleptis taeniatus	LC	0.00177345	580	436	422	567	535	532	504
Acris gryllus	LC	0.000832437	325	435	421	289	275	268	271
Acris crepitans	LC	0.000832435	324	434	420	288	274	267	270
Ptychadena pumilio	LC	0.00176455	578.5	432.5	418.5	565.5	533.5	530.5	502.5
Ptychadena taenioscelis	LC	0.00176455	578.5	432.5	418.5	565.5	533.5	530.5	502.5
Cardioglossa gracilis	LC	0.00175808	577	431	417	564	532	529	501
Dendropsophus rhodopeplus	LC	0.000821661	320	430	416	283	270	263	267
Hyla sarda	LC	0.000820133	319	429	414	282	269	262	265
Stefania ginesi	LC	0.00175189	575	428	413	561	530	526	500
Schistometopum gregorii	LC	0.00173915	570.5	426.5	504.5	556.5	530.5	521.5	498.5
Schistometopum thomense	LC	0.00173915	570.5	426.5	504.5	556.5	530.5	521.5	498.5
Arthroleptis wahlbergii	LC	0.00174027	572	425	412	558	527	523	497
Ptychadena longirostris	LC	0.00173748	569	424	411	555	525	520	496
Pseudacris streckeri	LC	0.00079979	313	423	410	276	263	256	257
Pseudacris ornata	LC	0.000799786	312	422	409	275	262	255	256
Hyla savignyi	LC	0.000782523	305	421	408	268	255.5	248	250
Smilisca fodiens	LC	0.00077734	300	420	407	263	250.5	243	247
Pseudacris cadaverina	LC	0.000771695	296.5	418.5	405.5	258.5	246.5	238.5	243.5
Pseudacris regilla	LC	0.000771695	296.5	418.5	405.5	258.5	246.5	238.5	243.5
Phyllomedusa tomopterna	LC	0.00170686	568	417	404	554	524	519	495
Aplastodiscus albofrenatus	LC	0.000768731	295	416	403	257	245	237	241
Litoria bicolor	LC	0.00170022	567	415	401	553	523	518	493
Smilisca sila	LC	0.000759105	291.5	413.5	399.5	253.5	241.5	233.5	237.5
Smilisca sordida	LC	0.000759105	291.5	413.5	399.5	253.5	241.5	233.5	237.5
Hyla cinerea	LC	0.000758834	289.5	411.5	397.5	251.5	239.5	231.5	235.5
Hyla gratiosa	LC	0.000758834	289.5	411.5	397.5	251.5	239.5	231.5	235.5
Hyla femoralis	LC	0.000754928	287	410	396	249	237	229	233
Xenopus borealis	LC	0.00169044	565.5	408.5	394.5	551.5	521.5	516.5	491.5
Xenopus muelleri	LC	0.00169044	565.5	408.5	394.5	551.5	521.5	516.5	491.5
Hyla intermedia	LC	0.000753679	286	407	393	248	236	228	232
Hyla arborea	LC	0.000753678	285	406	392	247	235	227	231
Pachymedusa dacnicolor	LC	0.00168073	564	405	391	550	520	515	490
Litoria adelaidensis	LC	0.00167664	562.5	403.5	389.5	548.5	518	513.5	488.5
Litoria burrowsi	LC	0.00167664	562.5	403.5	389.5	548.5	518	513.5	488.5
Discoglossus galganoi	LC	0.000401047	153	402	1062	98	98.5	95	92
Breviceps fuscus	LC	0.00167234	561	401	388	547	516.5	512	487
Dendropsophus berthalutzae	LC	0.000735334	279.5	399.5	386.5	240.5	229.5	220.5	224.5
Dendropsophus bipunctatus	LC	0.000735334	279.5	399.5	386.5	240.5	229.5	220.5	224.5
Trachycephalus imitatrix	LC	0.000727586	275.5	397.5	384.5	237.5	225.5	217.5	217.5
Trachycephalus nigromaculatus	LC	0.000727586	275.5	397.5	384.5	237.5	225.5	217.5	217.5
Ischnocnema guentheri	LC	0.00165869	559.5	395.5	382.5	544.5	514.5	510.5	483.5
Ischnocnema hoehnei	LC	0.00165869	559.5	395.5	382.5	544.5	514.5	510.5	483.5
Pseudis bolbodactyla	LC	0.000721576	268.5	393.5	380.5	230.5	218	210.5	213.5
Pseudis paradoxa	LC	0.000721576	268.5	393.5	380.5	230.5	218	210.5	213.5
Ambystoma opacum	LC	0.0014915	528	392	438	514	489	509	465
Osteocephalus mutabor	LC	0.000720332	265	391	379	227	214.5	207	212
Pristimantis subsigillatus	LC	0.00164546	558	390	378	543	512.5	508	482
Plethodon dunni	LC	0.00164362	556.5	388.5	376.5	541.5	511	506.5	480.5
Plethodon vehiculum	LC	0.00164362	556.5	388.5	376.5	541.5	511	506.5	480.5
Pristimantis diadematus	LC	0.0016318	554	387	415	539	511	504	479
Scinax boulengeri	LC	0.000301729	122.5	385.5	372.5	66.5	68.5	66.5	74.5
Scinax sugillatus	LC	0.000301729	122.5	385.5	372.5	66.5	68.5	66.5	74.5
Tlalocohyla loquax	LC	0.000687615	256	384	371	214	204	197	202
Ptychadena aequiplicata	LC	0.00160398	549.5	382.5	369.5	534.5	505.5	499.5	477.5
Ptychadena bibroni	LC	0.00160398	549.5	382.5	369.5	534.5	505.5	499.5	477.5
Litoria personata	LC	0.00159598	548	381	368	533	504	498	476
Litoria dahlii	LC	0.00159465	547	380	367	532	503	497	475
Craugastor augusti	LC	0.00159079	546	379	366	531	502	496	474
Scinax ruber	LC	0.000260872	111.5	377.5	364.5	55.5	56	55.5	64.5
Scinax x-signatus	LC	0.000260872	111.5	377.5	364.5	55.5	56	55.5	64.5
Litoria meiriana	LC	0.00157827	545	376	363	530	501	495	473
Dendropsophus branneri	LC	0.000640803	244	375	362	201	191	186	187
Hyla arenicolor	LC	0.000638197	242	374	361	199	188.5	184	185
Pristimantis skydmainos	LC	0.0015672	542	373	360	529	500	494	472
Phyllomedusa boliviana	LC	0.00154915	541	372	358	528	498.5	493	469
Caecilia tentaculata	LC	0.00153325	540	371	491	527	500	492	468
Ansonia malayana	LC	0.00152799	539	370	357	526	496.5	491	467
Spea multiplicata	LC	0.00152658	538	369	356	525	495.5	490	466
Dendropsophus minusculus	LC	0.000580176	233	368	355	187	177.5	174	173
Kassina senegalensis	LC	0.00150828	536.5	366.5	353.5	523.5	493.5	488.5	463.5
Semnodactylus wealii	LC	0.00150828	536.5	366.5	353.5	523.5	493.5	488.5	463.5
Phyllomedusa bicolor	LC	0.00150817	534.5	364.5	351.5	521.5	491.5	486.5	461.5
Phyllomedusa vaillantii	LC	0.00150817	534.5	364.5	351.5	521.5	491.5	486.5	461.5
Ichthyophis bannanicus	LC	0.00150362	533	363	349	520	490	485	460
Hyloxalus subpunctatus	LC	0.00145284	516	362	359	502	474.5	470	444
Plethodon serratus	LC	0.00150027	532	361	348	519	489	484	458
Hyperolius horstockii	LC	0.00149819	530.5	359.5	346.5	517.5	487.5	482.5	455.5
Hyperolius semidiscus	LC	0.00149819	530.5	359.5	346.5	517.5	487.5	482.5	455.5
Ophryophryne microstoma	LC	0.00149538	529	358	345	515.5	485.3	480.5	453
Salamandra atra	LC	0.0014894	527	357	344	513	483	479	451
Cardioglossa elegans	LC	0.00148842	526	356	343	512	482	478	450
Ambystoma maculatum	LC	0.00132263	489	355	402	472	448	476	421
Phyllomedusa palliata	LC	0.00148577	525	354	342	510	481	475	449
Pseudis fusca	LC	0.000546646	216.5	352.5	340.5	169.5	160.5	156.5	164.5
Pseudis tocantins	LC	0.000546646	216.5	352.5	340.5	169.5	160.5	156.5	164.5
Pristimantis croceoinguinis	LC	0.00148115	523	351	339	509	479.5	474	448
Ptychohyla hypomykter	LC	0.000543569	213	350	338	166	156.5	153	163
Pelobates syriacus	LC	0.00146711	522	349	332	508	478	473	446
Leptodactylus mystacinus	LC	0.00146109	521	348	331	507	476.5	472	445
Bokermannohyla astartea	LC	0.000522606	207	347	329	160	150.5	147	160
Pristimantis orcesi	LC	0.00145343	520	346	328	506	475	471	442
Litoria eucnemis	LC	0.00145314	517.5	344.5	326.5	503.5	473	467.5	440.5
Litoria genimaculata	LC	0.00145314	517.5	344.5	326.5	503.5	473	467.5	440.5
Adenomera hylaedactyla	LC	0.00145182	515	343	325	501	470.5	466	439
Adenomera andreae	LC	0.00145182	514	342	324	500	469.5	465	438
Pseudacris fouquettei	LC	0.000515476	203	341	323	156	146	143	150
Hyperolius tuberilinguis	LC	0.00143107	510	340	322	496	466	460	436
Smilisca phaeota	LC	0.000495014	193.5	338.5	320.5	147.5	138	134.5	141.5
Smilisca puma	LC	0.000495014	193.5	338.5	320.5	147.5	138	134.5	141.5
Discoglossus sardus	LC	0.000846798	331	337	1061	295	279.5	274	255
Litoria longirostris	LC	0.0014168	508	336	319	494	464	458	435
Pristimantis zeuctotylus	LC	0.00140904	507	335	318	493	462.5	457	434
Litoria rothii	LC	0.0014043	505	334	317	491	460.5	455	433
Aplastodiscus albosignatus	LC	0.000467368	184	333	316	137	127.5	123	131
Phasmahyla jandaia	LC	0.00138908	504	332	315	490	459	454	432
Xenopus vestitus	LC	0.00138191	503	331	314	489	458	453	430
Pristimantis cruentus	LC	0.00138039	502	330	350	488	457.5	461	429
Trachycephalus hadroceps	LC	0.000437512	172.5	328.5	336.5	123.5	117	128.5	120.5
Trachycephalus resinifictrix	LC	0.000437512	172.5	328.5	336.5	123.5	117	128.5	120.5
Tylototriton verrucosus	LC	0.00137382	500	327	309	486	455.5	451	428
Osteocephalus leprieurii	LC	0.000430759	169.5	325.5	306.5	119.5	111.5	109.5	117.5
Osteocephalus planiceps	LC	0.000430759	169.5	325.5	306.5	119.5	111.5	109.5	117.5
Pseudobranchus axanthus	LC	0.00136597	498.5	323.5	303.5	484.5	454	449.5	426.5
Pseudobranchus striatus	LC	0.00136597	498.5	323.5	303.5	484.5	454	449.5	426.5
Hyloscirtus armatus	LC	0.000427871	168	322	302	118	110	108	116
Osteocephalus cabrerai	LC	0.000427256	167	321	301	117	109	107	115
Xenopus fraseri	LC	0.00135946	497	320	300	483	451.5	446	425
Ptychadena anchietae	LC	0.00135756	496	319	299	480	449.5	444	423
Agalychnis callidryas	LC	0.00134883	495	318	298	479	448.5	443	422
Aplastodiscus callipygius	LC	0.000410941	159	317	297	107	101	97	110
Hynobius kimurae	LC	0.00134087	494	316	296	478	447.5	442	420
Cardioglossa gratiosa	LC	0.00133761	492	315	295	476	445.5	440	419
Phyllomedusa camba	LC	0.00133534	491	314	294	475	444.5	439	418
Phyllomedusa nordestina	DD	NA	NA	313	1353	474	451.5	1297	417
Dermophis parviceps	LC	0.00132733	490	312	456	473	446	438	416
Pristimantis peruvianus	LC	0.00131005	488	311	293	471	442	437	413
Osteocephalus oophagus	LC	0.000366208	139.5	309.5	289.5	85.5	82.5	81.5	95.5
Osteocephalus taurinus	LC	0.000366208	139.5	309.5	289.5	85.5	82.5	81.5	95.5
Strabomantis sulcatus	LC	0.00130144	487	308	288	470	441	436	410
Hynobius nebulosus	LC	0.00128388	486	307	287	468	438	434	409
Pristimantis lanthanites	LC	0.00128376	485	306	286	467	437	433	408
Litoria multiplica	LC	0.00128043	484	305	285	466	435.5	432	407
Phasmahyla exilis	LC	0.00127819	483	304	284	465	434.5	431	406
Osteocephalus buckleyi	LC	0.000339727	132.5	302.5	282.5	76.5	75	75.5	78.5
Osteocephalus verruciger	LC	0.000339727	132.5	302.5	282.5	76.5	75	75.5	78.5
Desmognathus marmoratus	LC	0.0012736	481.5	300.5	280.5	463.5	433	429.5	404.5
Desmognathus quadramaculatus	LC	0.0012736	481.5	300.5	280.5	463.5	433	429.5	404.5
Bolitoglossa occidentalis	LC	0.00126352	479.5	298.5	277.5	461.5	430	427.5	401.5
Bolitoglossa rufescens	LC	0.00126352	479.5	298.5	277.5	461.5	430	427.5	401.5
Pristimantis altamazonicus	LC	0.00125699	476.5	296.5	312.5	457.5	428	421.5	399.5
Pristimantis platydactylus	LC	0.00125699	476.5	296.5	312.5	457.5	428	421.5	399.5
Pristimantis imitatrix	LC	0.00126146	478	295	276	459.5	428	425.5	398
Ambystoma jeffersonianum	LC	0.00109334	426.5	293.5	333.5	400.5	377.5	423.5	353.5
Ambystoma laterale	LC	0.00109334	426.5	293.5	333.5	400.5	377.5	423.5	353.5
Discoglossus pictus	LC	0.000669463	250	292	1060	208	196.5	191	180
Pseudacris brachyphona	LC	0.000310589	129.5	290.5	273.5	72.5	70.5	72.5	71.5
Pseudacris brimleyi	LC	0.000310589	129.5	290.5	273.5	72.5	70.5	72.5	71.5
Aplastodiscus cochranae	LC	0.000310326	127.5	288.5	271.5	70.5	68.5	70.5	69.5
Aplastodiscus perviridis	LC	0.000310326	127.5	288.5	271.5	70.5	68.5	70.5	69.5
Leptolalax liui	LC	0.00124363	472.5	286.5	269.5	453.5	423	417.5	396.5
Leptolalax oshanensis	LC	0.00124363	472.5	286.5	269.5	453.5	423	417.5	396.5
Oreobates cruralis	LC	0.00124346	471	285	268	452	421.5	416	395
Phlyctimantis leonardi	LC	0.00106005	412	284	335	384	364.5	356	333
Hyperolius pusillus	LC	0.00112679	440	283	308	416	389	383	359
Phyllomedusa rohdei	LC	0.00122902	467	282	267	447	417	412	393
Phasmahyla cochranae	LC	0.0012277	465.5	280.5	265.5	445.5	415.5	410.5	391.5
Phasmahyla guttata	LC	0.0012277	465.5	280.5	265.5	445.5	415.5	410.5	391.5
Arthroleptis schubotzi	LC	0.00122444	463.5	278.5	263.5	443.5	413.5	408.5	389.5
Arthroleptis xenodactyloides	LC	0.00122444	463.5	278.5	263.5	443.5	413.5	408.5	389.5
Eleutherodactylus marnockii	LC	0.00121803	461	277	262	441	411	406	388
Oscaecilia ochrocephala	LC	0.00120805	460	276	436	439.5	414.5	404.5	387
Boulengerula uluguruensis	LC	0.00120399	459	275	435	436	411	402	386
Phyllomedusa sauvagii	LC	0.00120185	458	274	258	435	405	401	384
Pseudacris feriarum	LC	0.000265993	113.5	272.5	256.5	57.5	55.5	57.5	61.5
Pseudacris triseriata	LC	0.000265993	113.5	272.5	256.5	57.5	55.5	57.5	61.5
Scolecomorphus uluguruensis	LC	0.00106355	413.5	270.5	310.5	385.5	361.5	357.5	382.5
Scolecomorphus vittatus	LC	0.00106355	413.5	270.5	310.5	385.5	361.5	357.5	382.5
Pristimantis appendiculatus	LC	0.0011939	457	269	255	434	404	400	381
Pristimantis chalceus	LC	0.00119364	456	268	254	433	403	399	380
Pristimantis chloronotus	LC	0.00119045	455	267	253	432	402	398	379
Litoria modica	LC	0.00118929	454	266	252	431	401	397	378
Agalychnis saltator	LC	0.00118319	452	265	251	429	399	395	376
Plethodon dorsalis	LC	0.00118054	451	264	250	428	398	394	375
Pristimantis acuminatus	LC	0.00117765	450	263	249	427	397	393	374
Cardioglossa leucomystax	LC	0.00117469	449	262	248	426	396	392	373
Desmognathus imitator	LC	0.00115584	448	261	246	425	395	391	369
Aplastodiscus leucopygius	LC	0.000216971	101	260	245	48	47	48	50
Litoria iris	LC	0.00115032	446	259	244	423	393.5	389	367
Litoria havina	LC	0.00115032	445	258	243	422	392.5	388	366
Tachycnemis seychellensis	LC	0.00114556	444	257	242	420	390.5	387	364
Litoria nigropunctata	LC	0.00113556	441.5	255.5	240.5	417.5	387.5	384.5	361.5
Litoria prora	LC	0.00113556	441.5	255.5	240.5	417.5	387.5	384.5	361.5
Hynobius leechii	LC	0.00112574	439	254	239	415	385.5	382	358
Stefania coxi	LC	0.00112486	438	253	238	414	384.5	381	357
Leptodactylus vastus	LC	0.00112453	437	252	237	413	383.5	380	356
Psychrophrynella iatamasi	LC	0.00111419	435	251	236	411	381	378	355
Hyla annectans	LC	0.000177893	92.5	249.5	234.5	39.5	38.5	38.5	45.5
Hyla tsinlingensis	LC	0.000177893	92.5	249.5	234.5	39.5	38.5	38.5	45.5
Aplastodiscus arildae	LC	0.000176805	91	248	233	38	37	37	44
Litoria micromembrana	LC	0.00110824	434	247	232	410	380	377	352
Bokermannohyla circumdata	LC	0.000167978	87.5	245.5	230.5	34.5	33.5	33.5	39.5
Bokermannohyla hylax	LC	0.000167978	87.5	245.5	230.5	34.5	33.5	33.5	39.5
Xenopus wittei	LC	0.00110059	432	244	229	406	376	371	350
Salamandra salamandra	LC	0.00109371	428	243	228	402	373	369	347
Necturus punctatus	LC	0.00107118	417	242	330	387	363	359	336
Pseudis cardosoi	LC	0.000155059	85.5	240.5	226.5	31.5	30.5	30.5	34.5
Pseudis minuta	LC	0.000155059	85.5	240.5	226.5	31.5	30.5	30.5	34.5
Pristimantis ockendeni	LC	0.00108732	424.5	238.5	224.5	398.5	369.5	367.5	345.5
Pristimantis unistrigatus	LC	0.00108732	424.5	238.5	224.5	398.5	369.5	367.5	345.5
Anomaloglossus baeobatrachus	DD	NA	NA	236.5	1788	395.5	377	1050	340.5
Anomaloglossus stepheni	LC	0.00108442	423	236.5	305	395.5	372.3	366	340.5
Phyllomedusa tarsius	LC	0.001082	421	235	223	392	365	364	339
Hyperolius acuticeps	LC	0.00097115	379.5	233.5	260.5	347.5	327.5	321.5	298.5
Hyperolius nasutus	LC	0.00097115	379.5	233.5	260.5	347.5	327.5	321.5	298.5
Desmognathus brimleyorum	LC	0.00107775	418	232	222	390	363	362	337
Hyla versicolor	LC	0.00013976	76	231	221	26	26	26	29
Kassina maculata	LC	0.00088472	345.5	229.5	291.5	308.5	295.5	286.5	273.5
Phlyctimantis verrucosus	LC	0.00088472	345.5	229.5	291.5	308.5	295.5	286.5	273.5
Ambystoma tigrinum	LC	0.000892596	348	228	279	311	295	355	281
Phyllomedusa azurea	DD	NA	NA	226.5	1056	379.5	362	696	331.5
Phyllomedusa hypochondrialis	LC	0.00104439	408	226.5	220	379.5	354.8	351	331.5
Capensibufo tradouwi	LC	0.00103412	404	225	247	374	352	347	328
Scaphiopus couchii	LC	0.00103813	405	224	219	375	351	348	329
Phyllomedusa iheringii	LC	0.00102816	403	223	218	372	348.5	346	327
Craugastor bransfordii	LC	0.00102678	402	222	217	371	347.5	345	326
Hyla avivoca	LC	7.88029e-05	65.5	220.5	215.5	15.5	15.5	15.5	22.5
Hyla chrysoscelis	LC	7.88029e-05	65.5	220.5	215.5	15.5	15.5	15.5	22.5
Hyperolius pardalis	LC	0.0010127	400	219	214	368	344.5	342	325
Siphonops annulatus	LC	0.00100519	394.5	217.5	374.5	362.5	344	336.5	322.5
Siphonops paulensis	LC	0.00100519	394.5	217.5	374.5	362.5	344	336.5	322.5
Phyllomedusa distincta	LC	0.00100557	396.5	215.5	212.5	364.5	341.5	338.5	320.5
Phyllomedusa tetraploidea	LC	0.00100557	396.5	215.5	212.5	364.5	341.5	338.5	320.5
Astylosternus batesi	LC	0.00100155	393	214	211	361	339	335	317
Pelobates fuscus	LC	0.000999795	392	213	210	360	338	334	316
Pristimantis cajamarcensis	LC	0.000997005	391	212	209	359	337	333	315
Breviceps fichus	LC	0.000991163	388.5	210.5	207.5	356.5	334.5	330.5	310.5
Breviceps mossambicus	LC	0.000991163	388.5	210.5	207.5	356.5	334.5	330.5	310.5
Pristimantis toftae	LC	0.000989949	387	209	206	355	333	329	309
Pristimantis danae	LC	0.000989947	386	208	205	354	332	328	308
Pristimantis leoni	LC	0.000985736	385	207	204	353	330.5	327	304
Leptodactylus spixi	LC	0.000984082	384	206	203	352	329.5	326	303
Litoria nasuta	LC	0.00097849	382.5	204.5	201.5	350.5	327.5	324.5	301.5
Litoria nigrofrenata	LC	0.00097849	382.5	204.5	201.5	350.5	327.5	324.5	301.5
Craugastor longirostris	LC	0.000975447	381	203	200	349	326	323	300
Phyllomedusa trinitatis	LC	0.000966981	378	202	199	344.5	323	320	296
Bombina orientalis	LC	0.000966743	377	201	198	343	322	319	295
Pseudacris kalmi	LC	2.82934e-05	54.5	199.5	196.5	7.5	7.5	7.5	13.5
Pseudacris nigrita	LC	2.82934e-05	54.5	199.5	196.5	7.5	7.5	7.5	13.5
Pseudacris clarkii	LC	2.47868e-05	50.5	197.5	194.5	3.5	3.5	3.5	9.5
Pseudacris maculata	LC	2.47868e-05	50.5	197.5	194.5	3.5	3.5	3.5	9.5
Crinia deserticola	LC	0.000958915	376	196	193	341	320	317	294
Leptolalax pelodytoides	LC	0.000946173	373	195	192	337.5	316.3	313.5	291
Leptodactylus albilabris	LC	0.000943187	369	194	191	333	312.5	309	290
Uperoleia laevigata	LC	0.000939114	364.5	192.5	189.5	327.5	307.5	303.5	288.5
Uperoleia littlejohni	LC	0.000939114	364.5	192.5	189.5	327.5	307.5	303.5	288.5
Litoria coplandi	LC	0.00093584	362.5	190.5	187.5	325.5	305.5	301.5	286.5
Litoria watjulumensis	LC	0.00093584	362.5	190.5	187.5	325.5	305.5	301.5	286.5
Leptodactylus elenae	LC	0.000916077	360	189	186	323	303	299	284
Desmognathus ocoee	LC	0.000914506	359	188	185	322	302	298	283
Leptodactylus fuscus	LC	0.000913797	358	187	184	321	301	297	282
Desmognathus carolinensis	LC	0.000905346	351.5	185.5	182.5	314.5	295.5	291.5	278.5
Desmognathus monticola	LC	0.000905346	351.5	185.5	182.5	314.5	295.5	291.5	278.5
Desmognathus apalachicolae	LC	0.000902364	350	184	181	313	294	290	277
Desmognathus santeetlah	LC	0.000902361	349	183	180	312	293	289	276
Craugastor melanostictus	LC	0.000877817	344	182	179	306	288.5	284	269
Hynobius lichenatus	LC	0.000872972	341	181	178	305	287.5	283	268
Gastrotheca monticola	LC	0.000869462	340	180	177	304	285.5	282	266
Gastrotheca marsupiata	LC	0.00086478	339	179	176	303	284	281	264
Agalychnis spurrelli	LC	0.00086381	338	178	175	302	283	280	263
Metacrinia nichollsi	LC	0.000858492	336.5	176.5	172.5	300.5	281.5	278.5	261.5
Myobatrachus gouldii	LC	0.000858492	336.5	176.5	172.5	300.5	281.5	278.5	261.5
Heterixalus punctatus	LC	0.00085408	334	175	171	299	280	277	260
Gastrotheca weinlandii	DD	NA	NA	174	1673	298	284.5	1461	998.5
Litoria tyleri	LC	0.000851112	333	173	170	296	278	275	258
Litoria tornieri	LC	0.000845945	330	172	169	294	276	273	254
Necturus maculosus	LC	0.000822692	322	171	259	285	269.5	265	246
Siren intermedia	LC	0.000841339	328.5	169.5	167.5	292.5	274.5	271.5	252.5
Siren lacertina	LC	0.000841339	328.5	169.5	167.5	292.5	274.5	271.5	252.5
Hemiphractus proboscideus	LC	0.00081494	315	168	275	278	264.5	258	324
Pristimantis phoxocephalus	LC	0.000836202	326	167	166	290	271	269	251
Gastrotheca nicefori	LC	0.000822603	321	166	165	284	266.5	264	245
Flectonotus pygmaeus	LC	0.000819905	318	165	164	281	264	261	242
Pristimantis achatinus	LC	0.000816821	316.5	163.5	162.5	279.5	261.5	259.5	239.5
Pristimantis lymani	LC	0.000816821	316.5	163.5	162.5	279.5	261.5	259.5	239.5
Pristimantis parvillus	LC	0.000805053	314	162	161	277	259	257	234
Eleutherodactylus nitidus	LC	0.000798538	310.5	160.5	159.5	273.5	255.5	253.5	229.5
Eleutherodactylus pipilans	LC	0.000798538	310.5	160.5	159.5	273.5	255.5	253.5	229.5
Gastrotheca longipes	LC	0.000795835	309	159	158	271.5	253.8	251.5	228
Amphiuma tridactylum	LC	0.000794158	308	158	157	270	252	250	227
Hyperolius argus	LC	0.000792157	307	157	156	269	251	249	226
Hyperolius fusciventris	LC	0.000781414	303.5	155.5	154.5	266.5	248.5	246.5	222.5
Hyperolius guttulatus	LC	0.000781414	303.5	155.5	154.5	266.5	248.5	246.5	222.5
Pristimantis chiastonotus	LC	0.000780711	302	154	153	265	247	245	221
Pristimantis fenestratus	LC	0.000780708	301	153	152	264	246	244	220
Plethodon idahoensis	LC	0.000772142	298.5	151.5	150.5	260.5	242	240.5	215.5
Plethodon vandykei	LC	0.000772142	298.5	151.5	150.5	260.5	242	240.5	215.5
Litoria fallax	LC	0.000767082	294	150	149	256	237.5	236	211
Pseudophryne coriacea	LC	0.000760422	293	149	148	255	236.5	235	210
Gastrotheca griswoldi	LC	0.00075601	288	148	147	250	231.5	230	207
Desmognathus welteri	LC	0.000752669	284	147	146	246	228	226	206
Pristimantis conspicillatus	LC	0.000748925	283	146	145	245	227	225	205
Craugastor fitzingeri	LC	0.000747973	282	145	144	244	226	224	204
Bolitoglossa yucatana	LC	0.000731892	277	144	142	239	222	219	201
Leptodactylus bufonius	LC	0.000727187	273.5	142.5	140.5	235.5	219	215.5	199.5
Leptodactylus longirostris	LC	0.000727187	273.5	142.5	140.5	235.5	219	215.5	199.5
Strabomantis anomalus	LC	0.000722789	271.5	140.5	138.5	233.5	217	213.5	197.5
Strabomantis bufoniformis	LC	0.000722789	271.5	140.5	138.5	233.5	217	213.5	197.5
Hynobius tsuensis	LC	0.000722136	270	139	137	232	215.5	212	196
Oreobates discoidalis	LC	0.000721343	266.5	137.5	135.5	228.5	212	208.5	194.5
Oreobates ibischi	LC	0.000721343	266.5	137.5	135.5	228.5	212	208.5	194.5
Bombina bombina	LC	0.000718738	264	136	134	226	209.5	206	193
Scaphiopus holbrookii	LC	0.000714711	262.5	134.5	132.5	223.5	208	204.5	191.5
Scaphiopus hurterii	LC	0.000714711	262.5	134.5	132.5	223.5	208	204.5	191.5
Ameerega simulans	LC	0.00069612	260	133	131	218	204	201	189
Plethodon metcalfi	LC	0.000694983	259	132	130	217	203	200	188
Gyrinophilus porphyriticus	LC	0.000686985	255	131	129	213	199	196	186
Leptodactylus labyrinthicus	LC	0.000684242	254	130	128	212	198	195	184
Gastrotheca dunni	LC	0.000681953	253	129	127	211	197	194	183
Ptychadena oxyrhynchus	LC	0.000678767	251.5	127.5	125.5	209.5	195.5	192.5	181.5
Ptychadena tellinii	LC	0.000678767	251.5	127.5	125.5	209.5	195.5	192.5	181.5
Heterixalus betsileo	LC	0.000663161	248	126	124	206	192	190	179
Crinia riparia	LC	0.000644875	246.5	124.5	122.5	203.5	190	188.5	177.5
Crinia signifera	LC	0.000644875	246.5	124.5	122.5	203.5	190	188.5	177.5
Plethodon hoffmani	LC	0.000643596	245	123	121	202	188.5	187	176
Craugastor loki	LC	0.000638293	243	122	120	200	187	185	174
Oreobates sanctaecrucis	LC	0.000627029	239.5	120.5	118.5	197.5	184	182.5	171.5
Oreobates sanderi	LC	0.000627029	239.5	120.5	118.5	197.5	184	182.5	171.5
Nectophrynoides tornieri	LC	0.00061729	238	119	117	196	182	181	170
Ascaphus montanus	LC	0.000610049	236.5	117.5	113.5	193.5	180	178.5	168.5
Ascaphus truei	LC	0.000610049	236.5	117.5	113.5	193.5	180	178.5	168.5
Craugastor crassidigitus	LC	0.000588979	234.5	115.5	111.5	189.5	175.5	175.5	161.5
Craugastor talamancae	LC	0.000588979	234.5	115.5	111.5	189.5	175.5	175.5	161.5
Crinia parinsignifera	LC	0.000570229	231	114	110	185	171.5	172	159
Ichthyophis glutinosus	LC	0.000569615	230	113	109	184	170.5	171	158
Pristimantis labiosus	LC	0.000568164	229	112	108	183	169.5	170	157
Leptodactylus knudseni	LC	0.000567717	227.5	110.5	106.5	181.5	168	168.5	155.5
Leptodactylus pentadactylus	LC	0.000567717	227.5	110.5	106.5	181.5	168	168.5	155.5
Desmognathus auriculatus	LC	0.000565006	225.5	108.5	104.5	179.5	166	166.5	153.5
Desmognathus fuscus	LC	0.000565006	225.5	108.5	104.5	179.5	166	166.5	153.5
Leptodactylus gracilis	LC	0.000564348	223.5	106.5	102.5	177.5	164	164.5	151.5
Leptodactylus plaumanni	LC	0.000564348	223.5	106.5	102.5	177.5	164	164.5	151.5
Litoria gracilenta	LC	0.000560477	222	105	101	176	162.5	163	149
Plethodon cinereus	LC	0.000556231	221	104	100	175	161.5	162	148
Litoria arfakiana	LC	0.000554443	219.5	102.5	98.5	173.5	160	160.5	146.5
Litoria wollastoni	LC	0.000554443	219.5	102.5	98.5	173.5	160	160.5	146.5
Pristimantis malkini	LC	0.000549042	218	101	97	171	158	158	145
Gastrotheca peruana	LC	0.000546218	215	100	96	168	155	155	144
Bufo stejnegeri	LC	0.000545732	214	99	95	167	154	154	143
Ameerega parvula	LC	0.000543233	212	98	94	165	152	152	140
Mixophyes coggeri	LC	0.000532573	211	97	93	164	150	151	138
Melanophryniscus rubriventris	LC	0.000529207	210	96	92	163	149	150	137
Pristimantis buckleyi	LC	0.000527654	209	95	91	162	148	149	136
Craugastor megacephalus	LC	0.000523386	208	94	90	161	147	148	135
Leptobrachium montanum	LC	0.000519718	206	93	89	159	145	146	134
Hyloxalus bocagei	LC	0.000516864	204.5	91.5	87.5	157.5	143.5	144.5	132.5
Hyloxalus sauli	LC	0.000516864	204.5	91.5	87.5	157.5	143.5	144.5	132.5
Ameerega trivittata	LC	0.000504406	202	90	86	155	141	142	130
Dendrobates leucomelas	LC	0.000502869	200.5	88.5	84.5	153.5	139.5	140.5	128.5
Dendrobates tinctorius	LC	0.000502869	200.5	88.5	84.5	153.5	139.5	140.5	128.5
Pseudotriton montanus	LC	0.000496347	197.5	86.5	82.5	151.5	137	138.5	126.5
Pseudotriton ruber	LC	0.000496347	197.5	86.5	82.5	151.5	137	138.5	126.5
Desmognathus ochrophaeus	LC	0.000492621	191.5	84.5	80.5	145.5	132.5	132.5	124.5
Desmognathus orestes	LC	0.000492621	191.5	84.5	80.5	145.5	132.5	132.5	124.5
Necturus beyeri	LC	0.000471722	186	83	174	139	128	125	114
Litoria inermis	LC	0.000489759	189.5	81.5	78.5	142.5	129.5	130.5	122.5
Litoria pallida	LC	0.000489759	189.5	81.5	78.5	142.5	129.5	130.5	122.5
Heterixalus madagascariensis	LC	0.000479219	188	80	77	141	127	127	119
Dicamptodon tenebrosus	LC	0.000468136	185	79	76	138	124.5	124	113
Amphiuma means	LC	0.000466501	183	78	75	136	123	121	112
Colostethus inguinalis	LC	0.000453033	180.5	76.5	73.5	131.5	119.5	118.5	108.5
Colostethus panamansis	LC	0.000453033	180.5	76.5	73.5	131.5	119.5	118.5	108.5
Anomaloglossus degranvillei	LC	0.000451528	179	75	143	130	121	117	107
Heleophryne purcelli	LC	0.000451211	177.5	73.5	71.5	128.5	116.5	115.5	105.5
Heleophryne regis	LC	0.000451211	177.5	73.5	71.5	128.5	116.5	115.5	105.5
Alytes obstetricans	LC	0.000449717	176	72	70	127	115	114	104
Litoria lesueurii	LC	0.000441982	175	71	69	126	114	113	103
Plethodon richmondi	LC	0.000438408	174	70	68	125	113	112	102
Scutiger glandulatus	LC	0.000436617	171	69	67	122	110.5	111	101
Nototriton abscondens	LC	0.000423677	166	68	66	116	105	106	99
Stefania evansi	LC	0.000415334	164.5	66.5	63.5	112.5	102.5	102.5	97.5
Stefania scalae	LC	0.000415334	164.5	66.5	63.5	112.5	102.5	102.5	97.5
Hynobius nigrescens	LC	0.000414054	163	65	62	111	100.5	101	94
Ameerega bilinguis	LC	0.000413205	162	64	61	110	99.5	100	93
Pristimantis w-nigrum	LC	0.000407534	158	63	60	104	96	96	91
Spea bombifrons	LC	0.000407435	156.5	61.5	115.5	102.5	96.5	104.5	89.5
Spea intermontana	LC	0.000407435	156.5	61.5	115.5	102.5	96.5	104.5	89.5
Leptodactylus didymus	LC	0.000401702	154.5	59.5	58.5	99.5	93.5	93.5	87.5
Leptodactylus mystaceus	LC	0.000401702	154.5	59.5	58.5	99.5	93.5	93.5	87.5
Ameerega braccata	LC	0.000400793	151.5	57.5	56.5	96.5	90.5	91.5	85.5
Ameerega flavopicta	LC	0.000400793	151.5	57.5	56.5	96.5	90.5	91.5	85.5
Scutiger boulengeri	LC	0.000398479	150	56	55	95	89	90	84
Pristimantis curtipes	LC	0.000396257	149	55	54	94	88	89	83
Plethodon wehrlei	LC	0.000392643	148	54	53	93	87	88	82
Mixophyes fasciolatus	LC	0.000391009	146.5	52.5	51.5	91.5	85.5	86.5	80.5
Mixophyes schevilli	LC	0.000391009	146.5	52.5	51.5	91.5	85.5	86.5	80.5
Hyperolius tuberculatus	LC	0.000374971	144	51	50	90	84	85	77
Litoria peronii	LC	0.000371496	142	50	49	87	83	83	76
Oreolalax xiangchengensis	LC	0.000360751	137	49	48	84	80	80	73
Pristimantis walkeri	LC	0.000357529	136	48	47	82	78	79	68
Epipedobates boulengeri	LC	0.000351892	135	47	46	81	77	78	67
Leptobrachium liui	LC	0.000351115	134	46	45	80	76	77	66
Hydromantes platycephalus	LC	0.000311049	131	45	44	74	70	74	60
Bufo japonicus	LC	0.000303417	124.5	43.5	42.5	68.5	65	68.5	58.5
Bufo torrenticola	LC	0.000303417	124.5	43.5	42.5	68.5	65	68.5	58.5
Afrixalus delicatus	LC	0.000290705	120.5	41.5	40.5	64.5	62.5	64.5	56.5
Afrixalus stuhlmanni	LC	0.000290705	120.5	41.5	40.5	64.5	62.5	64.5	56.5
Litoria wilcoxii	LC	0.000288853	119	40	39	63	61	63	55
Pristimantis latidiscus	LC	0.000143925	78	39	65	28	28	42	24
Litoria chloris	LC	0.000288274	117.5	37.5	37.5	61.5	59.5	61.5	53.5
Litoria xanthomera	LC	0.000288274	117.5	37.5	37.5	61.5	59.5	61.5	53.5
Nymphargus bejaranoi	LC	0.000268625	116	36	36	60	57	60	52
Scutiger mammatus	LC	0.000268545	115	35	35	59	56	59	51
Bombina variegata	LC	0.000259523	110	34	34	54	52	54	49
Rhyacotriton variegatus	LC	0.000250067	109	33	33	53	51	53	48
Heterixalus andrakata	LC	0.000236016	108	32	32	52	50	52	47
Heterixalus alboguttatus	LC	0.000222312	103.5	30.5	30.5	50.5	48.5	50.5	42.5
Heterixalus boettgeri	LC	0.000222312	103.5	30.5	30.5	50.5	48.5	50.5	42.5
Bufo bufo	LC	0.000220778	102	29	29	49	47	49	41
Callulina kreffti	LC	0.00021335	100	28	28	47	45	47	38
Bolitoglossa striatula	LC	0.000211343	99	27	27	46	44	46	37
Phyllobates lugubris	LC	0.000211247	98	26	26	45	43	45	36
Phrynomantis bifasciatus	LC	0.000199647	96.5	24.5	24.5	43.5	41.5	43.5	32.5
Phrynomantis microps	LC	0.000199647	96.5	24.5	24.5	43.5	41.5	43.5	32.5
Dicamptodon aterrimus	LC	0.000196903	94.5	22.5	22.5	41.5	39.5	40.5	30.5
Dicamptodon copei	LC	0.000196903	94.5	22.5	22.5	41.5	39.5	40.5	30.5
Pelodytes ibericus	LC	0.000174721	89.5	20.5	20.5	36.5	34.5	35.5	27.5
Pelodytes punctatus	LC	0.000174721	89.5	20.5	20.5	36.5	34.5	35.5	27.5
Dendrobates auratus	LC	0.000147135	79.5	18.5	18.5	29.5	27.5	28.5	25.5
Dendrobates truncatus	LC	0.000147135	79.5	18.5	18.5	29.5	27.5	28.5	25.5
Hyperolius glandicolor	LC	0.000124916	74.5	16.5	16.5	23.5	22.5	23.5	20.5
Hyperolius phantasticus	LC	0.000124916	74.5	16.5	16.5	23.5	22.5	23.5	20.5
Bolitoglossa mexicana	LC	0.000124902	73	15	15	22	21	22	19
Oreolalax popei	LC	0.000103094	72	14	14	20.5	20	20.5	18
Bufo tibetanus	LC	8.6709e-05	69	13	13	19	19	19	17
Hyperolius marmoratus	LC	8.23749e-05	67.5	11.5	11.5	17.5	17.5	17.5	15.5
Hyperolius viridiflavus	LC	8.23749e-05	67.5	11.5	11.5	17.5	17.5	17.5	15.5
Litoria cyclorhyncha	LC	7.48423e-05	63.5	9.5	9.5	13.5	13.5	13.5	11.5
Litoria moorei	LC	7.48423e-05	63.5	9.5	9.5	13.5	13.5	13.5	11.5
Litoria latopalmata	LC	5.573e-05	60	8	8	12	12	12	8
Gastrotheca argenteovirens	LC	5.01524e-05	59	7	7	11	11	11	7
Bufo bankorensis	LC	4.32025e-05	56.5	5.5	5.5	9.5	9.5	9.5	5.5
Bufo gargarizans	LC	4.32025e-05	56.5	5.5	5.5	9.5	9.5	9.5	5.5
Melanophryniscus klappenbachi	LC	2.57377e-05	52.5	3.5	3.5	5.5	5.5	5.5	3.5
Melanophryniscus stelzneri	LC	2.57377e-05	52.5	3.5	3.5	5.5	5.5	5.5	3.5
Leptobrachium hasseltii	LC	1.28566e-06	40.5	1.5	1.5	1.5	1.5	1.5	1.5
[truncated: 1 more rows]

## Sheet: S6_2) Carnivores
Appendix S6. HEDGE prioritization including data-deficient species thanks to the specified imputation methods
Table S6_2. Carnivores
				HEDGE rank including imputed threat status of DD species
Species	Threat status	HEDGE score	HEDGE rank	Range size based imputation method	CR imputation method	LC imputation method	Probabilistic imputation method	Body mass imputation method	Body mass and Range size based imputation method
Ailuropoda melanoleuca	EN	15.29	209	224	223	224	224	224	224
Cynogale bennettii	EN	6.55	208	223	217	223	223	223	223
Lynx pardinus	CR	5.24	207	222	216	222	222	222	222
Melogale everetti	DD	NA	NA	221	219	129	127	128	126
Prionailurus planiceps	EN	4.33	206	220	212	221	221	221	221
Viverra civettina	CR	4.25	205	219	211	220	220	220	220
Prionailurus viverrinus	EN	3.23	204	218	209	219	218.5	219	219
Catopuma badia	EN	2.91	203	217	208	218	217.5	218	218
Galidictis grandidieri	EN	2.9	202	216	207	217	216.5	217	217
Mustela lutreola	CR	2.81	201	215	206	216	215.5	216	216
Panthera tigris	EN	2.52	200	214	204	215	214.5	215	215
Lutra sumatrana	EN	2.1	199	213	202	214	213.5	214	214
Ailurus fulgens	VU	1.95	198	212	201	213	212	213	213
Enhydra lutris	EN	1.84	197	211	200	212	211	212	212
Bassaricyon pauli	DD	NA	NA	210	210	64	63	63	178
Procyon pygmaeus	CR	1.62	196	209	199	211	210	211	211
Cryptoprocta ferox	VU	1.49	195	208	198	210	209	210	210
Tremarctos ornatus	VU	1.35	194	207	196	209	208	209	209
Mustela nigripes	EN	1.09	193	206	193	208	207	208	208
Bassaricyon lasius	DD	NA	NA	205	203	28	27	27	150
Macrogalidia musschenbroekii	VU	0.87	192	204	192	207	206	207	207
Acinonyx jubatus	VU	0.87	191	203	191	206	205	206	206
Chrotogale owstoni	VU	0.77	190	202	190	205	204	205	205
Pteronura brasiliensis	EN	0.76	189	201	189	204	203	204	204
Liberiictis kuhni	VU	0.73	188	200	188	203	202	203	203
Cuon alpinus	EN	0.7	186.5	198.5	186.5	201.5	200.5	201.5	201.5
Lycaon pictus	EN	0.7	186.5	198.5	186.5	201.5	200.5	201.5	201.5
Genetta piscivora	DD	NA	NA	197	222	137	134	136	134
Helarctos malayanus	VU	0.54	182.5	195.5	184.5	199.5	197.5	199.5	199.5
Melursus ursinus	VU	0.54	182.5	195.5	184.5	199.5	197.5	199.5	199.5
Ursus thibetanus	VU	0.53	181	194	183	198	196	198	198
Mustela lutreolina	DD	NA	NA	193	195	11	11	11	11
Lontra felina	EN	0.68	184.5	191.5	181.5	196.5	194.5	196.5	196.5
Lontra provocax	EN	0.68	184.5	191.5	181.5	196.5	194.5	196.5	196.5
Spilogale pygmaea	VU	0.44	180	190	180	195	193	195	195
Pardofelis marmorata	VU	0.42	179	189	179	194	192	194	194
Neofelis nebulosa	VU	0.41	178	188	178	193	191	193	193
Prionailurus rubiginosus	VU	0.4	177	187	177	192	190	192	192
Leopardus guigna	VU	0.38	176	186	176	191	189	191	191
Vormela peregusna	VU	0.36	175	185	175	190	188	190	190
Genetta johnstoni	VU	0.35	174	184	174	189	187	189	189
Arctictis binturong	VU	0.33	173	183	173	188	186	188	188
Paradoxurus zeylonensis	VU	0.32	172	182	172	187	185	187	187
Canis simensis	EN	0.31	171	181	171	186	184	186	186
Viverra megaspila	VU	0.3	170	180	170	185	183	185	185
Panthera leo	VU	0.29	169	179	169	184	182	184	184
Diplogale hosei	VU	0.28	168	178	168	183	181	183	183
Hemigalus derbyanus	VU	0.28	167	177	167	182	180	182	182
Herpestes fuscus	VU	0.26	166	176	166	181	179	181	181
Martes gwatkinsii	VU	0.26	165	175	165	180	178	180	180
Poiana leightoni	DD	NA	NA	174	213	79.5	77.5	78.5	77.5
Genetta cristata	VU	0.2	164	173	164	179	176.5	179	179
Lutrogale perspicillata	VU	0.18	163	172	163	178	175	178	177
Felis nigripes	VU	0.18	162	171	162	177	174	177	176
Mustela felipei	VU	0.15	161	170	161	176	173	176	175
Aonyx cinerea	VU	0.15	160	169	160	175	172	175	174
Mungotictis decemlineata	VU	0.15	158.5	167.5	158.5	173.5	170.5	173.5	172.5
Salanoia concolor	VU	0.15	158.5	167.5	158.5	173.5	170.5	173.5	172.5
Leopardus tigrinus	VU	0.14	157	166	157	172	169	172	171
Crossarchus ansorgei	DD	NA	NA	165	205	36.5	35.5	35.5	35.5
Melogale orientalis	DD	NA	NA	164	214	22	25	22	22
Ursus maritimus	VU	0.11	156	163	156	171	168	171	170
Lyncodon patagonicus	DD	NA	NA	162	224	146	143	145	143
Hyaena hyaena	NT	0.08	155	161	155	170	167	170	169
Eupleres goudotii	NT	0.04	153.5	159.5	153.5	168.5	164.5	168.5	167.5
Fossa fossana	NT	0.04	153.5	159.5	153.5	168.5	164.5	168.5	167.5
Nasuella olivacea	DD	NA	NA	158	218	128	126	127	166
Mustela altaica	NT	0.04	152	157	152	167	162.5	167	165
Catopuma temminckii	NT	0.03	151	156	151	166	161.5	166	164
Galidictis fasciata	NT	0.03	150	155	150	165	160.5	165	163
Leopardus colocolo	NT	0.03	149	154	149	164	159.5	164	162
Arctonyx collaris	NT	0.03	148	153	148	163	158.5	163	161
Leopardus wiedii	NT	0.02	147	152	147	162	157.5	162	160
Hyaena brunnea	NT	0.02	146	151	146	161	156.5	161	159
Panthera onca	NT	0.02	145	150	145	160	155.5	160	158
Panthera pardus	NT	0.02	144	149	144	159	154.5	159	157
Lutra lutra	NT	0.02	143	148	143	158	153.5	158	156
Viverra zibetha	NT	0.02	142	147	142	157	152	157	155
Felis margarita	NT	0.01	141	146	141	156	151	156	154
Leopardus geoffroyi	NT	0.01	140	145	140	155	150	155	153
Bdeogale jacksoni	NT	0.01	139	144	139	154	149	154	152
Urocyon littoralis	NT	0.01	138	143	138	153	148	153	151
Chrysocyon brachyurus	NT	0.01	137	142	137	152	147	152	149
Genetta poensis	DD	NA	NA	141	197	19	19	19	19
Atelocynus microtis	NT	0	136	140	136	151	146	150	148
Speothos venaticus	NT	0	135	139	135	150	145	149	147
Mellivora capensis	LC	0	134	138	134	149	144	148	146
Proteles cristata	LC	0	133	137	133	148	143	147	145
Nandinia binotata	LC	0	132	136	132	147	142	146	144
Arctogalidia trivirgata	LC	0	131	135	131	145	140	144	142
Poecilogale albinucha	LC	0	130	134	130	144	139	143	141
Eira barbara	LC	0	129	133	129	143	138	142	140
Potos flavus	LC	0	128	132	128	142	137	141	139
Taxidea taxus	LC	0	126	131	127	141	136	140	138
Gulo gulo	LC	0	125	130	126	140	135	139	137
Puma concolor	LC	0	124	129	125	139	134	138	136
Civettictis civetta	LC	0	123	128	124	138	133	137	135
Neovison vison	LC	0	121	127	122	136	131.5	135	133
Suricata suricatta	LC	0	120	126	121	135	130.5	134	132
Ichneumia albicauda	LC	0	118	125	119	134	129.5	133	131
Viverricula indica	LC	0	117	124	118	133	128.5	132	130
Dologale dybowskii	DD	NA	NA	123	221	132	129	131	129
Herpestes semitorquatus	DD	NA	NA	122	220	131	129	130	128
Ursus americanus	LC	0	116	121	117	130	126	129	127
Martes pennanti	LC	0	115	120	116	127	124	126	125
Paradoxurus hermaphroditus	LC	0	114	119	115	126	123	125	124
Mustela kathiah	LC	0	113	118	114	125	122	124	123
Leptailurus serval	LC	0	112	117	113	124	121	123	122
Caracal caracal	LC	0	111	116	112	123	120	122	121
Galidia elegans	LC	0	110	115	111	122	119	121	120
Herpestes urva	LC	0	109	114	110	121	118	120	119
Herpestes javanicus	LC	0	108	113	109	120	117	119	118
Lynx rufus	LC	0	107	112	108	119	116	118	117
Mustela erminea	LC	0	106	111	107	118	115	117	116
Genetta victoriae	LC	0	105	110	106	117	114	116	115
Bassaricyon gabbii	LC	0	103	109	105	116	113	115	114
Prionailurus bengalensis	LC	0	102	108	103	115	112	114	113
Bdeogale nigripes	LC	0	101	107	102	114	111	113	112
Martes foina	LC	0	100	106	101	113	110	112	111
Bassaricyon beddardi	LC	0	122	105	123	29	28	28	30
Martes martes	LC	0	99	104	100	112	109	111	110
Martes zibellina	LC	0	98	103	99	111	108	110	109
Martes americana	LC	0	96.5	101.5	97.5	109.5	106.5	108.5	107.5
Martes melampus	LC	0	96.5	101.5	97.5	109.5	106.5	108.5	107.5
Spilogale putorius	LC	0	95	100	96	108	105	107	106
Otocyon megalotis	LC	0	94	99	95	107	104	106	105
Paguma larvata	LC	0	93	98	94	106	103	105	104
Nasua narica	LC	0	91.5	96.5	92.5	104.5	101.5	103.5	102.5
Nasua nasua	LC	0	91.5	96.5	92.5	104.5	101.5	103.5	102.5
Helogale hirtula	LC	0	89.5	94.5	90.5	102.5	99.5	101.5	100.5
Helogale parvula	LC	0	89.5	94.5	90.5	102.5	99.5	101.5	100.5
Paradoxurus jerdoni	LC	0	88	93	89	101	98	100	99
Meles leucurus	LC	0	87	92	88	100	97	99	98
Mydaus javanensis	LC	0	85.5	90.5	86.5	98.5	95.5	97.5	96.5
Mydaus marchei	LC	0	85.5	90.5	86.5	98.5	95.5	97.5	96.5
Genetta genetta	LC	0	83.5	88.5	84.5	96.5	93.5	95.5	94.5
Genetta tigrina	LC	0	83.5	88.5	84.5	96.5	93.5	95.5	94.5
Nyctereutes procyonoides	LC	0	82	87	83	95	92	94	93
Leopardus pardalis	LC	0	81	86	82	94	91	93	92
Crocuta crocuta	LC	0	80	85	81	93	90	92	91
Mustela frenata	LC	0	79	84	80	92	89	91	90
Bassaricyon alleni	LC	0	104	83	104	63	61.5	62	65
Herpestes brachyurus	LC	0	78	82	79	91	88	90	89
Martes flavigula	LC	0	77	81	78	90	87	89	88
Galictis cuja	LC	0	75.5	79.5	76.5	88.5	85.5	87.5	86.5
Galictis vittata	LC	0	75.5	79.5	76.5	88.5	85.5	87.5	86.5
Poiana richardsonii	LC	0	119	78	120	79.5	77.5	78.5	77.5
Cynictis penicillata	LC	0	72.5	76.5	73.5	86.5	83	85.5	84.5
Paracynictis selousi	LC	0	72.5	76.5	73.5	86.5	83	85.5	84.5
Bassariscus astutus	LC	0	70.5	74.5	71.5	84.5	81	83.5	82.5
Bassariscus sumichrasti	LC	0	70.5	74.5	71.5	84.5	81	83.5	82.5
Felis chaus	LC	0	69	73	70	83	79.5	82	81
Melogale moschata	LC	0	127	72	69	82	78.5	81	80
Felis silvestris	LC	0	68	71	68	81	77.5	80	79
Conepatus chinga	LC	0	66.5	69.5	66.5	77.5	74.5	76.5	75.5
Conepatus leuconotus	LC	0	66.5	69.5	66.5	77.5	74.5	76.5	75.5
Conepatus humboldtii	LC	0	64.5	67.5	64.5	75.5	72.5	74.5	73.5
Conepatus semistriatus	LC	0	64.5	67.5	64.5	75.5	72.5	74.5	73.5
Mustela putorius	LC	0	62	66	63	74	71	73	72
Mephitis macroura	LC	0	60.5	64.5	61.5	72.5	69.5	71.5	70.5
Mephitis mephitis	LC	0	60.5	64.5	61.5	72.5	69.5	71.5	70.5
Viverra tangalunga	LC	0	59	63	59	71	68	70	69
Ictonyx libyca	LC	0	57.5	61.5	57.5	69.5	66.5	68.5	67.5
Ictonyx striatus	LC	0	57.5	61.5	57.5	69.5	66.5	68.5	67.5
Genetta servalina	LC	0	56	60	56	68	65	67	66
Mungos gambianus	LC	0	54.5	58.5	54.5	66.5	63.5	65.5	63.5
Mungos mungo	LC	0	54.5	58.5	54.5	66.5	63.5	65.5	63.5
Genetta angolensis	LC	0	53	57	53	65	62	64	62
Genetta pardina	LC	0	51	56	52	62	60	61	61
Atilax paludinosus	LC	0	50	55	50	61	59	60	60
Rhynchogale melleri	LC	0	49	54	49	60	58	59	59
Prionodon linsang	LC	0	47.5	52.5	47.5	58.5	56.5	57.5	57.5
Prionodon pardicolor	LC	0	47.5	52.5	47.5	58.5	56.5	57.5	57.5
Mustela nivalis	LC	0	45.5	50.5	45.5	56.5	54.5	55.5	55.5
Mustela subpalmata	LC	0	45.5	50.5	45.5	56.5	54.5	55.5	55.5
Lynx canadensis	LC	0	43.5	48.5	43.5	54.5	52.5	53.5	53.5
Lynx lynx	LC	0	43.5	48.5	43.5	54.5	52.5	53.5	53.5
Mustela eversmanii	LC	0	42	47	42	53	51	52	52
Crossarchus obscurus	LC	0	40.5	45.5	40.5	51.5	49.5	50.5	50.5
Crossarchus platycephalus	LC	0	40.5	45.5	40.5	51.5	49.5	50.5	50.5
Cerdocyon thous	LC	0	39	44	39	50	48	49	49
Vulpes pallida	LC	0	38	43	38	49	47	48	48
Mustela africana	LC	0	37	42	37	48	46	47	47
Genetta abyssinica	LC	0	35.5	40.5	35.5	46.5	44.5	45.5	45.5
Genetta thierryi	LC	0	35.5	40.5	35.5	46.5	44.5	45.5	45.5
Aonyx capensis	LC	0	34	39	34	45	43	44	44
Bdeogale crassicauda	LC	0	33	38	33	44	42	43	43
Procyon cancrivorus	LC	0	32	37	32	43	40	42	42
Procyon lotor	LC	0	31	36	31	42	39	41	41
Herpestes smithii	LC	0	30	35	30	41	38	40	40
Herpestes naso	LC	0	29	34	29	40	37	39	39
Urocyon cinereoargenteus	LC	0	28	33	28	39	36	38	38
Mustela strigidorsa	LC	0	27	32	27	38	35	37	37
Crossarchus alexandri	LC	0	74	31	75	36.5	34	35.5	35.5
Mustela nudipes	LC	0	63	30	60	12	12	12	12
Spilogale angustifrons	LC	0	26	29	26	35	32.5	34	34
Spilogale gracilis	LC	0	25	28	25	34	31.5	33	33
Ursus arctos	LC	0	24	27	24	33	30.5	32	32
Lontra canadensis	LC	0	23	26	23	32	29.5	31	31
Herpestes ichneumon	LC	0	22	25	22	31	28.5	30	29
Herpestes vitticollis	LC	0	21	24	21	30	27.5	29	28
Melogale personata	DD	NA	NA	23	215	23	24	151	23
Meles anakuma	LC	0	20	22	20	27	25	26	27
Meles meles	LC	0	19	21	19	26	24	25	26
Mustela sibirica	LC	0	17.5	19.5	17.5	24.5	22.5	23.5	24.5
Mustela itatsi	LC	0	17.5	19.5	17.5	24.5	22.5	23.5	24.5
Vulpes lagopus	LC	0	16	18	16	21	20	21	21
Canis mesomelas	LC	0	15	17	15	20	19	20	20
Genetta maculata	LC	0	52	16	51	18	18	18	18
Vulpes cana	LC	0	13.5	14.5	13.5	16.5	15.5	16.5	16.5
Vulpes zerda	LC	0	13.5	14.5	13.5	16.5	15.5	16.5	16.5
Canis lupus	LC	0	12	13	12	15	14	15	15
Canis adustus	LC	0	10.5	11.5	10.5	13.5	12.5	13.5	13.5
Canis aureus	LC	0	10.5	11.5	10.5	13.5	12.5	13.5	13.5
Lontra longicaudis	DD	NA	NA	10	194	10	10	10	10
Vulpes chama	LC	0	9	9	9	9	9	9	9
Vulpes bengalensis	LC	0	8	8	8	8	8	8	8
Canis latrans	LC	0	7	7	7	7	7	7	7
Vulpes corsac	LC	0	5.5	5.5	5.5	5.5	5.5	5.5	5.5
Vulpes ferrilata	LC	0	5.5	5.5	5.5	5.5	5.5	5.5	5.5
Vulpes velox	LC	0	3.5	3.5	3.5	3.5	3.5	3.5	3.5
Vulpes macrotis	LC	0	3.5	3.5	3.5	3.5	3.5	3.5	3.5
Vulpes rueppellii	LC	0	1.5	1.5	1.5	1.5	1.5	1.5	1.5
Vulpes vulpes	LC	0	1.5	1.5	1.5	1.5	1.5	1.5	1.5

## Sheet: S6_3) Squamates
Appendix S6. HEDGE prioritization including data-deficient species thanks to the specified imputation methods
Table S6_3. Squamates
				HEDGE rank including imputed threat status of DD species
Species	Threat status	HEDGE score	HEDGE rank	Range size based imputation method	CR imputation method	LC imputation method	Probabilistic imputation method	Body size based imputation method	Body size and Range size based imputation method
Xenotyphlops grandidieri	CR	82.5019	1564	1564	1564	1564	1564	1564	1564
Xenophidion schaeferi	DD	NA	NA	1563	1563	1156	1135	1305	1123
Eremias pleskei	CR	49.5681	1563	1562	1559	1563	1563	1563	1563
Coleodactylus natalensis	DD	NA	NA	1561	1555	1067.5	1049.5	1428	1035.5
Cyclura collei	CR	33.5191	1562	1560	1550	1562	1562	1562	1562
Perochirus ateles	EN	32.6324	1561	1559	1548	1561	1561	1561	1561
Paragehyra gabriellae	EN	29.899	1560	1558	1545	1560	1560	1560	1560
Aprasia aurita	CR	28.9957	1559	1557	1542	1559	1559	1559	1559
Alsophis antiguae	CR	28.5586	1558	1556	1541	1558	1558	1558	1558
Oedodera marmorata	CR	27.5477	1557	1555	1540	1557	1557	1557	1557
Sphenomorphus diwata	DD	NA	NA	1554	1538	996	977	979	966
Pseudoacontias menamainty	CR	25.0839	1556	1553	1535	1556	1555	1556	1556
Goniurosaurus kuroiwae	EN	23.6746	1555	1552	1533	1555	1554	1555	1555
Cophotis dumbara	CR	22.9922	1554	1551	1532	1554	1553	1554	1554
Afroablepharus annobonensis	CR	22.6551	1553	1550	1530	1553	1552	1553	1553
Lygodactylus williamsi	CR	21.3099	1552	1549	1528	1552	1551	1552	1552
Luperosaurus joloensis	EN	20.0615	1551	1548	1523	1551	1550	1551	1551
Paracontias rothschildi	CR	19.8008	1550	1547	1522	1550	1549	1550	1550
Microlophus yanezi	DD	NA	NA	1546	1518	557.5	546	546.5	1495
Dierogekko poumensis	CR	18.7493	1549	1545	1517	1549	1548	1549	1549
Paroedura lohatsara	CR	18.7082	1548	1544	1516	1548	1547	1548	1548
Lygodactylus mirabilis	CR	17.7365	1547	1543	1513	1547	1546	1547	1547
Furcifer balteatus	EN	17.1128	1546	1542	1512	1546	1545	1546	1546
Abronia frosti	CR	16.9879	1545	1541	1508	1545	1544	1545	1545
Lioscincus vivae	CR	16.1155	1544	1540	1506	1544	1543	1544	1544
Gonatodes seigliei	DD	NA	NA	1539	1552	982.5	964.5	1413	952.5
Paroedura masobe	EN	15.2804	1543	1538	1501	1543	1541.5	1543	1543
Uroplatus malahelo	EN	15.0009	1541.5	1536.5	1497.5	1541.5	1540	1541.5	1541.5
Uroplatus guentheri	EN	15.0009	1541.5	1536.5	1497.5	1541.5	1540	1541.5	1541.5
Elapsoidea nigra	EN	14.7697	1540	1535	1496	1540	1538	1540	1540
Orraya occultus	DD	NA	NA	1534	1549	921	905	1266	894
Rhacodactylus trachyrhynchus	EN	14.3829	1539	1533	1494	1539	1537	1539	1539
Anolis marron	EN	13.9065	1538	1532	1491	1538	1536	1538	1538
Calyptommatus confusionibus	EN	13.6127	1537	1531	1490	1537	1535	1537	1537
Takydromus toyamai	EN	13.3619	1536	1530	1487	1536	1534	1536	1536
Rhampholeon spinosus	EN	13.3099	1535	1529	1486	1535	1533	1535	1535
Acanthodactylus beershebensis	CR	13.1307	1534	1528	1485	1534	1532	1534	1534
Phelsuma antanosy	CR	13.107	1533	1527	1484	1533	1531	1533	1533
Typhlops hectus	EN	13.0983	1532	1526	1483	1532	1530	1532	1532
Eurydactylodes occidentalis	CR	13.0318	1531	1525	1481	1531	1529	1531	1531
Cordylus aridus	EN	12.8821	1530	1524	1480	1530	1528	1530	1530
Cordylus meculae	EN	12.8821	1529	1523	1479	1529	1527	1529	1529
Anolis guafe	EN	12.7394	1528	1522	1476	1528	1525.5	1528	1527
Iguana delicatissima	EN	12.5614	1527	1521	1475	1527	1524.5	1527	1526
Gehyra barea	EN	12.2847	1526	1520	1473	1526	1523	1526	1525
Brookesia minima	EN	12.2331	1525	1519	1472	1525	1522	1525	1524
Phelsuma vanheygeni	EN	12.2036	1524	1518	1471	1524	1521	1524	1523
Furcifer belalandaensis	CR	12.0616	1523	1517	1469	1523	1520	1523	1522
Anolis loveridgei	EN	11.7502	1522	1516	1467	1522	1519	1522	1521
Phelsuma serraticauda	EN	11.6639	1521	1515	1466	1521	1518	1521	1520
Phoenicolacerta kulzeri	EN	11.5986	1520	1514	1465	1520	1517	1520	1519
Brachymeles cebuensis	CR	11.4227	1519	1513	1463	1519	1516	1519	1518
Eutropis clivicola	EN	11.1964	1518	1512	1462	1518	1515	1518	1517
Anniella geronimensis	EN	10.9323	1517	1511	1461	1517	1514	1517	1516
Cryophis hallbergi	DD	NA	NA	1510	1534	972	957.5	1378	1515
Macrovipera schweizeri	EN	10.4659	1516	1509	1457	1516	1513	1516	1514
Chalcides mauritanicus	EN	10.4348	1515	1508	1456	1515	1512	1515	1513
Uroplatus pietschmanni	EN	10.3573	1514	1507	1454	1514	1511	1514	1512
Brookesia exarmata	EN	10.2433	1512.5	1505.5	1452.5	1512.5	1509.5	1512.5	1510.5
Brookesia dentata	EN	10.2433	1512.5	1505.5	1452.5	1512.5	1509.5	1512.5	1510.5
Kanakysaurus viviparus	EN	10.1498	1511	1504	1451	1511	1508	1511	1509
Algyroides marchi	EN	10.063	1510	1503	1450	1510	1507	1510	1508
Gerrhonotus parvus	EN	10.0206	1509	1502	1449	1509	1506	1509	1507
Brookesia peyrierasi	EN	9.91979	1507.5	1500.5	1447.5	1507.5	1504.5	1507.5	1505.5
Brookesia karchei	EN	9.91979	1507.5	1500.5	1447.5	1507.5	1504.5	1507.5	1505.5
Nannoscincus hanchisteus	CR	9.44491	1506	1499	1446	1506	1503	1506	1504
Dierogekko koniambo	CR	9.39515	1505	1498	1445	1505	1502	1505	1503
Furcifer minor	EN	9.27271	1504	1497	1444	1504	1501	1504	1502
Rhinophis travancoricus	EN	9.26624	1503	1496	1443	1503	1500	1503	1501
Lycognathophis seychellensis	EN	9.17649	1502	1495	1441	1502	1499	1502	1500
Paroedura tanjaka	EN	9.09319	1501	1494	1440	1501	1498	1501	1499
Brookesia perarmata	EN	8.98599	1500	1493	1438	1500	1497	1500	1498
Gekko auriverrucosus	DD	NA	NA	1492	1527	630	617	1223	1218
Phelsuma klemmeri	EN	8.63493	1499	1491	1434	1499	1495.5	1499	1497
Bavayia ornata	EN	8.15941	1498	1490	1432	1498	1494	1498	1496
Lioscincus maruia	EN	7.91327	1497	1489	1431	1497	1493	1497	1494
Anolis strahmi	EN	7.63852	1496	1488	1429	1496	1491.5	1496	1492
Phelsuma robertmertensi	EN	7.57257	1495	1487	1428	1495	1490.5	1495	1491
Dierogekko inexpectatus	CR	7.48259	1494	1486	1427	1494	1489.5	1494	1490
Bavayia goroensis	EN	7.47898	1493	1485	1426	1493	1488.5	1493	1489
Gallotia intermedia	CR	7.42564	1491.5	1483.5	1424.5	1491.5	1487	1491.5	1487.5
Gallotia simonyi	CR	7.42564	1491.5	1483.5	1424.5	1491.5	1487	1491.5	1487.5
Tribolonotus brongersmai	DD	NA	NA	1482	1510	495	486	487	1200
Phelsuma seippi	EN	7.23425	1490	1481	1420	1490	1485.5	1490	1486
Abronia chiszari	EN	7.2094	1489	1480	1419	1489	1484.5	1489	1485
Hemidactylus dracaenacolus	CR	7.1736	1488	1479	1418	1488	1483.5	1488	1484
Phelsuma flavigularis	EN	7.17042	1487	1478	1417	1487	1482.5	1487	1483
Xenosaurus platyceps	EN	7.03192	1486	1477	1415	1486	1481.5	1485	1482
Lioscincus steindachneri	EN	6.97849	1485	1476	1414	1485	1480.5	1484	1481
Eurydactylodes symmetricus	EN	6.94822	1484	1475	1413	1484	1479.5	1483	1480
Paroedura sanctijohannis	EN	6.92628	1483	1474	1412	1483	1478.5	1482	1479
Nannoscincus greeri	EN	6.73011	1482	1473	1411	1482	1477	1481	1478
Calumma furcifer	EN	6.70591	1481	1472	1410	1481	1476	1480	1477
Dierogekko kaalaensis	CR	6.68499	1479.5	1470.5	1408.5	1479.5	1474.5	1478.5	1475.5
Dierogekko thomaswhitei	CR	6.68499	1479.5	1470.5	1408.5	1479.5	1474.5	1478.5	1475.5
Dierogekko nehoueensis	CR	6.57117	1478	1469	1406	1478	1473	1477	1474
Lygodactylus pauliani	DD	NA	NA	1468	1499	783.5	767.5	1345	757.5
Acanthodactylus blanci	EN	6.27356	1477	1467	1404	1477	1472	1476	1473
Caledoniscincus orestes	EN	6.23481	1476	1466	1403	1476	1470.5	1475	1472
Nannoscincus garrulus	EN	6.06347	1475	1465	1401	1475	1469	1474	1471
Zonosaurus subunicolor	EN	6.00685	1474	1464	1400	1474	1468	1473	1470
Typhlops capitulatus	EN	5.98619	1473	1463	1399	1473	1467	1472	1469
Calamaria yunnanensis	EN	5.95907	1472	1462	1398	1472	1466	1471	1468
Calumma hilleniusi	EN	5.77241	1471	1461	1397	1471	1465	1470	1467
Acanthodactylus schreiberi	EN	5.69365	1470	1460	1396	1470	1464	1469	1466
Calumma gallus	EN	5.62841	1469	1459	1395	1469	1463	1468	1465
Brookesia lineata	EN	5.57504	1468	1458	1394	1468	1462	1467	1464
Brookesia decaryi	EN	5.49079	1467	1457	1393	1467	1461	1466	1462
Anolis haetianus	EN	5.48479	1466	1456	1392	1466	1460	1465	1461
Thermophis zhaoermii	EN	5.39137	1465	1455	1391	1465	1459	1464	1460
Brookesia bonsi	CR	5.37578	1464	1454	1390	1464	1458	1463	1459
Parvilacerta fraasii	EN	5.37522	1463	1453	1389	1463	1457	1462	1458
Abronia ornelasi	DD	NA	NA	1452	1470	702	688	691	1170
Lepidophyma lipetzi	EN	5.16153	1462	1451	1386	1462	1456	1461	1457
Luperosaurus macgregori	EN	5.13743	1461	1450	1385	1461	1454.75	1460	1455.5
Celatiscincus euryotis	EN	4.94078	1459.5	1448.5	1382.5	1459.5	1453	1458.5	1453.5
Celatiscincus similis	EN	4.94078	1459.5	1448.5	1382.5	1459.5	1453	1458.5	1453.5
Lepidophyma lowei	DD	NA	NA	1447	1455	221	215	207	1321
Brookesia valerieae	EN	4.39857	1458	1446	1379	1458	1451	1456	1452
Abronia graminea	EN	4.11073	1457	1445	1378	1457	1450	1455	1451
Nannoscincus humectus	EN	4.08989	1456	1444	1377	1456	1449	1454	1450
Crotalus catalinensis	CR	4.00051	1455	1443	1376	1455	1448	1453	1449
Nannoscincus slevini	EN	3.94033	1454	1442	1375	1454	1447	1452	1448
Oligosoma otagense	EN	3.8336	1453	1441	1374	1453	1446	1451	1447
Lampropeltis webbi	DD	NA	NA	1440	1435	622	610	613	1159
Brachylophus vitiensis	CR	3.7072	1452	1439	1371	1452	1445	1450	1446
Crotaphytus antiquus	EN	3.66999	1451	1438	1370	1451	1444	1449	1445
Phelsuma pronki	CR	3.64236	1450	1437	1369	1450	1443	1448	1444
Chioninia vaillantii	EN	3.58167	1449	1436	1368	1449	1442	1447	1443
Matoatoa brevipes	VU	3.55941	1448	1435	1367	1448	1441	1446	1442
Uma exsul	EN	3.55001	1447	1434	1366	1447	1440	1445	1441
Saurodactylus fasciatus	VU	3.37891	1446	1433	1365	1446	1439	1444	1440
Podarcis carbonelli	EN	3.21065	1445	1432	1364	1445	1437.5	1443	1439
Iberolacerta aurelioi	EN	3.20754	1444	1431	1363	1444	1436.5	1442	1438
Tropidophorus latiscutatus	DD	NA	NA	1430	1560	1139	1120	1441	1106
Liolaemus somuncurae	DD	NA	NA	1429	1416	125	123	118	1147
Aipysurus apraefrontalis	CR	3.00421	1443	1428	1362	1443	1435	1440	1437
Iberolacerta cyreni	EN	2.87825	1442	1427	1360	1442	1434	1439	1436
Dierogekko validiclavis	EN	2.84525	1441	1426	1359	1441	1433	1438	1435
Podarcis lilfordi	EN	2.84151	1440	1425	1358	1440	1432	1437	1434
Caledoniscincus chazeaui	EN	2.79381	1439	1424	1357	1439	1431	1436	1433
Ctenosaura palearis	EN	2.64531	1438	1423	1356	1438	1429.5	1435	1432
Janetaescincus braueri	EN	2.57004	1436.5	1421.5	1353.5	1436.5	1427.5	1433.5	1430.5
Janetaescincus veseyfitzgeraldi	EN	2.57004	1436.5	1421.5	1353.5	1436.5	1427.5	1433.5	1430.5
Colobodactylus dalcyanus	DD	NA	NA	1420	1558	1092	1073	1075	1282
Exiliboa placata	VU	2.50587	1435	1419	1352	1435	1426	1432	1429
Anolis ahli	EN	2.39109	1434	1418	1351	1434	1425	1430	1427
Iberolacerta aranica	EN	2.30948	1433	1417	1350	1433	1424	1429	1426
Caledoniscincus auratus	EN	2.27134	1431.5	1415.5	1348.5	1431.5	1422.5	1426.5	1424.5
Caledoniscincus renevieri	EN	2.27134	1431.5	1415.5	1348.5	1431.5	1422.5	1426.5	1424.5
Lepidophyma dontomasi	DD	NA	NA	1414	1387.5	84.5	83.25	71.5	1137.5
Vipera kaznakovi	EN	2.23929	1430	1413	1347	1430	1420.5	1425	1423
Cerberus microlepis	EN	2.19329	1429	1412	1346	1429	1419.5	1424	1422
Lygodactylus gravis	VU	2.19185	1428	1411	1345	1428	1418.5	1423	1421
Emoia loyaltiensis	VU	2.09059	1427	1410	1344	1427	1417	1422	1420
Gambelia sila	EN	2.07162	1426	1409	1343	1426	1416	1421	1419
Uroplatus malama	VU	2.05268	1425	1408	1342	1425	1415	1420	1418
Blaesodactylus boivini	VU	1.9784	1424	1407	1341	1424	1414	1419	1417
Calumma globifer	EN	1.95443	1423	1406	1340	1423	1413	1418	1416
Crotalus pusillus	EN	1.94084	1422	1405	1339	1422	1412	1417	1415
Bachia bresslaui	VU	1.93516	1421	1404	1338	1421	1411	1416	1414
Sphaerodactylus torrei	VU	1.93467	1420	1403	1337	1420	1410	1415	1413
Thamnophis melanogaster	EN	1.92258	1419	1402	1335	1419	1409	1414	1412
Ctenosaura bakeri	CR	1.83604	1418	1401	1334	1418	1408	1412	1411
Rhampholeon marshalli	VU	1.80593	1417	1400	1333	1417	1407	1411	1410
Stenocercus festae	VU	1.79563	1416	1399	1332	1416	1406	1410	1409
Trachylepis wrightii	VU	1.71305	1415	1398	1331	1415	1405	1409	1408
Uropeltis liura	DD	NA	NA	1397	1547	1052	1032	1265	1020
Ceratophora aspera	VU	1.65569	1414	1396	1330	1414	1404	1408	1407
Tarentola rudis	DD	NA	NA	1394.5	1373	75	74.5	60	1405.5
Tarentola gigas	EN	1.63719	1413	1394.5	1329	1413	1402.5	1407	1405.5
Abronia fimbriata	EN	1.6123	1412	1393	1328	1412	1401	1406	1404
Brachylophus fasciatus	EN	1.60518	1411	1392	1327	1411	1400	1405	1403
Uroplatus ebenaui	VU	1.57127	1410	1391	1326	1410	1399	1404	1402
Uromastyx thomasi	VU	1.5581	1409	1390	1325	1409	1398	1403	1401
Paroedura vazimba	VU	1.5484	1408	1389	1324	1408	1397	1402	1400
Ameiva corax	VU	1.53419	1407	1388	1323	1407	1396	1401	1399
Gekko grossmanni	DD	NA	NA	1387	1543.5	870.5	854	858.5	1528
Psilophthalmus paeminosus	VU	1.51511	1406	1386	1322	1406	1395	1400	1398
Zonosaurus boettgeri	VU	1.51335	1405	1385	1321	1405	1394	1399	1397
Abronia matudai	EN	1.48573	1404	1384	1320	1404	1393	1398	1396
Chalcides parallelus	EN	1.48041	1403	1383	1319	1403	1392	1397	1395
Dinarolacerta mosorensis	VU	1.46641	1402	1382	1318	1402	1391	1396	1394
Sceloporus chaneyi	EN	1.45666	1401	1381	1317	1401	1390	1395	1393
Brookesia tuberculata	VU	1.45634	1400	1380	1316	1400	1389	1394	1392
Calumma cucullatum	VU	1.41344	1399	1379	1315	1399	1388	1393	1391
Ophiophagus hannah	VU	1.41089	1398	1378	1314	1398	1387	1392	1390
Urosaurus auriculatus	EN	1.4035	1397	1377	1313	1397	1386	1391	1389
Amphiglossus splendidus	VU	1.38788	1396	1376	1312	1396	1385	1390	1387
Phelsuma standingi	VU	1.36612	1395	1375	1311	1395	1384	1389	1386
Paroedura androyensis	VU	1.3426	1394	1374	1310	1394	1383	1388	1385
Barisia rudicollis	EN	1.33066	1392.5	1372.5	1308.5	1392.5	1381.5	1386.5	1383.5
Barisia herrerae	EN	1.33066	1392.5	1372.5	1308.5	1392.5	1381.5	1386.5	1383.5
Abronia mixteca	VU	1.32411	1391	1371	1307	1391	1380	1385	1382
Lygodactylus madagascariensis	VU	1.30972	1390	1370	1306	1390	1379	1383	1381
Tantalophis discolor	VU	1.30826	1389	1369	1305	1389	1378	1382	1380
Phelsuma breviceps	VU	1.29382	1388	1368	1304	1388	1377	1381	1379
Amphiglossus anosyensis	VU	1.29003	1387	1367	1303	1387	1376	1380	1378
Parvoscincus sisoni	VU	1.27147	1386	1366	1302	1386	1375	1379	1377
Anolis pogus	VU	1.22626	1385	1365	1301	1385	1373.5	1377	1376
Lycodon paucifasciatus	VU	1.20166	1384	1364	1300	1384	1372.5	1376	1375
Lepidophyma gaigeae	VU	1.16978	1383	1363	1298	1383	1371.5	1375	1374
Varanus olivaceus	VU	1.16258	1382	1362	1297	1382	1370.5	1374	1373
Tracheloptychus petersi	VU	1.1492	1381	1361	1296	1381	1369.5	1373	1372
Calumma capuroni	VU	1.14119	1380	1360	1295	1380	1368.5	1372	1371
Delma torquata	VU	1.14073	1379	1359	1294	1379	1367.5	1371	1370
Graciliscincus shonae	VU	1.13694	1378	1358	1293	1378	1366.5	1370	1369
Anolis maculigula	VU	1.11445	1377	1357	1292	1377	1365.5	1369	1368
Nannoscincus mariei	VU	1.10849	1376	1356	1291	1376	1364	1368	1367
Rhadinaea fulvivittis	VU	1.1066	1375	1355	1290	1375	1363	1367	1366
Paracontias manify	DD	NA	NA	1354	1529	649	636	660	627
Phelsuma nigristriata	VU	1.10117	1374	1353	1289	1374	1362	1366	1365
Brookesia ebenaui	VU	1.09236	1373	1352	1288	1373	1361	1365	1364
Gekko swinhonis	VU	1.0663	1372	1351	1287	1372	1360	1364	1363
Furcifer campani	VU	1.0643	1371	1350	1286	1371	1359	1363	1361
Ophryacus undulatus	VU	1.05682	1370	1349	1285	1370	1358	1362	1360
Delma labialis	VU	1.04144	1369	1348	1284	1369	1357	1361	1359
Hemidactylus sataraensis	VU	0.995313	1368	1347	1283	1368	1356	1360	1357
Pituophis ruthveni	EN	0.994217	1367	1346	1282	1367	1355	1359	1356
Furcifer petteri	VU	0.986966	1366	1345	1281	1366	1354	1358	1355
Simiscincus aurantiacus	VU	0.980793	1365	1344	1280	1365	1353	1357	1354
Ctenosaura melanosterna	EN	0.928093	1364	1343	1279	1364	1352	1356	1352
Sceloporus maculosus	VU	0.917092	1363	1342	1278	1363	1351	1355	1351
Abronia campbelli	CR	0.89362	1362	1341	1277	1362	1350	1354	1350
Draco mindanensis	VU	0.890406	1361	1340	1276	1361	1349	1353	1349
Acanthodactylus masirae	DD	NA	NA	1339	1509	769.5	753.5	756.5	1201
Xenosaurus grandis	VU	0.837133	1360	1338	1275	1360	1348	1352	1347
Bradypodion taeniabronchum	EN	0.831143	1359	1337	1274	1359	1347	1351	1346
Chamaeleo necasi	DD	NA	NA	1336	1505	807.5	791.5	793.5	781.5
Hemidactylus albofasciatus	VU	0.819764	1358	1335	1273	1358	1346	1350	1345
Uroplatus henkeli	VU	0.808463	1357	1334	1272	1357	1345	1349	1344
Darevskia clarkorum	EN	0.795117	1356	1333	1271	1356	1343.5	1348	1343
Ctenosaura oedirhina	EN	0.794985	1355	1332	1270	1355	1342.5	1347	1342
Lacertoides pardalis	VU	0.785788	1354	1331	1269	1354	1341.5	1346	1341
Marmorosphax montana	VU	0.753163	1353	1330	1268	1353	1340	1344	1340
Oligosoma fallai	VU	0.732837	1352	1329	1267	1352	1339	1343	1339
Coloptychon rhombifer	DD	NA	NA	1328	1492	756	742	747	732
Xantusia gracilis	VU	0.720469	1351	1327	1266	1351	1338	1342	1338
Sigaloseps ruficauda	VU	0.720417	1350	1326	1265	1350	1337	1341	1337
Sceloporus megalepidurus	VU	0.71267	1349	1325	1264	1349	1336	1340	1336
Bavayia cyclura	DD	NA	NA	1323.5	1488.5	335.5	336	366.5	1180
Bavayia montana	DD	NA	NA	1323.5	1488.5	335.5	332	366.5	324
Aipysurus fuscus	EN	0.696079	1348	1322	1263	1348	1335	1339	1335
Anolis longiceps	VU	0.677734	1347	1321	1262	1347	1334	1338	1334
Chalcides guentheri	VU	0.673847	1345.5	1319.5	1260.5	1345.5	1332.5	1336.5	1331.5
Chalcides minutus	VU	0.673847	1345.5	1319.5	1260.5	1345.5	1332.5	1336.5	1331.5
Barisia levicollis	DD	NA	NA	1318	1474	714	701	706	690
Podarcis gaigeae	VU	0.616004	1343.5	1316.5	1258.5	1343.5	1330	1334.5	1329.5
Podarcis milensis	VU	0.616004	1343.5	1316.5	1258.5	1343.5	1330	1334.5	1329.5
Tropidoscincus aubrianus	VU	0.614779	1342	1315	1257	1342	1328.5	1333	1328
Amphiglossus mandokava	VU	0.611856	1341	1314	1256	1341	1327.5	1332	1327
Brookesia vadoni	VU	0.601315	1340	1313	1255	1340	1326.5	1331	1326
Sceloporus subpictus	DD	NA	NA	1312	1254	282.5	276	1119	1102
Trapelus savignii	VU	0.583062	1339	1311	1253	1339	1325	1330	1325
Thamnophis mendax	EN	0.579839	1338	1310	1252	1338	1324	1329	1324
Atheris barbouri	VU	0.564361	1336.5	1308.5	1250.5	1336.5	1322.5	1327.5	1322.5
Atheris ceratophora	VU	0.564361	1336.5	1308.5	1250.5	1336.5	1322.5	1327.5	1322.5
Stenocercus torquatus	VU	0.519146	1334.5	1306.5	1246.5	1334.5	1320.5	1325.5	1319.5
Stenocercus crassicaudatus	VU	0.519146	1334.5	1306.5	1246.5	1334.5	1320.5	1325.5	1319.5
Phelsuma hielscheri	VU	0.513612	1333	1305	1245	1333	1319	1324	1318
Darevskia uzzelli	EN	0.500492	1332	1304	1244	1332	1318	1323	1317
Abronia oaxacae	VU	0.489883	1331	1303	1243	1331	1317	1322	1316
Uta palmeri	VU	0.481984	1330	1302	1242	1330	1316	1321	1315
Nannoscincus gracilis	VU	0.469598	1329	1301	1241	1329	1315	1320	1314
Brachymeles pathfinderi	DD	NA	NA	1300	1439	201.5	196.5	191.5	194.5
Crotaphytus reticulatus	VU	0.436904	1328	1299	1240	1328	1314	1319	1313
Lepidophyma micropholis	VU	0.433873	1327	1298	1239	1327	1313	1318	1312
Zonosaurus anelanelany	VU	0.433597	1326	1297	1238	1326	1312	1317	1311
Uma inornata	EN	0.424746	1325	1296	1237	1325	1311	1316	1310
Cerrophidion petlalcalensis	DD	NA	NA	1295	1407	1242.5	1227.5	1258	1222.5
Uroplatus giganteus	VU	0.411176	1324	1294	1236	1324	1310	1315	1309
Calumma oshaughnessyi	VU	0.39866	1323	1293	1235	1323	1309	1314	1308
Liophidium therezieni	VU	0.392052	1322	1292	1234	1322	1308	1313	1307
Darevskia alpina	VU	0.390332	1321	1291	1233	1321	1307	1312	1306
Abronia aurita	EN	0.387257	1320	1290	1232	1320	1306	1311	1305
Calumma tsaratananense	VU	0.378836	1319	1289	1231	1319	1305	1310	1304
Acanthodactylus pardalis	VU	0.353102	1318	1288	1230	1318	1303	1309	1302
Euleptes europaea	NT	0.348598	1317	1287	1229	1317	1302	1308	1301
Iberolacerta monticola	VU	0.342649	1316	1286	1228	1316	1301	1307	1300
Plestiodon dugesii	VU	0.34042	1315	1285	1227	1315	1300	1306	1299
Chalcides manueli	VU	0.332182	1314	1284	1226	1314	1299	1304	1298
Naja atra	VU	0.330523	1313	1283	1225	1313	1298	1303	1297
Trachylepis dumasi	VU	0.328212	1312	1282	1224	1312	1297	1302	1296
Phelsuma kely	DD	NA	NA	1281	1405	516.5	506.5	509.5	502.5
Vipera latastei	VU	0.324773	1311	1280	1223	1311	1296	1301	1295
Ctenoblepharys adspersa	NT	0.284542	1310	1279	1222	1310	1295	1299	1294
Zonosaurus quadrilineatus	VU	0.279596	1309	1278	1221	1309	1294	1298	1293
Lepidophyma radula	DD	NA	NA	1277	1387.5	84.5	82.5	71.5	1137.5
Adelophis foxi	DD	NA	NA	1276	1381	77	77.5	119	1292
Atlantolacerta andreanskyi	NT	0.249255	1308	1275	1220	1308	1292.5	1296	1291
Hakaria simonyi	NT	0.243031	1307	1274	1219	1307	1291	1295	1290
Sceloporus goldmani	EN	0.242695	1306	1273	1218	1306	1290	1294	1289
Aristelliger lar	NT	0.237428	1305	1272	1217	1305	1289	1293	1288
Emoia concolor	NT	0.23108	1304	1271	1216	1304	1288	1292	1287
Furcifer antimena	VU	0.210335	1302.5	1269.5	1214.5	1302.5	1286.5	1290.5	1285.5
Furcifer labordi	VU	0.210335	1302.5	1269.5	1214.5	1302.5	1286.5	1290.5	1285.5
Adolfus alleni	NT	0.204404	1301	1268	1213	1301	1285	1289	1284
Lygodactylus expectatus	NT	0.203712	1300	1267	1212	1300	1284	1288	1283
Cyrtodactylus ayeyarwadyensis	DD	NA	NA	1266	1557	1091	1071	1074	1428
Naja mandalayensis	VU	0.19621	1299	1265	1211	1299	1283	1287	1281
Amphisbaena schmidti	NT	0.195368	1298	1264	1210	1298	1282	1286	1280
Sphaerodactylus richardi	NT	0.18626	1297	1263	1209	1297	1281	1285	1279
Bothriechis rowleyi	VU	0.182799	1295.5	1261.5	1207.5	1295.5	1279.5	1283.5	1277.5
Bothriechis aurifer	VU	0.182799	1295.5	1261.5	1207.5	1295.5	1279.5	1283.5	1277.5
Amphisbaena hyporissor	NT	0.181792	1294	1260	1206	1294	1278	1282	1276
Sphaerodactylus thompsoni	NT	0.17881	1293	1259	1205	1293	1277	1281	1275
Elgaria panamintina	VU	0.17638	1292	1258	1204	1292	1276	1280	1274
Lygodactylus rarus	NT	0.167318	1291	1257	1203	1291	1275	1279	1273
Sphenomorphus cyanolaemus	NT	0.167194	1290	1256	1202	1290	1274	1278	1272
Urosaurus clarionensis	VU	0.167084	1289	1255	1201	1289	1273	1277	1271
Echiopsis curta	NT	0.163042	1288	1254	1200	1288	1272	1276	1270
Sceloporus arenicolus	VU	0.153109	1287	1253	1199	1287	1270	1275	1268
Typhlops biminiensis	NT	0.149971	1286	1252	1198	1286	1269	1274	1267
Archaeolacerta bedriagae	NT	0.147445	1285	1251	1197	1285	1268	1273	1266
Hellenolacerta graeca	NT	0.146557	1284	1250	1196	1284	1267	1272	1265
Anolis monticola	NT	0.14532	1283	1249	1195	1283	1266	1271	1264
Lepidophyma mayae	NT	0.145306	1282	1248	1194	1282	1265	1270	1263
Strophurus taenicauda	NT	0.141355	1281	1247	1193	1281	1264	1268	1261
Calumma guibei	NT	0.139272	1280	1246	1192	1280	1263	1267	1260
Thamnophis scaliger	VU	0.130323	1279	1245	1191	1279	1262	1264	1259
Gekko athymus	NT	0.127911	1278	1244	1190	1278	1261	1263	1258
Psammodromus blanci	NT	0.126593	1277	1243	1189	1277	1260	1262	1257
Madascincus stumpffi	NT	0.124053	1276	1242	1188	1276	1259	1261	1256
Gekko badenii	DD	NA	NA	1241	1543.5	870.5	854.5	858.5	844
Vipera eriwanensis	VU	0.120662	1275	1240	1187	1275	1258	1260	1254
Algyroides moreoticus	NT	0.113336	1274	1239	1186	1274	1257	1259	1253
Anolis sminthus	DD	NA	NA	1238	1539	1007	987	991	1388
Podarcis pityusensis	NT	0.111399	1273	1237	1185	1273	1256	1257	1252
Hemerophis socotrae	NT	0.10919	1272	1236	1184	1272	1255	1256	1251
Ailuronyx trachygaster	VU	0.103572	1271	1235	1183	1271	1254	1255	1250
Lygodactylus blancae	NT	0.101279	1270	1234	1182	1270	1253	1254	1249
Paracontias brocchii	NT	0.0987029	1269	1233	1181	1269	1251.5	1253	1248
Uroplatus alluaudi	NT	0.0986699	1268	1232	1180	1268	1250.5	1252	1247
Lyriocephalus scutatus	NT	0.0948132	1267	1231	1179	1267	1249.5	1251	1246
Naja siamensis	VU	0.0946648	1266	1230	1178	1266	1248.5	1250	1245
Opisthotropis guangxiensis	NT	0.0915123	1265	1229	1177	1265	1247.5	1249	1244
Teratoscincus przewalskii	LC	0.0885586	1264	1228	1176	1264	1246.5	1248	1243
Rhampholeon spectrum	LC	0.0871316	1263	1227	1175	1263	1245.5	1247	1242
Drysdalia mastersii	LC	0.0865022	1261.5	1225.5	1173.5	1261.5	1244	1245.5	1240.5
Notechis scutatus	LC	0.0865022	1261.5	1225.5	1173.5	1261.5	1244	1245.5	1240.5
Pristidactylus torquatus	LC	0.0863119	1259.5	1223.5	1171.5	1259.5	1242	1243.5	1238.5
Leiosaurus catamarcensis	LC	0.0863119	1259.5	1223.5	1171.5	1259.5	1242	1243.5	1238.5
Calumma malthe	LC	0.085823	1258	1222	1170	1258	1240.5	1242	1237
Podarcis siculus	LC	0.0858215	1256.5	1220.5	1168.5	1256.5	1239	1240.5	1235.5
Podarcis muralis	LC	0.0858215	1256.5	1220.5	1168.5	1256.5	1239	1240.5	1235.5
Podarcis tiliguerta	LC	0.085754	1254.5	1218.5	1166.5	1254.5	1237	1238.5	1233.5
Podarcis filfolensis	LC	0.085754	1254.5	1218.5	1166.5	1254.5	1237	1238.5	1233.5
Podarcis peloponnesiacus	LC	0.0856781	1252.5	1216.5	1164.5	1252.5	1235	1236.5	1231.5
Podarcis erhardii	LC	0.0856781	1252.5	1216.5	1164.5	1252.5	1235	1236.5	1231.5
Podarcis hispanicus	LC	0.0856696	1250.5	1214.5	1162.5	1250.5	1233	1234.5	1229.5
Podarcis vaucheri	LC	0.0856696	1250.5	1214.5	1162.5	1250.5	1233	1234.5	1229.5
Porthidium dunni	LC	0.0856564	1249	1213	1161	1249	1231.5	1233	1228
Calumma crypticum	LC	0.0855903	1248	1212	1160	1248	1230.5	1232	1227
Calumma fallax	DD	NA	NA	1211	1442	1247	1230	1231	1255
Podarcis bocagei	LC	0.0855195	1247	1210	1159	1246	1229	1230	1226
Porthidium yucatanicum	LC	0.0854875	1245.5	1208.5	1157.5	1244.5	1227.5	1228.5	1224.5
Porthidium nasutum	LC	0.0854875	1245.5	1208.5	1157.5	1244.5	1227.5	1228.5	1224.5
Cerrophidion tzotzilorum	LC	0.0854613	1244	1207	1156	1242.5	1225.5	1227	1222.5
Calumma brevicorne	LC	0.0854012	1243	1206	1155	1241	1224	1226	1221
Calumma nasutum	LC	0.0853263	1241.5	1204.5	1153.5	1239.5	1222.5	1224.5	1219.5
Calumma boettgeri	LC	0.0853263	1241.5	1204.5	1153.5	1239.5	1222.5	1224.5	1219.5
Liolaemus chaltin	DD	NA	NA	1203	1526	629	616	620	1362
Lepidophyma tuxtlae	DD	NA	NA	1202	1525	626	613	617	1217
Acutotyphlops kunuaensis	DD	NA	NA	1201	1524	638.5	627.5	628.5	616.5
Iberolacerta horvathi	NT	0.0837839	1238	1200	1152	1238	1221	1222	1216
Pseudoxyrhopus ambreensis	NT	0.0834431	1237	1199	1151	1237	1220	1221	1215
Vipera ursinii	VU	0.0832417	1236	1198	1150	1236	1219	1220	1214
Anolis ventrimaculatus	NT	0.0823294	1235	1197	1149	1235	1218	1219	1213
Typhlops syntherus	NT	0.0819215	1234	1196	1148	1234	1217	1218	1212
Sinomicrurus japonicus	NT	0.0818312	1233	1195	1147	1233	1216	1217	1211
Heloderma suspectum	NT	0.0808825	1232	1194	1146	1232	1215	1216	1210
Varanus boehmei	DD	NA	NA	1193	1521	588	576	578	1358
Liopholidophis dimorphus	NT	0.0791953	1231	1192	1145	1231	1213	1215	1209
Heterodon simus	VU	0.0777067	1230	1191	1144	1230	1212	1214	1208
Phyllodactylus paucituberculatus	DD	NA	NA	1190	1520	586	574	576	1353
Lioscincus tillieri	NT	0.0759389	1229	1189	1143	1229	1211	1213	1207
Lacerta schreiberi	NT	0.0757607	1228	1188	1142	1228	1210	1212	1206
Tropidurus psammonastes	DD	NA	NA	1187	1514	533	522.5	524	1493
Chioninia stangeri	NT	0.0746105	1227	1186	1141	1227	1209	1211	1205
Paroedura oviceps	NT	0.0741823	1226	1185	1140	1226	1208	1210	1204
Anolis alumina	NT	0.0735248	1225	1184	1139	1225	1207	1209	1203
Holbrookia lacerata	NT	0.072229	1224	1183	1138	1224	1206	1208	1202
Chamaeleo monachus	NT	0.0701671	1223	1182	1137	1223	1205	1206	1199
Thamnophis gigas	VU	0.0663461	1218	1181	1136	1218	1199.5	1201	1194
Balanophis ceylonensis	NT	0.067006	1220	1180	1135	1220	1201.5	1203	1196
Iberolacerta galani	NT	0.0676226	1222	1179	1134	1222	1203	1205	1198
Tropidurus erythrocephalus	NT	0.0670895	1221	1178	1133	1221	1202	1204	1197
Darevskia praticola	NT	0.0667834	1219	1177	1132	1219	1200	1202	1195
Rhinophis drummondhayi	NT	0.0659208	1217	1176	1131	1217	1198	1200	1193
Timon lepidus	NT	0.0658301	1216	1175	1130	1216	1197	1199	1192
Ailuronyx tachyscopaeus	NT	0.0643007	1215	1174	1129	1215	1196	1198	1191
Cyrtopodion gastrophole	DD	NA	NA	1173	1502	418.5	410.5	409.5	406.5
Brachymeles minimus	NT	0.062722	1214	1172	1128	1214	1195	1197	1190
Eurolophosaurus nanuzae	NT	0.0621994	1213	1170.5	1127	1213	1194	1196	1189
Eurolophosaurus amathites	DD	NA	NA	1170.5	1500	399	390	390	387
Sphaerodactylus goniorhynchus	NT	0.0603678	1212	1169	1126	1212	1193	1195	1188
Brachymeles bicolor	NT	0.0599492	1211	1168	1125	1211	1192	1194	1187
Elaphe quatuorlineata	NT	0.0589817	1210	1167	1124	1210	1191	1193	1185
Sigaloseps deplanchei	NT	0.0581669	1209	1166	1123	1209	1190	1192	1184
Caledoniscincus terma	VU	0.057522	1208	1165	1122	1208	1189	1191	1183
Lygodactylus guibei	NT	0.0568588	1207	1164	1121	1207	1188	1190	1182
Clonophis kirtlandii	NT	0.0557054	1205	1163	1120	1205	1185	1188	1179
Phyllodactylus unctus	NT	0.0568078	1206	1162	1119	1206	1187	1189	1181
Quedenfeldtia trachyblepharus	NT	0.0556294	1204	1161	1118	1204	1184	1187	1178
Pachydactylus tsodiloensis	NT	0.0554312	1203	1160	1117	1203	1183	1186	1177
Chioninia spinalis	LC	0.0554052	1202	1159	1116	1202	1182	1185	1176
Chioninia fogoensis	LC	0.0550726	1201	1158	1115	1201	1181	1184	1175
Acontias breviceps	NT	0.0536805	1200	1157	1114	1200	1180	1183	1174
Brookesia betschi	NT	0.0530956	1199	1156	1113	1199	1179	1182	1173
Xantusia bolsonae	DD	NA	NA	1155	1478	310.5	303.5	302.5	1463
Thermophis baileyi	NT	0.0513464	1197	1154	1112	1197	1177	1179	1171
Chalcides bedriagai	NT	0.0524643	1198	1153	1111	1198	1178	1180	1172
Compsophis albiventris	NT	0.0501465	1196	1152	1110	1196	1176	1178	1169
Phrynosoma mcallii	NT	0.0490538	1195	1151	1109	1195	1175	1177	1168
Abronia anzuetoi	VU	0.0473829	1194	1150	1107	1194	1174	1176	1167
Dierogekko insularis	NT	0.0466951	1193	1149	1106	1193	1173	1175	1166
Gymnophthalmus vanzoi	DD	NA	NA	1148	1458	231.5	226	1457	223.5
Sibynophis triangularis	NT	0.0440637	1192	1147	1105	1192	1172	1174	1165
Zonosaurus rufipes	NT	0.042678	1191	1146	1104	1191	1171	1173	1164
Bavayia pulchella	NT	0.0419534	1190	1145	1103	1190	1170	1172	1163
Brookesia griveaudi	NT	0.0418911	1189	1144	1102	1189	1169	1171	1162
Oligosoma acrinasum	NT	0.0376592	1188	1143	1101	1188	1168	1170	1161
Phelsuma malamakibo	NT	0.0361443	1186.5	1141.5	1099.5	1186.5	1166	1168.5	1157.5
Phelsuma berghofi	NT	0.0361443	1186.5	1141.5	1099.5	1186.5	1166	1168.5	1157.5
Sauromalus hispidus	NT	0.0355106	1185	1140	1098	1185	1164.5	1167	1156
Vipera dinniki	VU	0.0352944	1184	1139	1097	1184	1163.5	1166	1155
Uma paraphygas	NT	0.0338096	1183	1138	1096	1183	1162.5	1165	1154
Anolis armouri	NT	0.0332237	1182	1137	1095	1182	1161.5	1164	1153
Darevskia mixta	NT	0.0309912	1181	1136	1094	1181	1160	1163	1152
Chalcides pseudostriatus	NT	0.0300451	1180	1135	1093	1180	1159	1161	1151
Naultinus gemmeus	NT	0.0299087	1179	1134	1092	1179	1158	1160	1150
Zonosaurus haraldmeieri	NT	0.0296999	1178	1133	1091	1178	1157	1159	1149
Hemidactylus granti	NT	0.0295819	1177	1132	1090	1177	1156	1158	1148
Darevskia bendimahiensis	EN	0.0279565	1176	1131	1089	1176	1155	1157	1146
Sceloporus woodi	NT	0.0271436	1175	1130	1088	1175	1154	1156	1145
Bavayia geitaina	NT	0.0253736	1174	1129	1087	1174	1153	1155	1144
Eurydactylodes agricolae	NT	0.0220411	1171.5	1127.5	1085.5	1171.5	1150.5	1152.5	1141.5
Eurydactylodes vieillardi	NT	0.0220411	1171.5	1127.5	1085.5	1171.5	1150.5	1152.5	1141.5
Vipera barani	NT	0.0226484	1173	1126	1084	1173	1152	1154	1143
Iberolacerta bonnali	NT	0.021995	1170	1125	1083	1170	1149	1151	1140
Hydrophis semperi	VU	0.0216209	1169	1124	1082	1169	1148	1150	1139
Enhydris jagorii	DD	NA	NA	1123	1384	78	77	62	1136
Nerodia harteri	NT	0.0182207	1165	1122	1081	1165	1143	1146	1132
Darevskia derjugini	NT	0.0202287	1168	1121	1080	1168	1146	1149	1135
Sceloporus ornatus	NT	0.0195711	1167	1120	1079	1167	1145	1148	1134
Calumma parsonii	NT	0.0186137	1166	1119	1078	1166	1144	1147	1133
Eutropis nagarjuni	NT	0.0174518	1164	1118	1077	1164	1142	1145	1131
Agkistrodon bilineatus	NT	0.0165874	1163	1117	1076	1163	1141	1144	1130
Chalcides lanzai	NT	0.0140991	1162	1116	1075	1162	1140	1143	1129
Lampropeltis ruthveni	NT	0.0125142	1161	1115	1074	1161	1139	1142	1128
Crotalus tancitarensis	DD	NA	NA	1114	1361	36.5	35.5	28.5	36.5
Chalcides montanus	NT	0.00997026	1160	1113	1073	1160	1138	1141	1127
Rhineura floridana	LC	0.00601159	1159	1112	1072	1159	1137	1140	1126
Caledoniscincus aquilonius	NT	0.00515489	1158	1111	1071	1158	1136	1138	1125
Tropidophis pardalis	LC	0.00451713	1157	1110	1070	1157	1135	1137	1124
Crocodilurus amazonicus	LC	0.00412774	1156	1109	1069	1155	1133	1136	1122
Alopoglossus angulatus	LC	0.00406348	1155	1108	1068	1154	1132	1135	1121
Uma notata	NT	0.00404527	1154	1107	1067	1153	1131	1134	1120
Philodryas psammophidea	LC	0.00287744	1129	1106	1066	1125	1106	1113	1091
Phalotris lemniscatus	LC	0.00273703	1122	1105	1065	1118	1098	1102	1084
Saurodactylus mauritanicus	LC	0.00381428	1153	1104	1064	1152	1130	1133	1119
Dibamus bourreti	DD	NA	NA	1103	1562	1151	1130	1300	1118
Alsophylax pipiens	LC	0.00379683	1152	1102	1063	1150	1128	1132	1117
Tropidodryas serra	LC	0.00265586	1113.5	1100.5	1061.5	1109.5	1090.5	1098.5	1075.5
Xenopholis scalaris	LC	0.00265586	1113.5	1100.5	1061.5	1109.5	1090.5	1098.5	1075.5
Cnemaspis limi	LC	0.00375966	1151	1099	1060	1149	1127	1131	1116
Manolepis putnami	LC	0.00258362	1104.5	1097.5	1058.5	1100.5	1080.5	1088.5	1066.5
Pseudoeryx plicatilis	LC	0.00258362	1104.5	1097.5	1058.5	1100.5	1080.5	1088.5	1066.5
Calodactylodes aureus	LC	0.00361723	1150	1096	1057	1148	1126	1130	1115
Urocotyledon inexpectata	LC	0.00360341	1149	1095	1056	1147	1125	1129	1114
Anelytropsis papillosus	LC	0.00356868	1147.5	1093.5	1054.5	1145.5	1123.5	1127.5	1112.5
Dibamus novaeguineae	LC	0.00356868	1147.5	1093.5	1054.5	1145.5	1123.5	1127.5	1112.5
Ptyodactylus oudrii	LC	0.00346392	1146	1092	1053	1144	1122	1126	1111
Ristella rurkii	DD	NA	NA	1091	1561	1143	1122.5	1297	1110
Ebenavia inunguis	LC	0.00338253	1145	1090	1052	1142	1120	1125	1109
Egernia kingii	LC	0.00329352	1144	1089	1051	1141	1119	1124	1108
Thamnodynastes pallidus	LC	0.00210877	1036.5	1087.5	1049.5	1027.5	1008.5	1022.5	995.5
Thamnodynastes strigatus	LC	0.00210877	1036.5	1087.5	1049.5	1027.5	1008.5	1022.5	995.5
Lepidoblepharis xanthostigma	LC	0.00319658	1143	1086	1048	1140	1118	1123	1107
Arrhyton taeniatum	LC	0.00205196	1028	1085	1047	1019	1000	1012	987
Oxyrhopus melanogenys	LC	0.0020182	1023	1084	1046	1013	994	1008	981
Hemiphyllodactylus aurantiacus	LC	0.00310154	1142	1083	1045	1138	1117	1122	1105
Dixonius vietnamensis	LC	0.00306493	1141	1082	1044	1137	1116	1121	1104
Xenopeltis unicolor	LC	0.00305923	1140	1081	1043	1136	1115	1120	1103
Hydromorphus concolor	LC	0.00192919	1007	1080	1042	994	976.5	992	964
Melanoseps ater	LC	0.00303789	1139	1079	1041	1135	1114	1118	1101
Psomophis obtusus	LC	0.00191027	999	1078	1040	986	969	988	956
Tropiocolotes tripolitanus	LC	0.00302072	1138	1077	1039	1134	1113	1117	1100
Leptodeira nigrofasciata	LC	0.00189332	998	1076	1038	985	967.5	982	955
Diadophis punctatus	LC	0.00187201	991	1075	1037	976	959	977	947
Taeniophallus affinis	LC	0.00186173	989.5	1073.5	1035.5	974.5	957.5	968.5	945.5
Echinanthera undulata	LC	0.00186173	989.5	1073.5	1035.5	974.5	957.5	968.5	945.5
Gerrhosaurus skoogi	LC	0.00298227	1137	1072	1034	1133	1112	1116	1099
Siphlophis pulcher	LC	0.00182722	976.5	1070.5	1032.5	960.5	944	963.5	932.5
Siphlophis compressus	LC	0.00182722	976.5	1070.5	1032.5	960.5	944	963.5	932.5
Homonota fasciata	LC	0.00293793	1136	1069	1031	1132	1111	1115	1098
Dipsosaurus dorsalis	LC	0.00293532	1135	1068	1030	1131	1110	1114	1097
Ophisops occidentalis	LC	0.00292969	1134	1067	1029	1130	1108.5	1112	1096
Asaccus platyrhynchus	LC	0.00291868	1132.5	1065.5	1026.5	1128.5	1106.5	1110.5	1094.5
Haemodracon riebeckii	LC	0.00291868	1132.5	1065.5	1026.5	1128.5	1106.5	1110.5	1094.5
Phymaturus palluma	LC	0.00291524	1131	1064	1025	1127	1105	1109	1093
Contia tenuis	LC	0.001792	966	1063	1024	950	933	955	922
Lygosoma koratense	LC	0.00290185	1130	1062	1023	1126	1104	1108	1092
Imantodes inornatus	LC	0.00177478	962	1061	1022	945	929	949	918
Calotes chincollium	LC	0.00287126	1128	1060	1020	1124	1102	1107	1090
Geophis carinosus	LC	0.001749	951	1059	1019	934	918	942	907
Eryx jayakari	LC	0.00286494	1127	1058	1018	1123	1101	1106	1089
Nothopsis rugosus	LC	0.00173058	940	1057	1017	923	907	935	896
Acanthocercus atricollis	LC	0.00284261	1126	1056	1016	1122	1100	1105	1088
Vipera lotievi	NT	0.00282363	1125	1055	1015	1121	1099	1104	1087
Isopachys anguinoides	LC	0.00282012	1124	1054	1014	1120	1098	1103	1086
Thamnophis elegans	LC	0.000545042	273	1053	1013	225	221	304	217
Gekko smithii	LC	0.00278405	1123	1052	1012	1119	1097	1101	1085
Thamnophis couchii	LC	0.000523585	264	1051	1011	215	211	287	208
Thamnophis atratus	LC	0.000515799	261	1050	1010	212	208	280	205
Dasia olivacea	LC	0.00273461	1121	1049	1009	1117	1095	1100	1083
Xenodon neuwiedii	LC	0.00159985	902.5	1047.5	1007.5	883.5	867.5	898.5	856.5
Erythrolamprus mimus	LC	0.00159985	902.5	1047.5	1007.5	883.5	867.5	898.5	856.5
Thamnophis brachystoma	LC	0.000476311	242	1046	1006	192	188	256	185
Geophis godmani	LC	0.00158248	898	1044.5	1003.5	879	863	891	852
Atractus albuquerquei	LC	0.00158248	897	1044.5	1003.5	878	862	890	851
Thamnophis butleri	LC	0.000460921	233.5	1042.5	1001.5	182.5	179.5	243.5	175.5
Thamnophis radix	LC	0.000460921	233.5	1042.5	1001.5	182.5	179.5	243.5	175.5
Tropidoclonion lineatum	LC	0.000458195	232	1041	1000	181	178	242	174
Regina septemvittata	LC	0.000458195	231	1040	999	180	177	241	173
Macropisthodon rudis	LC	0.00157104	891	1039	998	872	856	882	845
Carphophis amoenus	LC	0.0015626	888	1038	997	867	852	880	841
Lygodactylus tuberosus	LC	0.00267852	1120	1037	996	1116	1094	1097	1082
Pseudemoia pagenstecheri	LC	0.00267782	1119	1036	995	1115	1093	1096	1081
Pamelaescincus gardineri	LC	0.00266885	1118	1035	994	1114	1092	1095	1080
Storeria dekayi	LC	0.000422173	212.5	1033.5	992.5	162.5	160	208.5	155.5
Storeria occipitomaculata	LC	0.000422173	212.5	1033.5	992.5	162.5	160	208.5	155.5
Homopholis walbergii	LC	0.00266004	1117	1032	991	1113	1090.5	1094	1079
Diploglossus bilobatus	LC	0.00265823	1115.5	1030.5	989.5	1111.5	1089	1092.5	1077.5
Celestus enneagrammus	LC	0.00265823	1115.5	1030.5	989.5	1111.5	1089	1092.5	1077.5
Salea horsfieldii	LC	0.0026512	1112	1029	988	1108	1086	1091	1074
Chondrodactylus angulifer	LC	0.00264905	1111	1028	987	1107	1085	1090	1073
Leptodeira frenata	LC	0.00151479	873	1027	985	852	837	860	826
Elasmodactylus tuberculosus	LC	0.00263324	1109.5	1025.5	983.5	1105.5	1083.5	1086.5	1071.5
Elasmodactylus tetensis	LC	0.00263324	1109.5	1025.5	983.5	1105.5	1083.5	1086.5	1071.5
Tropidodipsas sartorii	LC	0.00150129	867	1024	982	846	831	855	820
Acanthosaura lepidogaster	LC	0.00261015	1108	1023	981	1104	1082	1085	1070
Sphaerodactylus vincenti	LC	0.00260574	1107	1022	980	1103	1081	1084	1069
Thamnophis sirtalis	LC	0.000360815	176	1021	979	122	121	180	117
Australolacerta australis	LC	0.00260037	1106	1020	978	1102	1080	1083	1068
Thamnophis rufipunctatus	LC	0.000349934	173	1019	977	119	118	175	114
Sphenomorphus concinnatus	LC	0.00258345	1103	1018	976	1099	1077	1082	1065
Cryptoblepharus novocaledonicus	LC	0.00257731	1102	1017	975	1098	1076	1081	1064
Nerodia erythrogaster	LC	0.00032876	164	1016	974	110	109	166	105
Crisantophis nevermanni	LC	0.00144723	850.5	1014.5	972.5	829.5	814	836.5	803.5
Conophis lineatus	LC	0.00144723	850.5	1014.5	972.5	829.5	814	836.5	803.5
Plica lumaria	LC	0.00256013	1101	1013	971	1097	1075	1080	1063
Tetradactylus africanus	LC	0.00254835	1100	1012	970	1096	1074	1079	1062
Cordylosaurus subtessellatus	LC	0.00254835	1099	1011	969	1095	1073	1078	1061
Thamnophis cyrtopsis	LC	0.000294187	154	1010	968	99	98	149	94
Pseudogekko smaragdinus	LC	0.00253282	1098	1009	967	1094	1072	1077	1060
Enhydris longicauda	VU	0.00250811	1097	1008	966	1093	1071	1076	1059
Dipsas catesbyi	LC	0.00137216	813.5	1006.5	964.5	791.5	776.5	809.5	765.5
Sibynomorphus ventrimaculatus	LC	0.00137216	813.5	1006.5	964.5	791.5	776.5	809.5	765.5
Hypsiglena torquata	LC	0.00136567	811	1005	963	789	774	804	763
Thamnophis chrysocephalus	LC	0.000240742	131.5	1003.5	961.5	71.5	71.5	116.5	71.5
Thamnophis fulvus	LC	0.000240742	131.5	1003.5	961.5	71.5	71.5	116.5	71.5
Uropeltis ceylanicus	LC	0.00248132	1096	1002	960	1090	1069	1073	1058
Typhlosaurus caecus	LC	0.00247852	1095	1001	959	1089	1068	1072	1057
Thamnophis valida	LC	0.000229076	123	1000	958	63	63	110	63
Tropidophorus grayi	LC	0.0024644	1094	999	957	1088	1067	1071	1056
Lygodactylus montanus	LC	0.00245625	1093	998	956	1087	1066	1070	1055
Nerodia rhombifer	LC	0.000207858	117.5	996.5	954.5	57.5	57.5	98.5	57.5
Nerodia taxispilota	LC	0.000207858	117.5	996.5	954.5	57.5	57.5	98.5	57.5
Ophiomorus latastii	DD	NA	NA	994.5	1556	1085.5	1065.5	1431	1053.5
Ophiomorus punctatissimus	LC	0.0024467	1092	994.5	953	1085.5	1064.5	1069	1053.5
Micrelaps bicoloratus	LC	0.00244121	1091	993	952	1084	1063	1068	1052
Leptodeira punctata	LC	0.00131876	792.5	991.5	950.5	765.5	751.5	780.5	741.5
Leptodeira splendida	LC	0.00131876	792.5	991.5	950.5	765.5	751.5	780.5	741.5
Saproscincus czechurai	LC	0.00243552	1090	990	949	1083	1062	1067	1051
Nerodia sipedon	LC	0.000191028	111.5	988.5	947.5	51.5	51.5	95.5	51.5
Nerodia fasciata	LC	0.000191028	111.5	988.5	947.5	51.5	51.5	95.5	51.5
Amastridium veliferum	LC	0.00130951	785	987	946	757	743.5	776	733
Thamnophis godmani	LC	0.000184756	107.5	985.5	944.5	47.5	47.5	89.5	47.5
Thamnophis exsul	LC	0.000184756	107.5	985.5	944.5	47.5	47.5	89.5	47.5
Placosoma cordylinum	LC	0.0024192	1089	984	943	1082	1061	1066	1050
Nerodia floridana	LC	0.000168697	101.5	982.5	941.5	41.5	40.5	84.5	41.5
Nerodia cyclopion	LC	0.000168697	101.5	982.5	941.5	41.5	40.5	84.5	41.5
Sitana ponticeriana	LC	0.00240771	1088	981	940	1081	1060	1065	1049
Natriciteres olivacea	LC	0.00128351	774	980	939	745	731	762	721
Thamnophis hammondii	LC	0.00016247	100	979	938	40	39	79	40
Eublepharis turcmenicus	LC	0.00240198	1087	978	937	1080	1059	1064	1048
Hemitheconyx caudicinctus	LC	0.00240198	1086	977	936	1079	1058	1063	1047
Mesoscincus managuae	LC	0.00239788	1084.5	975.5	934.5	1077.5	1056.5	1061.5	1045.5
Mesoscincus schwartzei	LC	0.00239788	1084.5	975.5	934.5	1077.5	1056.5	1061.5	1045.5
Kentropyx viridistriga	LC	0.00239451	1083	974	933	1076	1055	1060	1044
Mochlus sundevalli	LC	0.00239381	1082	973	932	1075	1054	1059	1043
Mochlus brevicaudis	LC	0.00239381	1081	972	931	1074	1053	1058	1042
Thamnophis ordinoides	LC	0.000147569	92	971	930	31	31	66	31
Thamnophis marcianus	LC	0.00014244	88.5	969.5	928.5	27.5	27.5	63.5	27.5
Thamnophis eques	LC	0.00014244	88.5	969.5	928.5	27.5	27.5	63.5	27.5
Ophisaurus ventralis	LC	0.00237749	1079.5	967.5	926.5	1072.5	1051.5	1056.5	1040.5
Ophisaurus attenuatus	LC	0.00237749	1079.5	967.5	926.5	1072.5	1051.5	1056.5	1040.5
Thamnophis proximus	LC	0.000133169	86.5	965.5	924.5	25.5	25.5	58.5	25.5
Thamnophis sauritus	LC	0.000133169	86.5	965.5	924.5	25.5	25.5	58.5	25.5
Lygodactylus tolampyae	LC	0.00237138	1078	964	923	1071	1050	1055	1039
Aphaniotis fusca	LC	0.00234001	1076.5	962.5	921.5	1069.5	1048.5	1053.5	1037.5
Gonocephalus grandis	LC	0.00234001	1076.5	962.5	921.5	1069.5	1048.5	1053.5	1037.5
Coleodactylus septentrionalis	LC	0.00233787	1075	961	920	1067.5	1046.75	1052	1035.5
Anolis jacare	LC	0.0023353	1074	960	919	1066	1045.5	1051	1034
Zootoca vivipara	LC	0.002335	1073	959	918	1065	1044.5	1050	1033
Proablepharus reginae	LC	0.00233352	1072	958	917	1064	1043.5	1049	1032
Ramphotyphlops lineatus	LC	0.0023252	1071	957	916	1063	1042.5	1048	1031
Anolis fitchi	LC	0.00232502	1070	956	915	1062	1041.5	1047	1030
Brookesia antakarana	NT	0.00232169	1068.5	954.5	913.5	1060.5	1040	1045.5	1028.5
Brookesia ambreensis	NT	0.00232169	1068.5	954.5	913.5	1060.5	1040	1045.5	1028.5
Chamaeleo namaquensis	LC	0.00231729	1067	953	912	1059	1038.5	1044	1027
Thamnophis sumichrasti	LC	6.91289e-05	70	952	911	8	8	36	8
Bachia flavescens	LC	0.00229464	1066	951	910	1058	1037.5	1043	1026
Sphaerodactylus glaucus	LC	0.00227838	1065	950	909	1057	1036.5	1042	1025
Chamaeleo chamaeleon	LC	0.00115478	710	949	908	678	665.5	694	655
Amphisbaena alba	LC	0.00227245	1064	948	907	1056	1035.5	1041	1024
Trogonophis wiegmanni	LC	0.00226724	1062.5	946.5	905.5	1054.5	1034	1039.5	1022.5
Diplometopon zarudnyi	LC	0.00226724	1062.5	946.5	905.5	1054.5	1034	1039.5	1022.5
Hydrophis pacificus	NT	0.00226327	1061	945	904	1053	1032.5	1038	1021
Rhacodactylus auriculatus	LC	0.00112931	696	944	903	664	651	684	641
Loxocemus bicolor	LC	0.00223129	1060	943	902	1051	1031	1037	1019
Rhadinaea flavilata	LC	0.00110785	683	942	901	650	637.5	671	628
Sceloporus parvus	LC	0.00222387	1059	941	900	1050	1030	1036	1018
Draco dussumieri	LC	0.00221967	1058	940	899	1049	1029	1035	1017
Alluaudina bellyi	LC	0.0022184	1057	939	898	1048	1028	1034	1016
Sceloporus merriami	LC	0.00221646	1056	938	897	1047	1026.5	1033	1015
Afronatrix anoscopus	LC	0.00109252	678	937	896	644	631	664	622
Boiga kraepelini	LC	0.00221306	1055	936	895	1046	1025.5	1032	1014
Oxyrhabdium leporinum	LC	0.00220666	1054	935	894	1045	1024.5	1031	1013
Melanophidium punctatum	LC	0.00220072	1053	934	893	1044	1023.5	1029	1012
Cnemaspis podihuna	LC	0.002189	1052	933	892	1043	1022.5	1028	1011
Ptychozoon lionotum	LC	0.00218513	1051	932	891	1042	1021.5	1027	1010
Platysaurus intermedius	LC	0.00218373	1050	931	890	1041	1020.5	1026	1009
Platysaurus pungweensis	LC	0.00218373	1049	930	889	1040	1019.5	1025	1008
Asthenodipsas vertebralis	LC	0.00217704	1048	929	888	1039	1018.5	1024	1007
Rhacodactylus leachianus	LC	0.00104693	660	928	887	621	610	638	603
Pristurus celerrimus	LC	0.0021659	1047	927	1028	1038	1018	1030	1006
Stenocercus scapularis	LC	0.00214986	1046	926	885	1037	1015.5	1021	1005
Paracontias hildebrandti	LC	0.00102066	639	925	1021	600	593.5	646	582
Psammodromus hispanicus	LC	0.00213938	1045	924	884	1036	1014.5	1020	1004
Langaha madagascariensis	LC	0.00213784	1044	923	883	1035	1013.5	1019	1003
Phelsuma guttata	LC	0.00213426	1043	922	882	1034	1012.5	1018	1002
Anomochilus leonardi	LC	0.00213113	1041.5	920.5	880.5	1032.5	1011	1016.5	1000.5
Cylindrophis ruffus	LC	0.00213113	1041.5	920.5	880.5	1032.5	1011	1016.5	1000.5
Cnemidophorus gramivagus	LC	0.00212193	1040	919	879	1031	1009.5	1015	999
Basiliscus plumifrons	LC	0.00212181	1039	918	878	1030	1008.5	1014	998
Leioheterodon geayi	LC	0.00211153	1038	917	877	1029	1007	1013	997
Phelsuma cepediana	LC	0.00210784	1035	916	876	1026	1005	1011	994
Trimetopon gracile	LC	0.000983784	613.5	914.5	874.5	572.5	562	608.5	556.5
Pseudoleptodeira latifasciata	LC	0.000983784	613.5	914.5	874.5	572.5	562	608.5	556.5
Gonatodes caudiscutatus	LC	0.00210428	1034	913	873	1025	1004	1010	993
Teira dugesii	LC	0.00209154	1033	912	872	1024	1003	1009	992
Opisthotropis lateralis	LC	0.000964473	597	911	871	554	543.5	590	539
Pachydactylus vansoni	LC	0.00207221	1032	910	870	1023	1001.5	1007	991
Hemidactylus foudaii	LC	0.00205859	1031	909	869	1022	1000.5	1006	990
Bungarus flaviceps	LC	0.00205832	1030	908	868	1021	999.5	1005	989
Farancia erytrogramma	LC	0.000934875	576.5	906.5	866.5	531.5	522	569.5	517.5
Farancia abacura	LC	0.000934875	576.5	906.5	866.5	531.5	522	569.5	517.5
Scaphiodontophis annulatus	LC	0.00205211	1029	905	865	1020	998.5	1004	988
Ditypophis vivax	LC	0.00204703	1027	904	864	1018	997	1003	986
Micropisthodon ochraceus	LC	0.00204691	1026	903	863	1017	996	1002	985
Telescopus fallax	LC	0.00203725	1025	902	862	1016	995	1001	984
Madascincus melanopleura	LC	0.0020317	1024	901	861	1015	994	1000	983
Luperosaurus iskandari	DD	NA	NA	900	1554	1014	994.5	999	982
Japalura tricarinata	LC	0.00199691	1021.5	898.5	859.5	1011.5	991.5	997.5	979.5
Japalura variegata	LC	0.00199691	1021.5	898.5	859.5	1011.5	991.5	997.5	979.5
Sceloporus utiformis	LC	0.00199645	1020	897	858	1010	990	996	978
Phyllodactylus reissii	LC	0.00198812	1019	896	857	1009	989	994	977
Hypsilurus bruijnii	DD	NA	NA	895	1553	1008	988.5	993	1269
Aplopeltura boa	LC	0.00197436	1018	894	856	1006	986	990	976
Blanus strauchi	LC	0.00197402	1017	893	855	1005	985	989	975
Bipes tridactylus	LC	0.00196764	1016	892	854	1004	983.5	987	974
Gehyra pilbara	LC	0.00196277	1015	891	853	1003	982.5	986	973
Leptodeira rubricata	LC	0.000838021	510.5	889.5	851.5	462.5	453.5	498.5	450.5
Leptodeira maculata	LC	0.000838021	510.5	889.5	851.5	462.5	453.5	498.5	450.5
Lygodactylus pictus	LC	0.00195812	1014	888	850	1002	981.5	985	972
Pedioplanis laticeps	LC	0.00195462	1013	887	849	1001	980.5	984	971
Pedioplanis gaerdesi	LC	0.00195462	1012	886	848	1000	979.5	983	970
Pristurus insignis	LC	0.00194976	1011	885	1005	999	980	995	969
Cyrtodactylus louisiadensis	LC	0.0019461	1010	884	847	998	978	981	968
Phelsuma andamanense	LC	0.00194536	1009	883	846	997	977	980	967
Typhlops hypomethes	LC	0.0019372	1008	882	845	995	975	978	965
Trachylepis socotrana	LC	0.00192807	1006	881	842	993	972.5	975	963
Rhabdophis subminiatus	LC	0.000806492	474.5	879.5	840.5	424.5	417	473.5	412.5
Rhabdophis nuchalis	LC	0.000806492	474.5	879.5	840.5	424.5	417	473.5	412.5
Emoia schmidti	LC	0.00192629	1004.5	877.5	838.5	991.5	971	973.5	961.5
Emoia cyanogaster	LC	0.00192629	1004.5	877.5	838.5	991.5	971	973.5	961.5
Agamura persica	LC	0.00192411	1003	876	837	990	969.5	972	960
Brachyophidium rhodogaster	LC	0.00192304	1002	875	836	989	968.5	971	959
Gekko chinensis	LC	0.00192082	1001	874	835	988	967.5	970	958
Marmorosphax tricolor	LC	0.00191174	1000	873	834	987	966.5	967	957
Natrix maura	LC	0.000770715	440.5	871.5	832.5	387.5	381	438.5	375.5
Natrix tessellata	LC	0.000770715	440.5	871.5	832.5	387.5	381	438.5	375.5
Oligosoma zelandicum	LC	0.00189143	997	870	831	984	962.5	966	954
Gonatodes hasemani	LC	0.00189031	996	869	986	982.5	963.5	976	952.5
Oligosoma notosaurus	DD	NA	NA	868	1493	981	962.5	965	1186
Chamaeleo arabicus	LC	0.00076912	437.5	866.5	829.5	384.5	378	434.5	372.5
Chamaeleo calyptratus	LC	0.00076912	437.5	866.5	829.5	384.5	378	434.5	372.5
Anolis festae	LC	0.00188381	995	865	828	980	960	962	951
Lipinia pulchella	LC	0.00187979	994	864	827	979	959	961	950
Chalarodon madagascariensis	LC	0.00187948	993	863	826	978	958	960	949
Phelsuma mutabilis	LC	0.00187305	992	862	825	977	957	959	948
Algyroides nigropunctatus	LC	0.0018609	988	861	824	973	953	958	944
Hemidactylus frenatus	LC	0.00185614	987	860	823	971	951	957	943
Sphenomorphus acutus	LC	0.0018507	986	859	822	970	950	956	942
Gallotia stehlini	LC	0.00184501	985	858	821	969	949	954	941
Apathya cappadocica	LC	0.00184306	984	857	820	968	948	953	940
Rhinophis oxyrhynchus	LC	0.00184086	983	856	819	967	947	952	939
Xenochrophis flavipunctatus	LC	0.000719215	403	855	818	349	342.5	387	337
Laemanctus longipes	LC	0.00183769	981.5	853.5	816.5	965.5	945.5	950.5	937.5
Corytophanes percarinatus	LC	0.00183769	981.5	853.5	816.5	965.5	945.5	950.5	937.5
Dalmatolacerta oxycephala	LC	0.00183196	980	852	815	964	944	948	936
Leiocephalus schreibersii	LC	0.0018318	979	851	814	963	942.5	947	935
Leiocephalus carinatus	LC	0.0018318	978	850	813	962	941.5	946	934
Cyclophiops major	LC	0.00182233	975	849	812	959	939	945	931
Saltuarius cornutus	LC	0.0018174	974	848	811	958	938	944	930
Anolis occultus	LC	0.00181652	973	847	810	957	937	943	929
Bipes canaliculatus	LC	0.00180614	971.5	845.5	808.5	955.5	935.5	940.5	927.5
Bipes biporus	LC	0.00180614	971.5	845.5	808.5	955.5	935.5	940.5	927.5
Rhinoplocephalus bicolor	LC	0.00180445	970	844	807	954	934	939	926
Eutropis bibronii	LC	0.00180385	969	843	806	953	933	938	925
Phelsuma madagascariensis	LC	0.00180021	968	842	805	952	932	937	924
Pseudorabdion oxycephalum	LC	0.00179926	967	841	804	951	931	936	923
Heterodon platirhinos	LC	0.000678254	377	840	803	320	314	359	309
Calliophis bivirgata	LC	0.00177874	965	839	802	949	929	934	921
Arthrosaura kockii	LC	0.00177817	964	838	801	948	928	933	920
Sibynophis bistrigatus	DD	NA	NA	837	1551	947	929.5	1269	1262
Lycodonomorphus whytii	LC	0.00177527	963	836	800	946	926	932	919
Pseudocalotes brevipes	LC	0.00177151	961	835	799	944	924	931	917
Japalura flaviceps	LC	0.00177151	960	834	798	943	923	930	916
Xenodermus javanicus	LC	0.0017682	959	833	797	942	922	929	915
Oplurus quadrimaculatus	LC	0.00176767	958	832	796	941	921	928	914
Atractaspis irregularis	LC	0.00176673	957	831	795	940	920	927	913
Draco lineatus	LC	0.00176564	956	830	794	939	919	926	912
Lygodactylus chobiensis	LC	0.00175727	955	829	793	938	918	925	911
Gallotia atlantica	LC	0.00175434	954	828	792	937	917	924	910
Aparallactus capensis	LC	0.00175152	953	827	791	936	916	923	909
Polemon acanthias	LC	0.00175152	952	826	790	935	915	922	908
Mimophis mahfalensis	LC	0.00174815	950	825	789	933	914	921	906
Panaspis togoensis	LC	0.00174758	949	824	788	932	913	920	905
Sinonatrix aequifasciata	LC	0.000625796	343.5	822.5	786.5	284.5	278.5	319.5	274.5
Sinonatrix percarinata	LC	0.000625796	343.5	822.5	786.5	284.5	278.5	319.5	274.5
Lioscincus novaecaledoniae	LC	0.0017416	948	821	785	931	912	919	904
Cyrtopodion scabrum	LC	0.00173635	947	820	784	930	911	918	903
Hemidactylus palaichthus	LC	0.00173298	946	819	783	929	910	917	902
Hemidactylus mercatorius	LC	0.00173298	945	818	782	928	909	916	901
Atretium schistosum	LC	0.00061179	333	817	781	273	268	305	264
Lycophidion nigromaculatum	LC	0.00173252	944	816	780	927	908	915	900
Lycophidion ornatum	LC	0.00173252	943	815	779	926	907	914	899
Thelotornis capensis	LC	0.00173104	942	814	778	925	906	913	898
Coelognathus flavolineatus	LC	0.00173104	941	813	777	924	905	912	897
Mesaspis moreletii	LC	0.00173003	939	812	776	922	903.5	911	895
Micruroides euryxanthus	LC	0.00170613	938	811	775	920	901.5	910	893
Opheodrys aestivus	LC	0.00169398	937	810	773	919	900.5	909	892
Anolis fraseri	LC	0.00169377	936	809	772	918	899.5	908	891
Dendrelaphis bifrenalis	LC	0.00169052	935	808	771	917	898.5	907	890
Leioheterodon modestus	LC	0.00168766	933.5	806.5	769.5	915.5	897	905.5	888.5
Leioheterodon madagascariensis	LC	0.00168766	933.5	806.5	769.5	915.5	897	905.5	888.5
Phelsuma modesta	LC	0.00168461	932	805	768	914	895.5	904	887
Lygodactylus picturatus	LC	0.00167824	931	804	767	913	894.5	903	886
Gonyosoma oxycephalum	LC	0.00167357	930	803	766	912	893.5	902	885
Coronella girondica	LC	0.00167305	929	802	765	911	892.5	901	884
Hemidactylus depressus	LC	0.00165853	928	801	764	910	891.5	900	883
Omanosaura jayakari	LC	0.00165276	926.5	799.5	762.5	908.5	889.5	896.5	881.5
Omanosaura cyanura	LC	0.00165276	926.5	799.5	762.5	908.5	889.5	896.5	881.5
Sceloporus nelsoni	LC	0.00165127	924.5	797.5	760.5	906.5	887.5	894.5	879.5
Sceloporus pyrocephalus	LC	0.00165127	924.5	797.5	760.5	906.5	887.5	894.5	879.5
Algyroides fitzingeri	LC	0.00164777	923	796	759	905	886	893	878
Uroplatus lineatus	LC	0.00164255	922	795	758	904	885	892	877
Psammophis condanarus	LC	0.00163922	921	794	757	903	883.5	889	876
Psammophis subtaeniatus	LC	0.00163922	920	793	756	902	882.5	888	875
Mesaspis gadovii	LC	0.00163504	919	792	755	901	881.5	887	874
Amphiglossus macrocercus	LC	0.00163457	918	791	754	900	880.5	886	873
Hemirhagerrhis hildebrandtii	LC	0.0016344	916.5	789.5	752.5	898.5	879	884.5	871.5
Psammophylax tritaeniatus	LC	0.0016344	916.5	789.5	752.5	898.5	879	884.5	871.5
Ablepharus budaki	LC	0.0016289	915	788	751	897	877.5	883	870
Xenochrophis punctulatus	LC	0.000503337	257.5	786.5	749.5	208.5	204.5	234.5	201.5
Atretium yunnanensis	LC	0.000503337	257.5	786.5	749.5	208.5	204.5	234.5	201.5
Phyllodactylus tuberculosus	LC	0.00162351	914	785	748	896	876.5	881	869
Lioscincus nigrofasciolatum	LC	0.00161931	913	784	747	895	875.5	879	868
Eumeces algeriensis	LC	0.00161788	912	782.5	746	893.5	874	877.5	866.5
Scincopus fasciatus	DD	NA	NA	782.5	1546	893.5	876	877.5	866.5
Madagascarophis meridionalis	LC	0.00161783	910.5	780.5	744.5	891.5	872	875.5	864.5
Madagascarophis colubrinus	LC	0.00161783	910.5	780.5	744.5	891.5	872	875.5	864.5
Heteroliodon occipitalis	LC	0.00161574	909	779	743	890	870.5	874	863
Diplolaemus darwinii	LC	0.00161478	908	778	742	889	869.5	873	862
Zamenis hohenackeri	LC	0.00160571	907	777	741	888	868.5	872	861
Timon princeps	LC	0.00160234	906	776	740	887	867	871	860
Anolis gemmosus	LC	0.00160171	905	775	739	886	866	870	859
Uroplatus phantasticus	LC	0.00160018	904	774	738	885	865	869	858
Phelsuma ravenala	LC	0.00159917	901	773	737	882	862.5	868	855
Senticolis triaspis	LC	0.00159383	900	772	736	881	861.5	867	854
Naja katiensis	LC	0.0015937	899	771	735	880	860.5	866	853
Psammodromus algirus	LC	0.00158241	896	770	732	877	858	865	850
Liophidium rhodogaster	LC	0.00157808	895	769	731	876	857	864	849
Lytorhynchus diadema	LC	0.00157686	894	768	730	875	856	863	848
Tarentola americana	LC	0.00157558	893	767	729	874	855	862	847
Hypnale nepa	LC	0.00157542	892	766	728	873	854	861	846
Sceloporus melanorhinus	LC	0.00156919	890	765	727	869	851	857	843
Darevskia parvula	LC	0.001563	889	764	726	868	849.5	856	842
Anolis clivicola	LC	0.00155854	887	763	725	866	848	854	840
Lygisaurus sesbrauna	LC	0.00155546	886	762	724	865	847	853	839
Stenocercus imitator	LC	0.00155503	885	761	723	864	846	852	838
Furcifer bifidus	LC	0.00155366	884	760	722	863	845	851	837
Madascincus mouroundavae	LC	0.00155066	883	759	721	862	844	850	836
Chamaeleo senegalensis	LC	0.00155039	882	758	720	861	843	849	835
Lichanura trivirgata	LC	0.00154354	880.5	756.5	718.5	859.5	841.5	847.5	833.5
Charina bottae	LC	0.00154354	880.5	756.5	718.5	859.5	841.5	847.5	833.5
Trachylepis margaritifera	LC	0.0015401	879	755	717	858	840	846	832
Bungarus fasciatus	LC	0.00153844	878	754	716	857	839	845	831
Tribolonotus blanchardi	LC	0.00153125	877	753	715	856	838	844	830
Typhlops sulcatus	LC	0.00152412	876	752	714	855	837	843	829
Paracontias holomelas	LC	0.00152401	875	751	713	854	836	842	828
Lucasium byrnei	LC	0.00151788	874	750	712	853	834.5	841	827
Sceloporus gadoviae	LC	0.00151064	872	749	711	851	833	840	825
Elgaria coerulea	LC	0.00150929	871	748	710	850	832	839	824
Lycodon ruhstrati	LC	0.00150927	870	747	709	849	831	838	823
Hemiergis decresiensis	LC	0.00150494	869	746	708	848	829	835	822
Eulamprus heatwolei	LC	0.00150494	868	745	707	847	828	834	821
Aspidoscelis velox	LC	0.00148764	866	744	706	845	826.5	833	819
Compsophis laphystius	LC	0.00148332	865	743	705	844	825.5	832	818
Phelsuma laticauda	LC	0.00148124	864	742	704	843	824.5	831	817
Trachylepis vittata	LC	0.00147713	862.5	740.5	702.5	841.5	823	829.5	815.5
Trachylepis aurata	LC	0.00147713	862.5	740.5	702.5	841.5	823	829.5	815.5
Sceloporus chrysostictus	LC	0.00147012	861	739	701	840	821.5	828	814
Drymobius rhombifer	LC	0.00146986	860	738	700	839	820.5	827	813
Hemidactylus pumilio	LC	0.00146636	859	737	699	838	819.5	826	812
Petrosaurus mearnsi	LC	0.00146559	858	736	698	837	818.5	825	811
Gehyra brevipalmata	LC	0.00146258	857	735	697	836	817.5	824	810
Sceloporus carinatus	LC	0.00146115	856	734	696	835	816.5	823	809
Pareas margaritophorus	LC	0.00145908	855	733	695	834	815.5	822	808
Salvadora mexicana	LC	0.00145362	853.5	731.5	693.5	832.5	814	820.5	806.5
Coluber constrictor	LC	0.00145362	853.5	731.5	693.5	832.5	814	820.5	806.5
Sceloporus clarkii	LC	0.00145289	852	730	692	831	812.5	819	805
Phyllorhynchus decurtatus	LC	0.00144659	849	729	690	828	810	818	802
Stenocercus marmoratus	LC	0.00144563	848	728	689	827	809	817	801
Phelsuma abbotti	LC	0.00144097	847	727	688	826	808	816	800
Ctenophorus maculosus	LC	0.00143982	846	726	687	825	807	815	799
Anolis olssoni	LC	0.00143758	845	725	686	824	806	813	798
Malpolon monspessulanus	LC	0.00143602	844	724	685	823	805	812	797
Phrynosoma cornutum	LC	0.00143201	843	723	684	822	804	811	796
Atractaspis microlepidota	LC	0.00142909	842	722	683	821	802.5	808	795
Atractaspis micropholis	LC	0.00142909	841	721	682	820	801.5	807	794
Anolis lineatus	LC	0.00142524	840	720	681	819	800.5	806	793
Amphiglossus tsaratananensis	LC	0.00142407	839	719	680	818	799.5	805	792
Paroedura karstophila	LC	0.0014209	838	718	679	817	798	803	791
Oligosoma suteri	LC	0.00141662	837	717	678	816	797	802	790
Oplurus cuvieri	LC	0.00141248	835.5	715.5	674.5	814.5	795.5	800.5	788.5
Oplurus cyclurus	LC	0.00141248	835.5	715.5	674.5	814.5	795.5	800.5	788.5
Dendroaspis polylepis	LC	0.00141116	834	714	673	813	794	799	787
Pachydactylus labialis	LC	0.00140783	833	713	672	812	793	798	786
Pachydactylus maculatus	LC	0.00140783	832	712	671	811	792	797	785
Carlia rubrigularis	LC	0.00140672	831	711	670	810	791	796	784
Lepidophyma pajapanensis	LC	0.0014051	830	710	669	809	790	795	783
Chamaeleo dilepis	LC	0.00140214	829	709	668	807.5	788.75	793.5	781.5
Pristurus carteri	LC	0.00139988	828	708	886	806	789.5	814	780
Carlia gracilis	LC	0.00139791	826.5	706.5	666.5	804.5	786.5	791.5	778.5
Carlia bicarinata	LC	0.00139791	826.5	706.5	666.5	804.5	786.5	791.5	778.5
Lerista taeniata	LC	0.00139579	825	705	665	803	785	790	777
Lerista walkeri	LC	0.00139579	824	704	664	802	784	789	776
Sceloporus teapensis	LC	0.00139001	823	703	663	801	783	788	775
Anolis quercorum	LC	0.00138753	822	702	662	800	782	787	774
Mastigodryas melanolomus	LC	0.0013875	821	701	661	799	781	786	773
Sceloporus ochoterenae	LC	0.00138478	819.5	699.5	659.5	797.5	779.5	784.5	771.5
Sceloporus jalapae	LC	0.00138478	819.5	699.5	659.5	797.5	779.5	784.5	771.5
Ablepharus kitaibelii	LC	0.00138458	817.5	697.5	657.5	795.5	777.5	782.5	769.5
Ablepharus chernovi	LC	0.00138458	817.5	697.5	657.5	795.5	777.5	782.5	769.5
Geckolepis maculata	LC	0.0013754	815.5	695.5	655.5	793.5	774.5	778.5	767.5
Geckolepis typica	LC	0.0013754	815.5	695.5	655.5	793.5	774.5	778.5	767.5
Paroedura picta	LC	0.00137148	812	694	653	790	772	777	764
Phoboscincus garnieri	LC	0.00136515	810	693	652	788	770	775	762
Boiga cynodon	LC	0.00136243	808.5	691.5	649.5	786.5	768.5	773.5	760.5
Boiga forsteni	LC	0.00136243	808.5	691.5	649.5	786.5	768.5	773.5	760.5
Acrochordus javanicus	LC	0.00136078	807	690	648	785	767	772	759
Lygodactylus arnoulti	LC	0.00135652	806	689	647	783.5	765.5	771	757.5
Sceloporus olivaceus	LC	0.00135487	805	688	646	782	764	770	756
Plestiodon parvulus	DD	NA	NA	686.5	1436	780.5	763.5	768.5	1160
Plestiodon ochoterenae	LC	0.00135017	804	686.5	645	780.5	762.5	768.5	755
Sphaerodactylus notatus	LC	0.00135007	803	685	644	779	761	767	754
Sceloporus angustus	LC	0.00134719	801.5	683.5	642.5	777.5	759.5	765.5	752.5
Sceloporus grandaevus	LC	0.00134719	801.5	683.5	642.5	777.5	759.5	765.5	752.5
Brachymeles talinis	LC	0.0013468	800	682	641	776	758	764	751
Brachymeles elerae	DD	NA	NA	681	1537	775	761	763	750
Carlia tetradactyla	LC	0.00133991	799	680	640	774	756	761	749
Carlia dogare	LC	0.00133991	798	679	639	773	755	760	748
Laticauda laticaudata	LC	0.00133866	797	678	638	772	754	759	747
Elaphe bimaculata	LC	0.00133084	796	677	637	771	753	758	746
Acanthodactylus schmidti	LC	0.00132608	795	676	636	769.5	752	756.5	745
Lamprophis fiskii	DD	NA	NA	674.5	1495	767.5	753.5	754.5	743.5
Lamprophis aurora	LC	0.00132348	794	674.5	635	767.5	750.5	754.5	743.5
Aipysurus duboisii	LC	0.00131459	791	673	632	764	747	753	740
Gekko hokouensis	LC	0.0013139	790	672	631	763	746	752	739
Typhlops jamaicensis	LC	0.00131358	789	671	630	762	745	751	738
Bunopus tuberculatus	LC	0.00131282	788	669.5	629	760.5	743.5	750	736.5
Bunopus crassicauda	DD	NA	NA	669.5	1536	760.5	746	1384	736.5
Agama hispida	LC	0.00131135	786.5	667.5	627.5	758.5	741.5	748.5	734.5
Agama mwanzae	LC	0.00131135	786.5	667.5	627.5	758.5	741.5	748.5	734.5
Opisthotropis cheni	LC	0.000187135	109.5	665.5	625.5	49.5	49.5	54.5	49.5
Opisthotropis latouchii	LC	0.000187135	109.5	665.5	625.5	49.5	49.5	54.5	49.5
Coleonyx elegans	LC	0.00130302	783.5	663.5	623.5	754.5	738.5	745.5	730.5
Coleonyx mitratus	LC	0.00130302	783.5	663.5	623.5	754.5	738.5	745.5	730.5
Sceloporus magister	LC	0.00130283	782	662	622	753	737	744	729
Anniella pulchra	LC	0.00130146	781	661	621	752	736	743	728
Zonosaurus ornatus	LC	0.00129685	780	660	620	751	735	742	727
Madascincus igneocaudatus	LC	0.00129298	779	659	619	750	734	741	726
Amphiglossus frontoparietalis	LC	0.00129232	777.5	657.5	617.5	748.5	732.5	739.5	724.5
Amphiglossus punctatus	LC	0.00129232	777.5	657.5	617.5	748.5	732.5	739.5	724.5
Oplurus saxicola	LC	0.00129202	776	656	616	747	731	738	723
Aspidoscelis deppei	LC	0.00128683	775	655	615	746	730	737	722
Lygodactylus miops	LC	0.00128332	773	654	614	744	728	736	720
Paroedura gracilis	LC	0.00128058	772	653	611	743	727	735	719
Zonosaurus tsingy	LC	0.00127957	771	652	610	742	726	734	718
Gloydius saxatilis	LC	0.00127883	770	651	609	741	725	733	717
Sanzinia madagascariensis	LC	0.00127572	769	650	608	740	724	732	716
Gerrhonotus infernalis	LC	0.00127447	767.5	648.5	606.5	738.5	722.5	730.5	714.5
Gerrhonotus liocephalus	LC	0.00127447	767.5	648.5	606.5	738.5	722.5	730.5	714.5
Sphenomorphus fasciatus	LC	0.00127356	765.5	646.5	604.5	736.5	720.5	728.5	712.5
Sphenomorphus cranei	LC	0.00127356	765.5	646.5	604.5	736.5	720.5	728.5	712.5
Darevskia caucasica	LC	0.00126971	764	645	603	735	719	727	711
Zamenis longissimus	LC	0.00126896	763	644	602	734	718	726	710
Acanthodactylus gongrorhynchatus	DD	NA	NA	643	1504	733	718	725	709
Rhinocheilus lecontei	LC	0.00126242	762	642	601	732	716	724	708
Gehyra dubia	LC	0.0012609	761	641	600	731	715	723	707
Plestiodon sumichrasti	LC	0.00125931	760	640	599	730	714	722	706
Ithycyphus oursi	LC	0.00125813	758.5	638.5	597.5	728.5	712.5	720.5	704.5
Ithycyphus miniatus	LC	0.00125813	758.5	638.5	597.5	728.5	712.5	720.5	704.5
Anolis valencienni	LC	0.00125617	757	637	596	727	711	719	703
Anolis grahami	LC	0.00125617	756	636	595	726	710	718	702
Phelsuma quadriocellata	LC	0.00125547	755	635	594	725	709	717	701
Acanthodactylus busacki	LC	0.00124418	754	634	593	724	708	716	700
Lycodon laoensis	LC	0.00124396	753	633	592	723	707	715	699
Callisaurus draconoides	LC	0.00124337	752	632	591	722	706	714	698
Aipysurus laevis	LC	0.00124252	751	631	590	721	705	713	697
Plestiodon egregius	LC	0.00124089	750	630	589	720	704	712	696
Draco bimaculatus	LC	0.00123741	749	629	588	719	703	711	695
Draco maculatus	LC	0.00123176	748	628	587	718	702	710	694
Hydrelaps darwiniensis	LC	0.00122848	747	627	586	717	701	709	693
Aspidoscelis ceralbensis	LC	0.00122759	745.5	625.5	584.5	715.5	699.5	707.5	691.5
Aspidoscelis tigris	LC	0.00122759	745.5	625.5	584.5	715.5	699.5	707.5	691.5
Bogertophis rosaliae	LC	0.00122654	743.5	623.5	582.5	712.5	697.5	704.5	688.5
Bogertophis subocularis	LC	0.00122654	743.5	623.5	582.5	712.5	697.5	704.5	688.5
Phelsuma sundbergi	LC	0.00121869	741.5	621.5	578.5	710.5	695.5	702.5	686.5
Phelsuma astriata	LC	0.00121869	741.5	621.5	578.5	710.5	695.5	702.5	686.5
Hemidactylus maculatus	LC	0.00121543	739.5	619.5	576.5	708.5	693.5	698.5	684.5
Hemidactylus prashadi	LC	0.00121543	739.5	619.5	576.5	708.5	693.5	698.5	684.5
Agama boulengeri	LC	0.00121531	738	618	575	707	692	697	683
Brachymeles boulengeri	LC	0.00121449	737	617	574	706	691	696	682
Compsophis boulengeri	LC	0.00121363	736	616	573	705	690	695	681
Darevskia chlorogaster	LC	0.00120969	735	615	572	704	689	693	680
Cemophora coccinea	LC	0.00120468	734	614	571	703	688	692	679
Heterodon nasicus	LC	7.77908e-05	71	613	570	9	9	23	9
Liopholidophis sexlineatus	LC	0.00119739	732.5	611.5	568.5	700.5	685.5	689.5	677.5
Liopholidophis dolicocercus	LC	0.00119739	732.5	611.5	568.5	700.5	685.5	689.5	677.5
Dromicodryas bernieri	LC	0.00119732	730.5	609.5	566.5	698.5	683.5	687.5	675.5
Dromicodryas quadrilineatus	LC	0.00119732	730.5	609.5	566.5	698.5	683.5	687.5	675.5
Acanthodactylus erythrurus	LC	0.00119662	729	608	565	697	682	686	674
Amphiglossus tanysoma	LC	0.00119109	728	607	562	696	681	685	673
Amphiglossus astrolabi	LC	0.00118457	726.5	605.5	559.5	694.5	679.5	682.5	671.5
Amphiglossus reticulatus	LC	0.00118457	726.5	605.5	559.5	694.5	679.5	682.5	671.5
Pseudelaphe flavirufa	LC	0.00117929	724.5	603.5	557.5	692.5	677.5	680.5	669.5
Arizona elegans	LC	0.00117929	724.5	603.5	557.5	692.5	677.5	680.5	669.5
Zonosaurus bemaraha	LC	0.00117913	723	602	556	691	676	679	668
Scincella gemmingeri	LC	0.00117871	722	601	555	690	675	678	667
Scincella lateralis	LC	0.00117871	721	600	554	689	674	677	666
Pristurus abdelkuri	LC	0.00117679	720	599	844	688	674	701	665
Pristurus rupestris	LC	0.00117679	719	598	843	687	673	700	664
Plagiopholis styani	LC	0.00117462	718	597	551	686	671	676	663
Gekko mindorensis	LC	0.00117286	717	596	550	685	670	675	662
Tympanocryptis uniformis	DD	NA	NA	595	1531	684	670	674	661
Prosymna janii	LC	0.00117037	716	594	549	683	668	673	660
Prosymna meleagris	LC	0.00117037	715	593	548	682	667	672	659
Plestiodon copei	LC	0.00115775	713	592	547	681	665	670	658
Anolis centralis	LC	0.00115518	712	591	546	680	664	669	657
Sceloporus grammicus	LC	0.00115506	711	590	545	679	663	668	656
Sceloporus insignis	LC	0.00115473	709	589	544	677	662	667	654
Sceloporus variabilis	LC	0.00115402	708	588	543	676	661	666	653
Caledoniscincus atropunctatus	LC	0.00115342	707	587	542	675	660	665	652
Tracheloptychus madagascariensis	LC	0.0011492	706	586	541	674	658	663	651
Sceloporus occidentalis	LC	0.00114408	705	585	538	673	657	662	650
Python brongersmai	LC	0.00114361	704	584	537	672	656	661	649
Caledoniscincus festivus	LC	0.00114311	703	583	536	671	655	659	648
Varanus rosenbergi	LC	0.00114242	702	582	535	670	654	658	647
Sceloporus licki	LC	0.00113708	701	581	534	669	653	657	646
Hemachatus haemachatus	LC	0.00113615	700	580	533	668	652	656	645
Lampropeltis calligaster	LC	0.0011345	699	579	532	667	651	655	644
Pantherophis vulpinus	LC	0.00113436	698	578	531	666	650	654	643
Ctenophorus ornatus	LC	0.00113312	697	577	530	665	649	653	642
Acanthodactylus opheodurus	LC	0.00112759	695	576	529	663	648	652	640
Tarentola boettgeri	LC	0.00112646	694	575	528	662	647	651	639
Duberria lutrix	LC	0.00112375	692.5	573.5	526.5	660.5	645.5	649.5	637.5
Duberria variegata	LC	0.00112375	692.5	573.5	526.5	660.5	645.5	649.5	637.5
Iranolacerta brandtii	DD	NA	NA	571.5	1482	658.5	645	647.5	1333
Iranolacerta zagrosica	LC	0.00112342	691	571.5	525	658.5	643.5	647.5	636
Cophosaurus texanus	LC	0.00111703	690	570	522	657	642	645	635
Erpeton tentaculatum	LC	0.0011134	689	569	521	656	641	644	634
Myron richardsonii	LC	0.0011134	688	568	520	655	640	643	633
Zonosaurus brygooi	LC	0.00111288	687	567	519	654	639	642	632
Paroedura bastardi	LC	0.00111149	686	566	518	653	638	641	631
Liophidium torquatum	LC	0.00111127	684.5	564.5	516.5	651.5	636.5	639.5	629.5
Liophidium chabaudi	LC	0.00111127	684.5	564.5	516.5	651.5	636.5	639.5	629.5
Phrynosoma solare	LC	0.00110042	682	563	515	648	633.5	637	626
Ovophis monticola	LC	0.00109973	681	562	514	647	632.5	636	625
Stenorrhina freminvillei	LC	0.00109583	680	561	513	646	631.5	635	624
Sceloporus virgatus	LC	0.00109344	679	560	512	645	630.5	634	623
Parvilacerta parva	LC	0.00108968	677	559	511	643	629	633	621
Tribolonotus schmidti	LC	0.001084	676	558	510	642	628	632	620
Blaesodactylus sakalava	LC	0.00108216	674.5	556.5	508.5	640.5	626.5	630.5	618.5
Blaesodactylus antongilensis	LC	0.00108216	674.5	556.5	508.5	640.5	626.5	630.5	618.5
Acutotyphlops subocularis	LC	0.00107716	673	555	507	638.5	624.25	628.5	616.5
Androngo trivittatus	LC	0.00107708	671.5	553.5	505.5	636.5	622.5	626.5	614.5
Pygomeles braconnieri	LC	0.00107708	671.5	553.5	505.5	636.5	622.5	626.5	614.5
Ctenophorus tjantjalka	LC	0.0010758	670	552	504	635	621	625	613
Ctenophorus nuchalis	LC	0.0010758	669	551	503	634	620	624	612
Zamenis situla	LC	0.00107409	667.5	549.5	501.5	632.5	618.5	622.5	610.5
Rhinechis scalaris	LC	0.00107409	667.5	549.5	501.5	632.5	618.5	622.5	610.5
Phelsuma pusilla	LC	0.00106941	666	548	500	631	617	621	609
Leposoma percarinatum	LC	0.00106563	664.5	546.5	498.5	627.5	613.5	618.5	607.5
Leposoma parietale	LC	0.00106563	664.5	546.5	498.5	627.5	613.5	618.5	607.5
Paroedura homalorhina	LC	0.00105514	663	545	497	625	611	616	606
Phrynocephalus theobaldi	LC	0.0010549	661.5	543.5	495.5	623.5	609.5	614.5	604.5
Phrynocephalus vlangalii	LC	0.0010549	661.5	543.5	495.5	623.5	609.5	614.5	604.5
Coleonyx variegatus	LC	0.0010458	658.5	541.5	493.5	619.5	606	611.5	601.5
Coleonyx brevis	LC	0.0010458	658.5	541.5	493.5	619.5	606	611.5	601.5
Phrynosoma asio	LC	0.00104229	657	540	492	618	604.5	610	600
Delma fraseri	LC	0.00104146	656	539	491	617	603	607	599
Furcifer willsii	LC	0.00104115	655	538	490	616	602	606	598
Emoia isolata	LC	0.00103916	653.5	536.5	488.5	614.5	600.5	604.5	596.5
Emoia pseudocyanura	LC	0.00103916	653.5	536.5	488.5	614.5	600.5	604.5	596.5
Elgaria kingii	LC	0.00103896	652	535	487	613	599	603	595
Caledoniscincus haplorhinus	LC	0.00103855	650.5	533.5	485.5	611.5	597.5	601.5	593.5
Caledoniscincus austrocaledonicus	LC	0.00103855	650.5	533.5	485.5	611.5	597.5	601.5	593.5
Diporiphora linga	LC	0.00103515	649	532	484	610	596	600	592
Emydocephalus annulatus	LC	0.0010341	648	531	483	609	595	599	591
Ameiva lineolata	LC	0.0010306	647	530	482	608	594	598	590
Ameiva chrysolaema	LC	0.0010306	646	529	481	607	593	597	589
Anolis pachypus	LC	0.00102973	644.5	527.5	479.5	605.5	591.5	595.5	587.5
Anolis altae	LC	0.00102973	644.5	527.5	479.5	605.5	591.5	595.5	587.5
Plestiodon lynxe	LC	0.00102463	643	526	478	604	590	594	586
Sceloporus siniferus	LC	0.00102453	641.5	524.5	476.5	602.5	588.5	592.5	584.5
Sceloporus squamosus	LC	0.00102453	641.5	524.5	476.5	602.5	588.5	592.5	584.5
Sinomicrurus kelloggi	LC	0.0010231	640	523	475	601	587	591	583
Ctenosaura similis	LC	0.00101748	638	522	474	599	585	589	581
Nephrurus wheeleri	LC	0.00101746	637	521	473	598	584	588	580
Rankinia diemensis	LC	0.00101722	636	520	472	597	583	587	579
Pogona barbata	LC	0.00101722	635	519	471	596	582	586	578
Timon pater	LC	0.00101638	634	518	470	595	581	585	577
Diplodactylus granariensis	LC	0.00101437	633	517	469	594	580	584	576
Diplodactylus ornatus	LC	0.00101437	632	516	468	593	579	583	575
Lepidophyma occulor	LC	0.0010118	631	515	467	592	578	582	574
Heloderma horridum	LC	0.00101103	630	514	466	591	577	581	573
Oplurus fierinensis	LC	0.00101064	628.5	512.5	464.5	589.5	575.5	579.5	571.5
Oplurus grandidieri	LC	0.00101064	628.5	512.5	464.5	589.5	575.5	579.5	571.5
Zonosaurus karsteni	LC	0.00100718	627	511	463	587	574	577	570
Plestiodon anthracinus	LC	0.0010039	626	510	462	585	572	575	569
Varanus primordius	LC	0.00100014	625	509	461	584	571	574	568
Phrynosoma coronatum	LC	0.000999176	624	508	460	583	570	573	567
Brookesia superciliaris	LC	0.000995831	622.5	506.5	458.5	581.5	568.5	571.5	565.5
Brookesia therezieni	LC	0.000995831	622.5	506.5	458.5	581.5	568.5	571.5	565.5
Takydromus sexlineatus	LC	0.00099125	620.5	504.5	456.5	579.5	566.5	567.5	563.5
Takydromus kuehnei	LC	0.00099125	620.5	504.5	456.5	579.5	566.5	567.5	563.5
Phrynocephalus axillaris	LC	0.000991231	619	503	455	578	565	566	562
Cyrtodactylus annulatus	LC	0.000988926	618	502	454	577	564	565	561
Acrochordus arafurae	LC	0.000988575	616.5	500.5	452.5	575.5	562.5	563.5	559.5
Acrochordus granulatus	LC	0.000988575	616.5	500.5	452.5	575.5	562.5	563.5	559.5
Gallotia galloti	LC	0.000985776	615	499	451	574	560	562	558
Phelsuma comorensis	LC	0.000982855	612	498	450	571	558	561	555
Pituophis deppei	LC	0.000981679	611	497	449	570	557	559	554
Gekko romblon	LC	0.000981589	609.5	495.5	447.5	568.5	555.5	557.5	552.5
Gekko porosus	LC	0.000981589	609.5	495.5	447.5	568.5	555.5	557.5	552.5
Achalinus rufescens	LC	0.000975557	607.5	493.5	445.5	566.5	553.5	555.5	550.5
Achalinus meiguensis	LC	0.000975557	607.5	493.5	445.5	566.5	553.5	555.5	550.5
Liolaemus atacamensis	LC	0.000974298	606	492	444	565	552	554	549
Lerista elongata	LC	0.000972059	605	491	443	564	551	553	548
Agama insularis	LC	0.000971651	603.5	489.5	441.5	562.5	549.5	551.5	546.5
Agama weidholzi	LC	0.000971651	603.5	489.5	441.5	562.5	549.5	551.5	546.5
Liophidium vaillanti	LC	0.000971424	602	488	440	561	548	550	545
Boiga beddomei	DD	NA	NA	486.5	1519	559.5	547.5	548.5	543.5
Boiga trigonata	LC	0.000971273	601	486.5	439	559.5	546.5	548.5	543.5
Microlophus peruvianus	LC	0.000969559	600	485	438	557.5	545	546.5	542
Phrynosoma modestum	LC	0.000969137	599	484	437	556	544	545	541
Bitia hydroides	LC	0.00096743	598	483	436	555	542.5	544	540
Liolaemus vallecurensis	LC	0.000959728	596	482	435	553	541	543	538
Sceloporus heterolepis	LC	0.00095798	594.5	480.5	433.5	551.5	539.5	541.5	536.5
Sceloporus palaciosi	LC	0.00095798	594.5	480.5	433.5	551.5	539.5	541.5	536.5
Strophurus jeanae	LC	0.00095085	593	479	432	550	538	540	535
Strophurus ciliaris	LC	0.00095085	592	478	431	549	537	539	534
Mesalina bahaeldini	LC	0.000947368	591	477	430	548	536	538	533
Sceloporus cozumelae	LC	0.000947015	589.5	475.5	428.5	546.5	534.5	536.5	531.5
Sceloporus smithi	LC	0.000947015	589.5	475.5	428.5	546.5	534.5	536.5	531.5
Lacerta strigata	LC	0.000947009	588	474	427	545	533	535	530
Uromastyx benti	LC	0.000946196	586.5	472.5	425.5	543.5	531	533.5	528.5
Uromastyx ocellata	LC	0.000946196	586.5	472.5	425.5	543.5	531	533.5	528.5
Spalerosophis microlepis	LC	0.000943977	585	471	774	542	531	560	527
Varanus bengalensis	LC	0.0009434	584	470	424	541	529	532	526
Sceloporus lundelli	LC	0.00094233	582.5	468.5	422.5	539.5	527.5	530.5	524.5
Sceloporus malachiticus	LC	0.00094233	582.5	468.5	422.5	539.5	527.5	530.5	524.5
Protobothrops kaulbacki	DD	NA	NA	467	1515	538	526	529	523
Sceloporus dugesii	LC	0.000938111	580.5	465.5	420.5	536.5	524.5	527.5	521.5
Sceloporus poinsettii	LC	0.000938111	580.5	465.5	420.5	536.5	524.5	527.5	521.5
Lerista stylis	LC	0.000938019	579	464	419	535	523	526	520
Sceloporus horridus	LC	0.000936483	578	463	418	534	522	525	519
Phyllodactylus delcampoi	LC	0.000934076	575	462	417	530	519	523	516
Brachymeles schadenbergi	LC	0.000931469	574	461	416	529	518	522	515
Amphiglossus ornaticeps	LC	0.000930728	572.5	459.5	414.5	527.5	516.5	520.5	513.5
Amphiglossus melanurus	LC	0.000930728	572.5	459.5	414.5	527.5	516.5	520.5	513.5
Phyllodactylus xanti	LC	0.000929346	571	458	413	526	515	519	512
Pituophis vertebralis	LC	0.000924467	570	457	412	525	514	518	511
Urosaurus nigricaudus	LC	0.000920747	568.5	455.5	410.5	523.5	512.5	516.5	509.5
Urosaurus lahtelai	LC	0.000920747	568.5	455.5	410.5	523.5	512.5	516.5	509.5
Anolis semilineatus	LC	0.000919083	567	454	409	522	511	515	508
Anolis oculatus	LC	0.000911725	566	453	408	521	510	514	507
Anolis bimaculatus	LC	0.000911725	565	452	407	520	509	513	506
Naja kaouthia	LC	0.000909985	564	451	406	519	508	512	505
Chionactis occipitalis	LC	0.000909843	563	450	405	518	507	511	504
Phelsuma lineata	LC	0.000906992	562	449	404	516.5	505.5	509.5	502.5
Sceloporus bulleri	LC	0.000906352	560.5	447.5	402.5	514.5	503.5	507.5	500.5
Sceloporus torquatus	LC	0.000906352	560.5	447.5	402.5	514.5	503.5	507.5	500.5
Sceloporus minor	LC	0.000905632	559	446	401	513	502	506	499
Elgaria paucicarinata	LC	0.000904573	558	445	400	512	501	505	498
Pituophis lineaticollis	LC	0.000904547	557	444	399	511	500	504	497
Xantusia riversiana	LC	0.000901795	556	443	396	510	499	503	496
Phrynocephalus helioscopus	LC	0.000901192	555	442	395	509	498	502	495
Barisia imbricata	LC	0.000897113	553	441	394	508	497	501	494
Lampropeltis pyromelana	LC	0.00089581	552	440	393	507	496	500	493
Acanthodactylus tristrami	LC	0.000894836	550.5	438.5	391.5	505.5	493.5	496.5	491.5
Acanthodactylus orientalis	LC	0.000894836	550.5	438.5	391.5	505.5	493.5	496.5	491.5
Liasis fuscus	LC	0.000891762	549	437	390	504	492	495	490
Cantoria violacea	LC	0.000891363	548	436	389	503	491	494	489
Laticauda saintgironsi	LC	0.000888571	547	435	388	502	490	493	488
Sceloporus hunsakeri	LC	0.00088705	545.5	433.5	386.5	500.5	488.5	491.5	486.5
Sceloporus orcutti	LC	0.00088705	545.5	433.5	386.5	500.5	488.5	491.5	486.5
Blanus cinereus	LC	0.000886048	544	432	385	499	487	490	485
Lampropeltis zonata	LC	0.00088463	543	431	384	498	486	489	484
Varanus yemenensis	DD	NA	NA	430	1511	497	486	1207	1348
Varanus exanthematicus	LC	0.000880312	542	429	383	496	485	488	483
Aipysurus eydouxii	LC	0.000878085	541	428	382	494	483	486	482
Chlamydosaurus kingii	LC	0.00087773	540	427	381	493	482	485	481
Pantherophis bairdi	LC	0.000877605	538.5	425.5	379.5	491.5	480.5	483.5	479.5
Pantherophis obsoletus	LC	0.000877605	538.5	425.5	379.5	491.5	480.5	483.5	479.5
Lerista vermicularis	LC	0.000876062	537	424	378	490	479	480	478
Urosaurus graciosus	LC	0.000875928	536	423	377	489	478	479	477
Hydrophis elegans	LC	0.000874423	535	422	376	488	477	478	476
Oligodon formosanus	LC	0.000864569	533.5	420.5	374.5	486.5	475.5	476.5	474.5
Oligodon ocellatus	LC	0.000864569	533.5	420.5	374.5	486.5	475.5	476.5	474.5
Anolis allogus	LC	0.000864444	532	419	373	485	474	475	473
Crotalus adamanteus	LC	0.000864099	530.5	417.5	371.5	483.5	472	471.5	471.5
Crotalus tigris	LC	0.000864099	530.5	417.5	371.5	483.5	472	471.5	471.5
Sceloporus spinosus	LC	0.000858719	528.5	415.5	369.5	481.5	470	469.5	469.5
Sceloporus edwardtaylori	LC	0.000858719	528.5	415.5	369.5	481.5	470	469.5	469.5
Podarcis melisellensis	LC	0.000857682	527	414	368	480	468.5	468	468
Chalcides sepsoides	LC	0.000853978	526	413	367	479	467.5	467	467
Paroedura stumpffi	LC	0.000853467	525	412	366	478	466.5	466	466
Gallotia caesaris	LC	0.000852432	524	411	365	477	465.5	465	465
Bungarus candidus	LC	0.000852309	522.5	409.5	363.5	475.5	464	463.5	463.5
Bungarus multicinctus	LC	0.000852309	522.5	409.5	363.5	475.5	464	463.5	463.5
Pantherophis guttatus	LC	0.000851455	521	408	362	474	462.5	462	462
Sceloporus bicanthalis	LC	0.000851349	519.5	406.5	360.5	472.5	461	460.5	460.5
Sceloporus aeneus	LC	0.000851349	519.5	406.5	360.5	472.5	461	460.5	460.5
Plestiodon parviauriculatus	DD	NA	NA	405	1507	471	462	1486	459
Bothrochilus boa	LC	0.00084963	518	404	359	470	459	459	458
Pituophis melanoleucus	LC	0.000848449	517	403	358	469	458	458	457
Sonora semiannulata	LC	0.000848289	515.5	401.5	356.5	467.5	456.5	456.5	455.5
Chilomeniscus stramineus	LC	0.000848289	515.5	401.5	356.5	467.5	456.5	456.5	455.5
Mesalina brevirostris	LC	0.00084763	514	400	355	466	455	455	454
Trachylepis boettgeri	LC	0.000839543	513	399	354	465	453.5	454	453
Tropidurus torquatus	LC	0.000838619	512	398	353	464	452.5	453	452
Pristurus guichardi	LC	0.000838016	508.5	396.5	733.5	460.5	451.5	481.5	448.5
Pristurus sokotranus	LC	0.000838016	508.5	396.5	733.5	460.5	451.5	481.5	448.5
Lampropeltis alterna	LC	0.000837595	506.5	394.5	351.5	458.5	447.5	451.5	446.5
Lampropeltis getula	LC	0.000837595	506.5	394.5	351.5	458.5	447.5	451.5	446.5
Uroplatus sikorae	LC	0.000837367	505	393	350	457	446	450	445
Liolaemus nigromaculatus	LC	0.000837106	504	392	349	456	445	449	444
Liolaemus platei	LC	0.000837106	503	391	348	455	444	448	443
Sceloporus macdougalli	LC	0.00083612	501.5	389.5	346.5	453.5	442.5	446.5	441.5
Sceloporus mucronatus	LC	0.00083612	501.5	389.5	346.5	453.5	442.5	446.5	441.5
Tropidophorus misaminius	LC	0.000835386	499.5	387.5	344.5	451.5	440.5	444.5	439.5
Tropidophorus partelloi	LC	0.000835386	499.5	387.5	344.5	451.5	440.5	444.5	439.5
Aspidoscelis burti	LC	0.000834889	498	386	343	450	439	443	438
Hemidactylus giganteus	LC	0.000831868	496.5	384.5	341.5	448.5	437.5	441.5	436.5
Hemidactylus aaronbaueri	LC	0.000831868	496.5	384.5	341.5	448.5	437.5	441.5	436.5
Sceloporus serrifer	LC	0.000831416	495	383	340	447	436	440	435
Oligodon cinereus	LC	0.000828048	494	382	339	446	435	437	434
Oligodon octolineatus	LC	0.000827019	493	381	338	445	434	436	433
Tarentola gomerensis	LC	0.000826262	492	380	337	444	433	433	432
Sceloporus formosus	LC	0.000825589	491	379	336	443	432	432	431
Hydrophis atriceps	LC	0.000824863	490	378	335	442	431	431	430
Timon tangitanus	LC	0.000822897	489	377	334	441	430	430	429
Anatololacerta anatolica	LC	0.000822321	487.5	375.5	332.5	439.5	428.5	428.5	427.5
Anatololacerta danfordi	LC	0.000822321	487.5	375.5	332.5	439.5	428.5	428.5	427.5
Sceloporus cautus	LC	0.000820004	485.5	373.5	330.5	437.5	426.5	426.5	425.5
Sceloporus undulatus	LC	0.000820004	485.5	373.5	330.5	437.5	426.5	426.5	425.5
Plestiodon brevirostris	LC	0.000818742	484	372	329	436	425	425	424
Phrynosoma orbiculare	LC	0.000818449	483	371	328	435	424	424	423
Calumma gastrotaenia	LC	0.000812578	482	370	327	434	423	423	422
Oligodon taeniolatus	LC	0.0008122	480.5	368.5	325.5	432.5	421.5	421.5	420.5
Oligodon sublineatus	LC	0.0008122	480.5	368.5	325.5	432.5	421.5	421.5	420.5
Ephalophis greyae	LC	0.00081176	479	366.5	324	430.5	419.5	419.5	418.5
Parahydrophis mertoni	DD	NA	NA	366.5	1380	430.5	421.5	419.5	418.5
Cercosaura schreibersii	LC	0.000810952	478	365	323	429	417.5	418	417
Cercosaura argulus	LC	0.000810952	477	364	322	428	416.5	417	416
Lepidophyma smithii	LC	0.000809204	476	362.5	321	426.5	415.25	415.5	414.5
Lepidophyma lineri	DD	NA	NA	362.5	1503	426.5	417.5	415.5	414.5
Agama spinosa	LC	0.000806475	473	361	320	423	412	414	411
Tarentola delalandii	LC	0.000805756	472	360	319	422	411	413	410
Acontias percivali	LC	0.000804461	471	359	318	421	410	412	409
Acanthodactylus maculatus	LC	0.000802475	470	358	317	420	409	411	408
Cyrtopodion agamuroides	LC	0.000802457	469	357	316	418.5	408	409.5	406.5
Lacerta agilis	LC	0.000801664	468	356	315	417	407	408	405
Gehyra australis	LC	0.000799464	467	355	314	416	406	407	404
Gehyra borroloola	LC	0.000799463	466	354	313	415	405	406	403
Hydrophis lapemoides	LC	0.000798088	465	353	312	414	404	405	402
Lerista allochira	LC	0.000798085	464	352	311	413	403	404	401
Crotaphytus bicinctores	LC	0.00079807	463	351	310	412	402	403	400
Voeltzkowia fierinensis	LC	0.000797998	462	350	309	411	401	402	399
Micrurus dissoleucus	LC	0.000796931	461	349	308	410	400	401	398
Micrurus pyrrhocryptus	LC	0.000796931	460	348	307	409	399	400	397
Hydrophis czeblukovi	DD	NA	NA	347	1372	408	400	399	396
Ctenotus inornatus	LC	0.00079315	459	346	306	407	397	398	395
Phrynosoma taurus	LC	0.000786282	457.5	344.5	304.5	405.5	395.5	396.5	393.5
Phrynosoma braconnieri	LC	0.000786282	457.5	344.5	304.5	405.5	395.5	396.5	393.5
Chalcides sphenopsiformis	LC	0.000784831	456	343	303	404	394	395	392
Hydrophis ornatus	LC	0.000782344	455	342	302	403	393	394	391
Hydrophis macdowelli	LC	0.000782344	454	341	301	402	392	393	390
Homalopsis buccata	LC	0.000781586	453	340	300	401	391	392	389
Draco quadrasi	LC	0.000780787	452	339	299	400	390	391	388
Bitis peringueyi	LC	0.000777123	450.5	337.5	297.5	397.5	387.5	388.5	385.5
Bitis atropos	LC	0.000777123	450.5	337.5	297.5	397.5	387.5	388.5	385.5
Cerastes gasperettii	LC	0.000776273	449	336	296	396	386	386	384
Cerastes vipera	LC	0.000776273	448	335	295	395	385	385	383
Phoenicolacerta cyanisparsa	LC	0.000776166	446.5	333.5	293.5	393.5	383.5	383.5	381.5
Phoenicolacerta laevis	LC	0.000776166	446.5	333.5	293.5	393.5	383.5	383.5	381.5
Darevskia rudis	LC	0.000774847	445	332	292	392	382	382	380
Abronia lythrochila	LC	0.000771746	444	331	291	391	381	381	379
Ahaetulla fronticincta	LC	0.000771662	442.5	329.5	289.5	389.5	379.5	379.5	377.5
Ahaetulla pulverulenta	LC	0.000771662	442.5	329.5	289.5	389.5	379.5	379.5	377.5
Liolaemus olongasta	LC	0.000769495	439	328	288	386	376	378	374
Vipera ammodytes	LC	0.000768999	436	327	287	383	374	377	371
Urosaurus bicarinatus	LC	0.000768958	434.5	325.5	285.5	381.5	372.5	375.5	369.5
Urosaurus gadovi	LC	0.000768958	434.5	325.5	285.5	381.5	372.5	375.5	369.5
Ficimia streckeri	LC	0.000767997	433	324	284	380	371	374	368
Phelsuma barbouri	LC	0.000767537	432	323	283	379	370	373	367
Gyalopion canum	LC	0.000767204	431	322	282	378	369	372	366
Pseudoficimia frontalis	LC	0.000767204	430	321	281	377	368	371	365
Darevskia daghestanica	LC	0.000765343	429	320	280	376	367	370	364
Lampropeltis mexicana	LC	0.000764171	428	319	279	375	366	369	363
Podarcis tauricus	LC	0.000757788	427	318	278	374	365	368	362
Elgaria multicarinata	LC	0.000755661	426	317	277	373	364	365	361
Draco taeniopterus	LC	0.00075176	424.5	315.5	275.5	371.5	362.5	363.5	359.5
Draco haematopogon	LC	0.00075176	424.5	315.5	275.5	371.5	362.5	363.5	359.5
Sceloporus lineatulus	LC	0.000751128	422.5	313.5	273.5	369.5	360.5	361.5	357.5
Sceloporus zosteromus	LC	0.000751128	422.5	313.5	273.5	369.5	360.5	361.5	357.5
Chalcides colosii	LC	0.000750776	421	312	272	368	359	360	356
Tropidoscincus variabilis	LC	0.000735366	419.5	310.5	270.5	366.5	356.5	357.5	354.5
Tropidoscincus boreus	LC	0.000735366	419.5	310.5	270.5	366.5	356.5	357.5	354.5
Pantherophis slowinskii	DD	NA	NA	308.5	1355	364.5	357.5	354.5	352.5
Pantherophis emoryi	LC	0.000733665	418	308.5	269	364.5	355	354.5	352.5
Oligodon splendidus	LC	0.000733077	416.5	306.5	267.5	362.5	353.5	352.5	350.5
Oligodon maculatus	LC	0.000733077	416.5	306.5	267.5	362.5	353.5	352.5	350.5
Brookesia stumpffi	LC	0.000732959	415	305	266	361	352	351	349
Sceloporus graciosus	LC	0.000732414	414	304	265	360	351	350	348
Sceloporus slevini	LC	0.00072922	412.5	302.5	263.5	358.5	349.5	348.5	346.5
Sceloporus scalaris	LC	0.00072922	412.5	302.5	263.5	358.5	349.5	348.5	346.5
Atheris chlorechis	LC	0.000727283	411	301	262	357	348	347	345
Phyllodactylus duellmani	LC	0.000725564	410	300	261	356	347	346	344
Draco ornatus	LC	0.0007217	409	299	260	355	346	345	343
Plestiodon tetragrammus	LC	0.000720912	408	298	259	354	345	344	342
Xantusia henshawi	LC	0.000720469	407	297	258	353	344	343	341
Morelia viridis	LC	0.00072004	405.5	295.5	256.5	351.5	342.5	341.5	339.5
Morelia spilota	LC	0.00072004	405.5	295.5	256.5	351.5	342.5	341.5	339.5
Pituophis catenifer	LC	0.000719385	404	294	255	350	341	340	338
Cyrtodactylus agusanensis	LC	0.000713508	401.5	292.5	253.5	347.5	338.5	338.5	335.5
Cyrtodactylus philippinicus	LC	0.000713508	401.5	292.5	253.5	347.5	338.5	338.5	335.5
Echis jogeri	DD	NA	NA	291	1477	346	337	1181	334
Phyllodactylus bugastrolepis	LC	0.000710138	400	290	252	345	336	337	333
Calamaria pavimentata	LC	0.000709472	399	289	251	344	335	336	332
Hydrophis spiralis	LC	0.000708245	398	288	250	343	334	335	331
Python curtus	LC	0.000704051	396.5	286.5	248.5	341.5	332.5	333.5	329.5
Python regius	LC	0.000704051	396.5	286.5	248.5	341.5	332.5	333.5	329.5
Sceloporus smaragdinus	LC	0.000702566	394.5	284.5	246.5	339.5	330.5	331.5	327.5
Sceloporus taeniocnemis	LC	0.000702566	394.5	284.5	246.5	339.5	330.5	331.5	327.5
Anolis carpenteri	LC	0.000700318	392.5	282.5	244.5	337.5	328.5	329.5	325.5
Anolis lionotus	LC	0.000700318	392.5	282.5	244.5	337.5	328.5	329.5	325.5
Quedenfeldtia moerens	LC	0.000695423	391	281	691	334	327	356	323
Pachydactylus fasciatus	LC	0.000692966	390	280	243	333	325	326	322
Sceloporus adleri	LC	0.000691297	388.5	278.5	241.5	331.5	323.5	324.5	320.5
Sceloporus stejnegeri	LC	0.000691297	388.5	278.5	241.5	331.5	323.5	324.5	320.5
Enhydris enhydris	LC	0.000685174	387	277	240	330	322	323	319
Amphibolurus norrisi	LC	0.000684414	386	276	239	329	321	322	318
Lophognathus gilberti	LC	0.000684414	385	275	238	328	320	321	317
Uta squamata	LC	0.000683326	384	274	237	327	318	318	316
Tarentola deserti	LC	0.00068297	382.5	272.5	235.5	325.5	316.5	316.5	314.5
Tarentola boehmei	LC	0.00068297	382.5	272.5	235.5	325.5	316.5	316.5	314.5
Varanus marmoratus	LC	0.000681056	380.5	270.5	233.5	323.5	314.5	314.5	312.5
Varanus salvator	LC	0.000681056	380.5	270.5	233.5	323.5	314.5	314.5	312.5
Furcifer polleni	LC	0.000679463	378.5	268.5	231.5	321.5	312.5	312.5	310.5
Furcifer cephalolepis	LC	0.000679463	378.5	268.5	231.5	321.5	312.5	312.5	310.5
Anolis carolinensis	LC	0.000677806	376	267	230	319	311	311	308
Phyllodactylus bordai	LC	0.000676612	374.5	265.5	228.5	317.5	309.5	309.5	306.5
Phyllodactylus lanei	LC	0.000676612	374.5	265.5	228.5	317.5	309.5	309.5	306.5
Varanus glauerti	LC	0.000676158	372.5	263.5	226.5	315.5	307.5	307.5	304.5
Varanus scalaris	LC	0.000676158	372.5	263.5	226.5	315.5	307.5	307.5	304.5
Naja sumatrana	LC	0.000674194	371	262	225	314	306	306	303
Dolichophis jugularis	LC	0.000661193	370	261	677	313	306	328	302
Dolichophis schmidti	LC	0.000661193	369	260	676	312	305	327	301
Xantusia sanchezi	LC	0.000659452	368	259	224	310.5	301.75	302.5	300
Darevskia valentini	LC	0.00065701	366.5	257.5	222.5	308.5	299.5	299.5	298.5
Darevskia portschinskii	LC	0.00065701	366.5	257.5	222.5	308.5	299.5	299.5	298.5
Fordonia leucobalia	LC	0.000653239	364.5	255.5	220.5	306.5	297.5	297.5	296.5
Gerarda prevostiana	LC	0.000653239	364.5	255.5	220.5	306.5	297.5	297.5	296.5
Plestiodon laticeps	LC	0.000649325	362.5	253.5	218.5	304.5	295.5	295.5	294.5
Plestiodon inexpectatus	LC	0.000649325	362.5	253.5	218.5	304.5	295.5	295.5	294.5
Hydrophis cyanocinctus	LC	0.000642061	361	252	217	303	294	293	293
Ctenotus gagudju	LC	0.000641679	360	251	216	302	293	292	292
Ctenotus leonhardii	LC	0.000641679	359	250	215	301	292	291	291
Nephrurus levis	LC	0.000641475	357.5	248.5	213.5	299.5	290.5	289.5	289.5
Nephrurus stellatus	LC	0.000641475	357.5	248.5	213.5	299.5	290.5	289.5	289.5
Cnemaspis tropidogaster	DD	NA	NA	246.5	1299	297.5	290.5	1139	287.5
Cnemaspis kandiana	LC	0.000640778	356	246.5	212	297.5	289	288	287.5
Protobothrops mucrosquamatus	LC	0.000637526	355	245	211	296	288	286	286
Laticauda guineai	NT	0.000634542	354	244	210	295	287	285	285
Trimeresurus gramineus	LC	0.000634342	353	243	209	294	286	284	284
Trimeresurus malabaricus	LC	0.000634342	352	242	208	293	285	283	283
Bothrops itapetiningae	LC	0.00063243	351	241	207	292	284	282	282
Chalcides chalcides	LC	0.000631369	350	240	206	291	283	281	281
Furcifer verrucosus	LC	0.000628637	348.5	238.5	204.5	289.5	280.5	278.5	279.5
Furcifer oustaleti	LC	0.000628637	348.5	238.5	204.5	289.5	280.5	278.5	279.5
Plestiodon callicephalus	LC	0.000628608	347	237	203	288	279	277	278
Lygodactylus verticillatus	LC	0.000626201	345.5	235.5	201.5	286.5	277.5	275.5	276.5
Lygodactylus heterurus	LC	0.000626201	345.5	235.5	201.5	286.5	277.5	275.5	276.5
Sceloporus cryptus	LC	0.000625009	342	234	200	282.5	274.5	274	273
Echis omanensis	LC	0.000624292	341	233	199	281	273	273	272
Eirenis decemlineatus	LC	0.000619863	340	232	654	280	273.5	301	271
Acontias gracilicauda	LC	0.000618502	338.5	230.5	197.5	278.5	270.5	271.5	269.5
Acontias plumbeus	LC	0.000618502	338.5	230.5	197.5	278.5	270.5	271.5	269.5
Hemidactylus gracilis	LC	0.000617636	336.5	228.5	195.5	276.5	268.5	269.5	267.5
Hemidactylus reticulatus	LC	0.000617636	336.5	228.5	195.5	276.5	268.5	269.5	267.5
Phrynosoma platyrhinos	LC	0.000613241	335	227	194	275	267	268	266
Hemidactylus turcicus	LC	0.000612224	334	226	193	274	266	267	265
Luperosaurus cumingii	DD	NA	NA	225	1468	272	265.5	266	1455.5
Brachymeles samarensis	LC	0.000609994	332	224	192	271	263	265	263
Platyceps najadum	LC	0.000609714	331	223	651	270	264	294	262
Sceloporus samcolemani	LC	0.000608749	330	222	191	269	261	264	261
Hydrophis parviceps	DD	NA	NA	220.5	1248.5	267.5	263	262.5	259.5
Hydrophis melanocephalus	DD	NA	NA	220.5	1248.5	267.5	261.5	262.5	259.5
Brookesia thieli	LC	0.000601315	329	219	190	266	259	259	258
Lycodon zawi	LC	0.000599792	324	218	189	265	258	258	257
Plestiodon obsoletus	LC	0.000597522	323	217	188	264	257	257	256
Draco cornutus	DD	NA	NA	215.5	1464	262.5	256.5	254.5	254.5
Draco guentheri	LC	0.000590108	321	215.5	187	262.5	255.5	254.5	254.5
Liolaemus austromendocinus	LC	0.000589264	320	214	186	261	254	253	253
Blanus tingitanus	LC	0.000588445	318.5	212.5	184.5	259.5	252.5	251.5	251.5
Blanus mettetali	LC	0.000588445	318.5	212.5	184.5	259.5	252.5	251.5	251.5
Agkistrodon contortrix	LC	0.000587786	317	211	183	258	251	250	250
Hemidactylus oxyrhinus	LC	0.000586462	316	210	182	257	250	249	249
Darevskia saxicola	LC	0.000583683	314.5	208.5	180.5	255.5	248.5	247.5	247.5
Darevskia brauneri	LC	0.000583683	314.5	208.5	180.5	255.5	248.5	247.5	247.5
Trapelus ruderatus	LC	0.000583062	313	207	179	254	247	246	246
Laticauda colubrina	LC	0.000580676	311	206	178	253	246	245	245
Chalcides mionecton	LC	0.000567978	297	205	177	252	245	240	244
Hemorrhois algirus	LC	0.000566789	295.5	203.5	633.5	250.5	244.5	260.5	242.5
Hemorrhois hippocrepis	LC	0.000566789	295.5	203.5	633.5	250.5	244.5	260.5	242.5
Sistrurus miliarius	LC	0.000564456	293.5	201.5	175.5	248.5	241.5	236.5	240.5
Sistrurus catenatus	LC	0.000564456	293.5	201.5	175.5	248.5	241.5	236.5	240.5
Bothrops erythromelas	LC	0.000559729	292	200	174	247	240	233	239
Bothrops jararacussu	LC	0.000559729	291	199	173	246	239	232	238
Urosaurus ornatus	LC	0.000559619	290	198	172	245	238	231	237
Tribolonotus pseudoponceleti	LC	0.000559171	289	196.5	171	243.5	236.5	229.5	235.5
Tribolonotus ponceleti	DD	NA	NA	196.5	1460	243.5	237.5	229.5	235.5
Trachylepis vato	LC	0.000558797	288	195	170	242	235	228	234
Trachylepis gravenhorstii	LC	0.000556033	287	194	169	241	234	227	233
Aspidoscelis communis	LC	0.000554656	286	193	168	240	233	226	232
Pseudocerastes fieldi	LC	0.000552814	284.5	191.5	166.5	238.5	231.5	224.5	230.5
Pseudocerastes persicus	LC	0.000552814	284.5	191.5	166.5	238.5	231.5	224.5	230.5
Sphaerodactylus klauberi	LC	0.000551633	282.5	189.5	164.5	236.5	229.5	222.5	228.5
Sphaerodactylus nicholsi	LC	0.000551633	282.5	189.5	164.5	236.5	229.5	222.5	228.5
Hemidactylus mindiae	LC	0.00055134	281	187.5	163	234.5	227.75	220.5	226.5
Hemidactylus lemurinus	DD	NA	NA	187.5	1459	234.5	228.5	220.5	226.5
Cerberus australis	LC	0.000550987	280	186	162	233	226.5	219	225
Gymnophthalmus underwoodi	LC	0.000550871	279	185	161	231.5	225.25	218	223.5
Pareas formosensis	LC	0.000550469	277.5	183.5	159.5	229.5	223.5	216.5	221.5
Pareas boulengeri	LC	0.000550469	277.5	183.5	159.5	229.5	223.5	216.5	221.5
Zonosaurus aeneus	LC	0.000547622	276	182	158	228	222	215	220
Chalcides sexlineatus	LC	0.000546705	274.5	180.5	156.5	226.5	220.5	213.5	218.5
Chalcides viridanus	LC	0.000546705	274.5	180.5	156.5	226.5	220.5	213.5	218.5
Darevskia armeniaca	LC	0.000544511	272	179	155	224	218	212	216
Liolaemus petrophilus	LC	0.000538996	271	178	154	223	217	211	215
Liolaemus capillitas	LC	0.000538996	270	177	153	222	216	210	214
Oligodon cyclurus	LC	0.000533663	269	176	152	220	214	206	213
Pareas hamptoni	LC	0.000532625	268	175	151	219	213	205	212
Platyceps florulentus	LC	0.000527027	266.5	173.5	612.5	217.5	212.5	238.5	210.5
Platyceps collaris	LC	0.000527027	266.5	173.5	612.5	217.5	212.5	238.5	210.5
Lerista connivens	LC	0.000524271	265	172	150	216	209.5	204	209
Dasypeltis scabra	LC	0.000520305	263	171	149	214	208	203	207
Dasypeltis fasciata	LC	0.000520305	262	170	148	213	207	202	206
Crotalus pricei	LC	0.000512111	260	169	147	211	205	201	204
Darevskia raddei	LC	0.000509416	259	168	146	210	204	199	203
Pseudoxenodon bambusicola	LC	0.000500368	256	167	145	207	201	197	200
Lacerta media	LC	0.000499396	255	166	144	206	200	196	199
Xantusia bezyi	LC	0.000497775	254	165	143	205	199	195	198
Crotalus horridus	LC	0.000492392	252.5	163.5	141.5	203.5	197.5	193.5	196.5
Crotalus willardi	LC	0.000492392	252.5	163.5	141.5	203.5	197.5	193.5	196.5
Brachymeles gracilis	LC	0.000489802	251	162	140	201.5	195.5	191.5	194.5
Bradypodion setaroi	LC	0.000485405	250	161	139	200	194	190	193
Holbrookia maculata	LC	0.000483717	248.5	159.5	137.5	198.5	192.5	188.5	191.5
Holbrookia propinqua	LC	0.000483717	248.5	159.5	137.5	198.5	192.5	188.5	191.5
Mesalina adramitana	LC	0.00048338	246.5	157.5	135.5	196.5	190.5	186.5	189.5
Mesalina balfouri	LC	0.00048338	246.5	157.5	135.5	196.5	190.5	186.5	189.5
Uta stansburiana	LC	0.000482052	245	156	134	195	189	185	188
Tarentola angustimentalis	LC	0.000478234	243.5	154.5	132.5	193.5	187	181.5	186.5
Tarentola mauritanica	LC	0.000478234	243.5	154.5	132.5	193.5	187	181.5	186.5
Eirenis levantinus	LC	0.000471417	241	153	581	191	186	200	184
Eirenis lineomaculatus	LC	0.00046942	240	152	580	190	185	198	183
Crotalus ravus	LC	0.000465595	238.5	150.5	130.5	188.5	181.5	176.5	181.5
Crotalus cerastes	LC	0.000465595	238.5	150.5	130.5	188.5	181.5	176.5	181.5
Brachymeles bonitae	LC	0.000465036	236.5	148.5	128.5	186.5	179.5	173.5	179.5
Brachymeles tridactylus	LC	0.000465036	236.5	148.5	128.5	186.5	179.5	173.5	179.5
Phrynosoma ditmarsi	DD	NA	NA	146.5	1437	184.5	180	169.5	177.5
Phrynosoma hernandesi	LC	0.000461961	235	146.5	127	184.5	177.25	169.5	177.5
Darevskia sapphirina	LC	0.000453162	230	145	126	179	173	168	172
Chioninia delalandii	LC	0.000447588	226	144	125	178	172	167	171
Sauromalus ater	LC	0.000443883	225	143	124	177	171	165	170
Tarentola darwini	LC	0.000441528	224	142	123	176	170	164	169
Hierophis gemonensis	LC	0.000440406	222.5	140.5	563.5	174.5	170	183.5	167.5
Hierophis viridiflavus	LC	0.000440406	222.5	140.5	563.5	174.5	170	183.5	167.5
Uroplatus fimbriatus	LC	0.000440081	221	139	122	173	167	163	166
Eirenis thospitis	DD	NA	NA	137.5	1430	171.5	184	178.5	164.5
Eirenis medus	LC	0.000434501	220	137.5	561	171.5	167.25	178.5	164.5
Lepidophyma sylvaticum	LC	0.000433941	219	136	121	170	164.5	162	163
Zonosaurus laticaudatus	LC	0.000433597	218	135	120	169	163.5	161	162
Macroprotodon abubakeri	DD	NA	NA	133.5	1433	167.5	163.5	159.5	160.5
Macroprotodon cucullatus	LC	0.000432531	217	133.5	119	167.5	162.25	159.5	160.5
Uma scoparia	LC	0.000430899	216	132	118	166	160	158	159
Eirenis coronelloides	LC	0.000423545	214.5	130.5	552.5	164.5	161	171.5	157.5
Eirenis rothii	LC	0.000423545	214.5	130.5	552.5	164.5	161	171.5	157.5
Crotalus polystictus	LC	0.000421184	210.5	128.5	116.5	160.5	156.5	154.5	153.5
Crotalus enyo	LC	0.000421184	210.5	128.5	116.5	160.5	156.5	154.5	153.5
Anolis whitemani	LC	0.000415368	209	127	115	159	155	153	152
Crotalus durissus	LC	0.000412235	208	126	114	158	154	152	151
Oligodon theobaldi	LC	0.000411086	206.5	124.5	112.5	156.5	152.5	150.5	149.5
Oligodon cruentatus	LC	0.000411086	206.5	124.5	112.5	156.5	152.5	150.5	149.5
Furcifer lateralis	LC	0.00040954	205	123	111	155	150	148	148
Conopsis nasus	LC	0.000401704	203.5	121.5	109.5	153.5	148.5	144.5	146.5
Conopsis biserialis	LC	0.000401704	203.5	121.5	109.5	153.5	148.5	144.5	146.5
Varanus indicus	LC	0.000400339	202	120	108	152	147	143	145
Plestiodon fasciatus	LC	0.000399841	201	119	107	151	146	142	144
Diporiphora albilabris	LC	0.0003931	199.5	117.5	105.5	149.5	144.5	140.5	142.5
Diporiphora lalliae	LC	0.0003931	199.5	117.5	105.5	149.5	144.5	140.5	142.5
Oligodon chinensis	LC	0.000392112	198	116	104	148	143	139	141
Tarentola mindiae	LC	0.000391451	196.5	114.5	102.5	146.5	141.5	137.5	139.5
Tarentola neglecta	LC	0.000391451	196.5	114.5	102.5	146.5	141.5	137.5	139.5
Eirenis aurolineatus	LC	0.000391303	194.5	112.5	539.5	144.5	141.5	156.5	137.5
Eirenis modestus	LC	0.000391303	194.5	112.5	539.5	144.5	141.5	156.5	137.5
Agkistrodon piscivorus	LC	0.000390778	193	111	101	143	138	136	136
Crotalus intermedius	LC	0.000387173	192	110	100	142	137	135	135
Lycodon osmanhilli	LC	0.000381929	190.5	108.5	98.5	140.5	135.5	133.5	133.5
Lycodon capucinus	LC	0.000381929	190.5	108.5	98.5	140.5	135.5	133.5	133.5
Oligodon planiceps	LC	0.000381364	189	106.5	97	138.5	133.75	132	131.5
Oligodon torquatus	DD	NA	NA	106.5	1423	138.5	135.5	1162	131.5
Plestiodon gilberti	LC	0.000380277	188	105	96	137	132.5	131	130
Chalcides striatus	LC	0.000379717	187	104	95	136	131.5	130	129
Oligodon taeniatus	LC	0.000379318	185.5	102.5	93.5	134.5	130	128.5	127.5
Oligodon barroni	LC	0.000379318	185.5	102.5	93.5	134.5	130	128.5	127.5
Bachia trisanale	DD	NA	NA	100.5	1422	132.5	129.5	126.5	125.5
Bachia panoplia	LC	0.000376058	184	100.5	92	132.5	128	126.5	125.5
Naultinus manukanus	DD	NA	NA	99	1421	131	128	125	1303
Zonosaurus madagascariensis	LC	0.000371249	183	98	91	130	126	124	124
Trachylepis madagascariensis	LC	0.000370269	181.5	96.5	89.5	128.5	124.5	122.5	122.5
Trachylepis elegans	LC	0.000370269	181.5	96.5	89.5	128.5	124.5	122.5	122.5
Xantusia vigilis	LC	0.000368716	179.5	94.5	87.5	126.5	122	120.5	120.5
Xantusia arizonae	LC	0.000368716	179.5	94.5	87.5	126.5	122	120.5	120.5
Eirenis punctatolineatus	LC	0.000365999	177.5	92.5	523.5	123.5	121.5	146.5	118.5
Eirenis barani	LC	0.000365999	177.5	92.5	523.5	123.5	121.5	146.5	118.5
Lepidophyma reticulatum	LC	0.00035047	174.5	90.5	85.5	120.5	117.5	114.5	115.5
Lepidophyma flavimaculatum	LC	0.00035047	174.5	90.5	85.5	120.5	117.5	114.5	115.5
Trachylepis aureopunctata	LC	0.000349435	172	89	84	118	115	113	113
Plestiodon septentrionalis	LC	0.000347868	170.5	87.5	82.5	116.5	113.5	111.5	111.5
Plestiodon multivirgatus	LC	0.000347868	170.5	87.5	82.5	116.5	113.5	111.5	111.5
Varanus jobiensis	LC	0.000344534	168.5	85.5	80.5	114.5	111.5	108.5	109.5
Varanus finschi	LC	0.000344534	168.5	85.5	80.5	114.5	111.5	108.5	109.5
Crotalus mitchellii	LC	0.000330875	167	84	79	113	110	107	108
Lacerta bilineata	LC	0.000330547	165.5	82.5	77.5	111.5	108.5	105.5	106.5
Lacerta viridis	LC	0.000330547	165.5	82.5	77.5	111.5	108.5	105.5	106.5
Vipera aspis	LC	0.000324832	163	81	76	109	106	104	104
Lacerta pamphylica	LC	0.000324739	161.5	79.5	74.5	107.5	104.5	102.5	102.5
Lacerta trilineata	LC	0.000324739	161.5	79.5	74.5	107.5	104.5	102.5	102.5
Plestiodon skiltonianus	LC	0.000324541	159.5	77.5	72.5	105.5	102.5	100.5	100.5
Plestiodon lagunensis	LC	0.000324541	159.5	77.5	72.5	105.5	102.5	100.5	100.5
Bavayia sauvagii	DD	NA	NA	76	1402	104	102	97	99
Crotalus basiliscus	LC	0.00030106	157.5	74.5	70.5	102.5	99.5	93.5	97.5
Crotalus molossus	LC	0.00030106	157.5	74.5	70.5	102.5	99.5	93.5	97.5
Atropoides olmec	LC	0.000300631	155.5	72.5	68.5	100.5	97.5	91.5	95.5
Atropoides nummifer	LC	0.000300631	155.5	72.5	68.5	100.5	97.5	91.5	95.5
Pseudoxenodon karlschmidti	LC	0.000291085	152.5	70.5	66.5	97.5	94.5	87.5	92.5
Pseudoxenodon macrops	LC	0.000291085	152.5	70.5	66.5	97.5	94.5	87.5	92.5
Gambelia wislizenii	LC	0.000285531	151	69	65	96	93	86	91
Vipera seoanei	LC	0.000283163	150	68	64	95	92	83	90
Crotalus aquilus	LC	0.000280979	148.5	66.5	62.5	93.5	90.5	81.5	88.5
Crotalus lepidus	LC	0.000280979	148.5	66.5	62.5	93.5	90.5	81.5	88.5
Zonosaurus trilineatus	LC	0.000279596	147	65	61	92	89	80	87
Brookesia brygooi	LC	0.000277123	146	64	60	91	88	78	86
Crotalus scutulatus	LC	0.000272793	145	63	59	90	87	77	85
Bradypodion transvaalense	LC	0.000272032	143.5	61.5	57.5	88.5	85.5	75.5	83.5
Bradypodion dracomontanum	LC	0.000272032	143.5	61.5	57.5	88.5	85.5	75.5	83.5
Furcifer angeli	LC	0.000268925	141.5	59.5	55.5	86.5	83.5	73.5	81.5
Furcifer pardalis	LC	0.000268925	141.5	59.5	55.5	86.5	83.5	73.5	81.5
Crotaphytus collaris	LC	0.000266439	139.5	57.5	53.5	82.5	80.5	69.5	79.5
Crotaphytus nebrius	LC	0.000266439	139.5	57.5	53.5	82.5	80.5	69.5	79.5
Lerista kennedyensis	LC	0.000264205	137.5	55.5	51.5	80.5	78.5	67.5	77.5
Lerista onsloviana	LC	0.000264205	137.5	55.5	51.5	80.5	78.5	67.5	77.5
Cerberus rynchops	LC	0.000261164	136	54	50	79	77	65	76
Bothriechis bicolor	LC	0.000249655	135	53	49	76	74	61	75
Crotaphytus vestigium	LC	0.000247307	134	52	48	74	72	57	74
Gambelia copeii	LC	0.000246713	133	51	47	73	71	56	73
Phrynocephalus przewalskii	LC	0.000239857	129.5	49.5	45.5	69.5	68.5	52.5	69.5
Phrynocephalus versicolor	LC	0.000239857	129.5	49.5	45.5	69.5	68.5	52.5	69.5
Eutropis trivittata	LC	0.000239063	128	48	44	68	67	51	68
Crotalus triseriatus	LC	0.00023118	127	47	43	67	65	50	67
Crotalus atrox	LC	0.00023081	126	46	42	66	64	49	66
Agama boueti	LC	0.000229718	125	45	41	65	63	48	65
Agama impalearis	LC	0.000229718	124	44	40	64	62	47	64
Draco cyanopterus	LC	0.000214953	121.5	42.5	38.5	61.5	59.5	45.5	61.5
Draco reticulatus	LC	0.000214953	121.5	42.5	38.5	61.5	59.5	45.5	61.5
Protobothrops jerdonii	LC	0.000211482	119.5	40.5	36.5	59.5	57.5	43.5	59.5
Protobothrops xiangchengensis	LC	0.000211482	119.5	40.5	36.5	59.5	57.5	43.5	59.5
Agkistrodon taylori	LC	0.0002074	116	39	35	56	55	42	56
Crotalus ruber	LC	0.000206285	115	38	34	55	54	41	55
Crotaphytus grismeri	LC	0.000199946	113.5	36.5	32.5	53.5	51.5	39.5	53.5
Crotaphytus insularis	LC	0.000199946	113.5	36.5	32.5	53.5	51.5	39.5	53.5
Crotalus viridis	LC	0.000180726	105.5	34.5	30.5	45.5	43.5	34.5	45.5
Crotalus oreganus	LC	0.000180726	105.5	34.5	30.5	45.5	43.5	34.5	45.5
Nactus pelagicus	LC	0.000180304	103.5	32.5	28.5	43.5	41.5	32.5	43.5
Nactus multicarinatus	LC	0.000180304	103.5	32.5	28.5	43.5	41.5	32.5	43.5
Sibynophis chinensis	LC	0.000157895	98.5	30.5	26.5	38.5	36.5	30.5	38.5
Sibynophis collaris	LC	0.000157895	98.5	30.5	26.5	38.5	36.5	30.5	38.5
Crotalus transversus	LC	0.000151285	97	29	25	36.5	34.5	28.5	36.5
Micrurus diastema	LC	0.000148621	95.5	27.5	23.5	34.5	32.5	26.5	34.5
Micrurus fulvius	LC	0.000148621	95.5	27.5	23.5	34.5	32.5	26.5	34.5
Eirenis collaris	LC	0.000148013	93.5	25.5	397.5	32.5	32.5	37.5	32.5
Eirenis eiselti	LC	0.000148013	93.5	25.5	397.5	32.5	32.5	37.5	32.5
Phyllodactylus homolepidurus	LC	0.000143997	90.5	23.5	21.5	29.5	28.5	24.5	29.5
Phyllodactylus davisi	LC	0.000143997	90.5	23.5	21.5	29.5	28.5	24.5	29.5
Ailuronyx seychellensis	LC	0.000132436	85	22	20	24	23	22	24
Chalcides polylepis	LC	0.000124628	84	21	19	23	22	21	23
Liolaemus gallardoi	LC	0.000112334	83	20	18	22	21	20	22
Liolaemus archeforus	LC	0.000112334	82	19	17	21	20	19	21
Aspidoscelis laredoensis	LC	0.000109508	80.5	17.5	15.5	19.5	18.5	17.5	19.5
Aspidoscelis gularis	LC	0.000109508	80.5	17.5	15.5	19.5	18.5	17.5	19.5
Petrosaurus thalassinus	LC	0.000101274	78.5	15.5	13.5	17.5	16.5	15.5	17.5
Petrosaurus repens	LC	0.000101274	78.5	15.5	13.5	17.5	16.5	15.5	17.5
Acrantophis dumerili	LC	9.94845e-05	76.5	13.5	11.5	15.5	14.5	13.5	15.5
Acrantophis madagascariensis	LC	9.94845e-05	76.5	13.5	11.5	15.5	14.5	13.5	15.5
Liolaemus xanthoviridis	DD	NA	NA	11.5	1336	13.5	13.5	11.5	13.5
Liolaemus fitzingerii	LC	9.94827e-05	75	11.5	10	13.5	13	11.5	13.5
Bradypodion ventrale	LC	9.89455e-05	74	10	9	12	12	10	12
Echis pyramidum	LC	9.87054e-05	72.5	8.5	7.5	10.5	10.5	8.5	10.5
Echis leucogaster	LC	9.87054e-05	72.5	8.5	7.5	10.5	10.5	8.5	10.5
Hemidactylus homoeolepis	LC	6.43302e-05	68.5	6.5	5.5	6.5	6.5	6.5	6.5
Hemidactylus forbesii	LC	6.43302e-05	68.5	6.5	5.5	6.5	6.5	6.5	6.5
Pareas nuchalis	LC	1.92994e-05	54.5	4.5	3.5	4.5	4.5	4.5	4.5
Pareas carinatus	LC	1.92994e-05	54.5	4.5	3.5	4.5	4.5	4.5	4.5
Enhydris innominata	DD	NA	NA	3	1108	3	3	3	3
Voeltzkowia rubrocaudata	LC	9.044e-07	52.5	1.5	1.5	1.5	1.5	1.5	1.5
Voeltzkowia lineata	LC	9.044e-07	52.5	1.5	1.5	1.5	1.5	1.5	1.5
