# Supplementary material for: Integrating data‐deficient species in analyses of evolutionary history loss
Source: Ecol Evol. 2016 Nov 1;6(23):8502–14. doi: 10.1002/ece3.2390 (PMC5167052; doi:10.1002/ece3.2390)
Supplement: Supplementary file 7 — Appendix S7. EDGE prioritization including data‐deficient species thanks to the specified imputation methods. [file ECE3-6-8502-s008.xlsx]

## Sheet: S7_1) Amphibians
Appendix S7. EDGE prioritization including data-deficient species thanks to the specified imputation methods
Table S7_1. Amphibians
				EDGE rank including imputed threat status of DD species
Species	EDGE score	Threat status	EDGE rank	Range size based imputation method	CR imputation method	LC imputation method	Probabilistic imputation method	Body mass imputation method	Body mass and range size based impuation method
Ichthyophis tricolor	3.99682522857751	LC	1120	1138	1120	1263	1216	1219	1204
Ichthyophis bannanicus	3.91498723936647	LC	1061	1075	1061	1200	1153	1153	1142
Ichthyophis glutinosus	3.70888749122376	LC	864	874	864	986	943	937	929
Ichthyophis orthoplicatus	5.09518185234365	VU	1534	1601	1543	1685	1658	1673	1661
Ichthyophis bombayensis	4.22117305664741	LC	1222	1248	1222	1369.5	1324.5	1331.5	1314
Uraeotyphlus narayani	NA	DD	NA	1514	1991	1369.5	1329	1331.5	1577
Luetkenotyphlus brasiliensis	NA	DD	NA	1181	1989	1307	1264	1265	1534
Siphonops hardyi	4.00527897228457	LC	1125	1143	1125	1268	1221.5	1224	1210
Siphonops annulatus	3.80000111315542	LC	950.5	961.5	950.5	1081.5	1036.5	1032.5	1024.5
Siphonops paulensis	3.80000111315542	LC	950.5	961.5	950.5	1081.5	1036.5	1032.5	1024.5
Geotrypetes seraphini	4.26761462565464	LC	1242	1269	1242	1391	1346	1353	1335
Schistometopum thomense	3.98977918829759	LC	1116.5	1134.5	1116.5	1259.5	1212.5	1214.5	1200.5
Schistometopum gregorii	3.98977918829759	LC	1116.5	1134.5	1116.5	1259.5	1212.5	1214.5	1200.5
Gymnopis multiplicata	3.95509072720882	LC	1091	1107	1091	1233	1186	1186	1173
Dermophis parviceps	3.77882290410463	LC	926	937	926	1055	1010	1007	998
Dermophis mexicanus	5.13690832432219	VU	1549	1619.5	1559	1700	1674.25	1689	1677
Dermophis oaxacae	NA	DD	NA	1619.5	1963	1027	995.5	979	1412
Gegeneophis ramaswamii	4.22719618517958	LC	1227	1253	1227	1375	1330	1337	1319
Hypogeophis rostratus	3.9896273266581	LC	1115	1133	1115	1258	1211	1213	1199
Grandisonia alternans	3.78091272070514	LC	929	940	929	1058	1013	1010	1001
Grandisonia brevis	5.80952352111052	EN	1741	1852	1786	1892	1881	1889	1885
Grandisonia sechellensis	3.66870748952912	LC	834.5	843.5	834.5	949.5	908.5	902.5	896.5
Grandisonia larvata	3.66870748952912	LC	834.5	843.5	834.5	949.5	908.5	902.5	896.5
Praslinia cooperi	5.96963816111929	EN	1779	1902	1836	1930	1922	1928	1925
Chthonerpeton indistinctum	4.23798553065618	LC	1230	1256	1230	1378	1333	1340	1322
Oscaecilia ochrocephala	3.84647690313082	LC	994	1007	994	1129.5	1082.75	1079.5	1071
Caecilia volcani	NA	DD	NA	1891	1975	1129.5	1089.5	1079.5	1916
Caecilia tentaculata	3.91361710256711	LC	1059	1073	1059	1198	1151	1151	1140
Typhlonectes natans	4.20460358686093	LC	1210	1236	1210	1357	1312	1319	1301
Herpele squalostoma	4.2902950824836	LC	1251	1278	1251	1400	1355	1364	1346
Boulengerula taitana	6.05370153681691	EN	1793	1924	1872	1944	1938	1942	1941
Boulengerula uluguruensis	3.97425999513708	LC	1107	1125	1107	1250	1203	1205	1190
Boulengerula boulengeri	4.21333762308413	LC	1213	1239	1213	1360	1315	1322	1304
Scolecomorphus vittatus	4.07380799387074	LC	1150.5	1169.5	1150.5	1295.5	1249.5	1253.5	1236.5
Scolecomorphus uluguruensis	4.07380799387074	LC	1150.5	1169.5	1150.5	1295.5	1249.5	1253.5	1236.5
Crotaphatrema tchabalmbaboensis	NA	DD	NA	1867	1997	1465	1435.5	1433	1897
Epicrionops marmoratus	NA	DD	NA	1996	1998	1529	1624	1760	1992
Rhinatrema bivittatum	4.56712566085441	LC	1359.5	1394.5	1359.5	1509.5	1470.5	1481.5	1461.5
Epicrionops niger	4.56712566085441	LC	1359.5	1394.5	1359.5	1509.5	1470.5	1481.5	1461.5
Heleophryne purcelli	4.40151848036673	LC	1296.5	1326.5	1296.5	1445.5	1402.5	1412.5	1393.5
Heleophryne regis	4.40151848036673	LC	1296.5	1326.5	1296.5	1445.5	1402.5	1412.5	1393.5
Nasikabatrachus sahyadrensis	6.75750408305992	EN	1843	1991	1986	1994	1993.5	1992	1994
Sooglossus thomasseti	6.6952578491847	CR	1840	1987	1979	1991	1990	1989	1990
Sooglossus sechellensis	6.00211066862476	EN	1784	1910	1850	1935	1928	1933	1931
Sechellophryne pipilodryas	6.74261644345269	CR	1842	1990	1985	1993	1992.5	1991	1993
Sechellophryne gardineri	6.04946926289275	EN	1792	1923	1871	1943	1937	1941	1940
Telmatobufo bullocki	7.01300603242576	CR	1844	1992	1992	1995	1995	1993	1995
Telmatobufo venustus	6.31985885186581	EN	1822	1959	1931	1973	1969.5	1971	1971
Platyplectrum spenceri	3.85854606505056	LC	1011	1024	1011	1148	1101	1098	1088
Lechriodus fletcheri	3.7404963331779	LC	894.5	905.5	894.5	1018.5	975.5	970.5	962.5
Platyplectrum ornatum	3.7404963331779	LC	894.5	905.5	894.5	1018.5	975.5	970.5	962.5
Philoria sphagnicolus	6.08141401729353	EN	1798	1929	1881	1949	1943	1947	1946
Limnodynastes convexiusculus	3.3969501167274	LC	587.5	594.5	587.5	686.5	649.5	645.5	636.5
Limnodynastes lignarius	3.3969501167274	LC	587.5	594.5	587.5	686.5	649.5	645.5	636.5
Limnodynastes salmini	3.46331711295242	LC	661	669	661	764	726	722	712
Limnodynastes terraereginae	2.87818601657276	LC	180	182	180	212	200	199	194
Limnodynastes dumerilii	2.74955494968225	LC	112.5	114.5	112.5	134.5	125.5	124.5	122.5
Limnodynastes interioris	2.74955494968225	LC	112.5	114.5	112.5	134.5	125.5	124.5	122.5
Limnodynastes dorsalis	2.83281371567627	LC	155	157	155	184	173	172	168
Limnodynastes fletcheri	3.37507848964219	LC	561.5	568.5	561.5	656.5	621	618.5	610.5
Limnodynastes depressus	3.37507848964219	LC	561.5	568.5	561.5	656.5	621	618.5	610.5
Limnodynastes tasmaniensis	3.3176316135507	LC	523.5	529.5	523.5	608.5	577.5	574.5	564.5
Limnodynastes peronii	3.3176316135507	LC	523.5	529.5	523.5	608.5	577.5	574.5	564.5
Adelotus brevis	4.74797629887685	NT	1405	1452	1405	1556	1522	1536	1519
Heleioporus australiacus	5.5067801103913	VU	1665	1762	1686	1816	1801	1811	1805
Notaden bennettii	3.70996856658706	LC	865.5	875.5	865.5	987.5	944.5	938.5	930.5
Notaden melanoscaphus	3.70996856658706	LC	865.5	875.5	865.5	987.5	944.5	938.5	930.5
Neobatrachus pelobatoides	3.60628166035539	LC	767	776	767	880	840	834	826
Neobatrachus sudelli	3.45030704100774	LC	649.5	657.5	649.5	752.5	714.5	710.5	700.5
Neobatrachus pictus	3.45030704100774	LC	649.5	657.5	649.5	752.5	714.5	710.5	700.5
Mixophyes fasciolatus	3.50257932002961	LC	683.5	691.5	683.5	789.5	751.5	746.5	737.5
Mixophyes schevilli	3.50257932002961	LC	683.5	691.5	683.5	789.5	751.5	746.5	737.5
Mixophyes coggeri	3.54433398747167	LC	725	733	725	834	794.5	791	781
Mixophyes balbus	5.10358768782948	VU	1536	1603	1545	1687	1660	1675	1663
Taudactylus acutirostris	7.13494475227616	CR	1845	1993	1994	1996	1996	1994	1996
Paracrinia haswelli	3.86454901419202	LC	1017	1030	1017	1154	1107	1104	1094
Assa darlingtoni	3.69787794062776	LC	854.5	864.5	854.5	974.5	932.5	925.5	919.5
Geocrinia victoriana	3.69787794062776	LC	854.5	864.5	854.5	974.5	932.5	925.5	919.5
Crinia nimbus	3.82925455160671	LC	977	989	977	1111	1065	1061	1054
Crinia signifera	3.32152388136517	LC	525.5	531.5	525.5	610.5	579.5	576.5	566.5
Crinia riparia	3.32152388136517	LC	525.5	531.5	525.5	610.5	579.5	576.5	566.5
Crinia tinnula	4.67012576205515	VU	1381	1423	1381	1532	1496	1509	1490
Crinia parinsignifera	3.28383140093526	LC	494	499	494	573	544	542	532
Crinia deserticola	3.41988044296528	LC	613	621	613	713	675.5	673	663
Spicospina flammocaerulea	5.29916427398166	VU	1601	1678	1616	1752	1730	1741	1738
Uperoleia laevigata	3.64683440227769	LC	807.5	816.5	807.5	922.5	881.5	875.5	869.5
Uperoleia littlejohni	3.64683440227769	LC	807.5	816.5	807.5	922.5	881.5	875.5	869.5
Metacrinia nichollsi	3.55080843892169	LC	728.5	736.5	728.5	837.5	798	794.5	784.5
Myobatrachus gouldii	3.55080843892169	LC	728.5	736.5	728.5	837.5	798	794.5	784.5
Pseudophryne bibronii	4.21540439539898	NT	1215	1241	1215	1362	1317	1324	1307
Pseudophryne coriacea	3.52225721483903	LC	703	711	703	810	772	767	757
Flectonotus pygmaeus	3.76908747601963	LC	917	928	917	1044	1000	996	987
Flectonotus fitzgeraldi	5.84852901769947	EN	1755	1870	1805	1906	1896	1903	1900
Stefania ginesi	3.73870203304476	LC	891	902	891	1015	972	967	959
Stefania schuberti	4.9652433262247	VU	1477	1537	1481	1628	1598	1615	1599
Stefania evansi	3.25416495965908	LC	474.5	479.5	474.5	547.5	520.5	521.5	508.5
Stefania scalae	3.25416495965908	LC	474.5	479.5	474.5	547.5	520.5	521.5	508.5
Stefania coxi	3.49630116575932	LC	679	687	679	785	747	742	733
Gastrotheca fissipes	3.91199665630438	LC	1054	1068	1054	1193	1146	1146	1135
Gastrotheca walkeri	NA	DD	NA	1973	1952	976	945	927	1880
Gastrotheca weinlandii	NA	DD	NA	528	1885	607	582	1779	1501.5
Gastrotheca guentheri	4.70369654386958	VU	1391	1437	1391	1542	1506.5	1521	1501.5
Gastrotheca helenae	NA	DD	NA	1414	1861	542.5	520.5	516.5	1747
Gastrotheca longipes	3.24968946188257	LC	470	475	470	542.5	515.75	516.5	504
Gastrotheca cornuta	5.29674161678584	EN	1600	1677	1615	1751	1729	1740	1737
Gastrotheca dendronastes	4.60359443622589	VU	1367	1408	1367	1517	1478.5	1492	1470
Gastrotheca zeugocystis	6.25254887972312	CR	1815	1951	1918	1966	1962	1964	1964
Gastrotheca psychrophila	5.36144484014976	EN	1621	1707	1638	1772	1753	1764	1760
Gastrotheca marsupiata	3.06226306352249	LC	327	332	327	375	357	360	349
Gastrotheca griswoldi	2.99200688125411	LC	264	269	264	304	289	291	282
Gastrotheca gracilis	4.22058276046746	VU	1221	1247	1221	1368	1323	1330	1313
Gastrotheca christiani	4.9137299410274	EN	1456	1513	1459	1607	1576.5	1591	1576
Gastrotheca pseustes	5.01322127736885	EN	1504	1568	1510	1655	1626.5	1642	1628
Gastrotheca peruana	2.93377973568901	LC	215	217	215	251	237	238	231
Gastrotheca stictopleura	5.14513125718029	EN	1552	1624	1562	1703	1677.5	1692	1680
Gastrotheca atympana	4.45198407662034	VU	1314	1346	1314	1463	1421.5	1431	1414
Gastrotheca ochoai	NA	DD	NA	766	1744	230	221	1359.5	1342.5
Gastrotheca excubitor	4.28485256109964	VU	1248	1275	1248	1397	1352	1359.5	1342.5
Gastrotheca galeata	NA	DD	NA	1684	1855	536	513.5	510	1476
Gastrotheca monticola	3.08916159104581	LC	351	356	351	402	383	387	374
Gastrotheca litonedis	5.01791503911841	EN	1505	1569	1511	1656	1627.5	1643	1629
Gastrotheca plumbea	4.1024700113108	VU	1175	1196	1175	1321	1274.5	1280	1261
Gastrotheca orophylax	4.79561719187074	EN	1423	1472	1424	1574	1542	1557	1542
Gastrotheca nicefori	3.02229075476982	LC	286	291	286	327	312	313	304
Gastrotheca dunni	2.90623810867115	LC	198	200	198	232	219	219	213
Gastrotheca argenteovirens	2.36638706301166	LC	35	35	35	45	41	39	39
Gastrotheca trachyceps	4.4458286046915	EN	1313	1345	1313	1462	1420.5	1430	1413
Gastrotheca aureomaculata	3.16617961119052	NT	399	404	399	453	433	436	423
Gastrotheca ruizi	4.55247397231041	EN	1355	1389	1355	1505	1465	1476	1457
Gastrotheca riobambae	5.17632437709135	EN	1560	1633	1571	1711	1686.5	1700	1690
Hemiphractus bubalus	4.24736366075015	NT	1234	1260	1234	1382	1337	1344	1327
Hemiphractus proboscideus	3.5542164801902	LC	731	739	731	841	801.5	797	787
Hemiphractus helioi	3.73555039942956	LC	884.5	895.5	884.5	1008.5	965.5	960.5	952.5
Hemiphractus scutatus	3.73555039942956	LC	884.5	895.5	884.5	1008.5	965.5	960.5	952.5
Myersiohyla inparquesi	NA	DD	NA	1945	1990	1323	1281	1808	1958
Hypsiboas cinerascens	3.67918660937383	LC	841	851	841	959	917	910	905
Hypsiboas picturatus	3.54148430932067	LC	722	730	722	831	791.5	788	778
Hypsiboas heilprini	4.84709201259565	VU	1433	1484	1434	1584	1552	1568	1552
Hypsiboas dentei	3.02465779728841	LC	289.5	294.5	289.5	330.5	315.5	316.5	307.5
Hypsiboas fasciatus	3.02465779728841	LC	289.5	294.5	289.5	330.5	315.5	316.5	307.5
Hypsiboas raniceps	3.12079159902844	LC	376	381	376	429	409.5	413	400
Hypsiboas albopunctatus	2.77211393825253	LC	123.5	125.5	123.5	147.5	138.5	137.5	135.5
Hypsiboas multifasciatus	2.77211393825253	LC	123.5	125.5	123.5	147.5	138.5	137.5	135.5
Hypsiboas lanciformis	2.95267185162738	LC	232	235	232	268	254	255	248
Hypsiboas calcaratus	3.08266688170273	LC	345	350	345	395	376	380	368
Hypsiboas rufitelus	3.02999459760909	LC	293.5	298.5	293.5	337.5	321.5	322.5	313.5
Hypsiboas pellucens	3.02999459760909	LC	293.5	298.5	293.5	337.5	321.5	322.5	313.5
Hypsiboas ericae	NA	DD	NA	1843	1775	303	291	290	281
Hypsiboas joaquini	2.48906599328158	LC	55.5	56.5	55.5	69.5	64.5	62.5	61.5
Hypsiboas semiguttatus	2.48906599328158	LC	55.5	56.5	55.5	69.5	64.5	62.5	61.5
Hypsiboas leptolineatus	2.55000434269664	LC	64	65	64	79	73	72	70
Hypsiboas latistriatus	NA	DD	NA	1530	1474	7.5	7	188	792
Hypsiboas polytaenius	2.17058993691371	LC	4	4	4	7.5	6	6	5
Hypsiboas prasinus	2.30508051565996	LC	27	27	27	36	33	31	31
Hypsiboas pulchellus	2.19435885153536	LC	7	7	7	11.5	9.5	9.5	8
Hypsiboas cordobae	NA	DD	NA	1539	1483	11.5	10.5	9.5	204
Hypsiboas caingua	2.47075746960256	LC	52	53	52	66	61	59	58
Hypsiboas guentheri	2.44259601639221	LC	47	48	47	60	55	53	52
Hypsiboas bischoffi	2.31987069624573	LC	30.5	30.5	30.5	39.5	36.5	34.5	34.5
Hypsiboas marginatus	2.31987069624573	LC	30.5	30.5	30.5	39.5	36.5	34.5	34.5
Hypsiboas riojanus	NA	DD	NA	1646	1584	58	234	51	1047
Hypsiboas marianitae	2.28283545310934	LC	21.5	21.5	21.5	29.5	26.5	24.5	24.5
Hypsiboas balzani	2.28283545310934	LC	21.5	21.5	21.5	29.5	26.5	24.5	24.5
Hypsiboas albomarginatus	3.23147574247014	LC	454	459	454	520	496	496	484
Hypsiboas crepitans	2.9594971274645	LC	237.5	240.5	237.5	273.5	259.5	260.5	253.5
Hypsiboas rosenbergi	2.9594971274645	LC	237.5	240.5	237.5	273.5	259.5	260.5	253.5
Hypsiboas lundii	2.88545281536694	LC	184.5	186.5	184.5	216.5	204.5	203.5	198.5
Hypsiboas pardalis	2.88545281536694	LC	184.5	186.5	184.5	216.5	204.5	203.5	198.5
Hypsiboas faber	3.02031421864616	LC	285	290	285	326	311	312	303
Hypsiboas sibleszi	3.57509831013685	LC	742	750	742	852	812.5	808	800
Hypsiboas ornatissimus	3.36590113824252	LC	556	563	556	647	614	611	601
Hypsiboas lemai	3.36589872107765	LC	555	562	555	646	613	610	600
Hypsiboas roraima	NA	DD	NA	1754	1908	684	653.5	1266	1536
Hypsiboas nympha	3.20823752351851	LC	427.5	432.5	427.5	490.5	467.5	466.5	456.5
Hypsiboas microderma	3.20823752351851	LC	427.5	432.5	427.5	490.5	467.5	466.5	456.5
Hypsiboas boans	3.16232022309301	LC	396	401	396	450	430	433	420
Hypsiboas geographicus	2.88714647696181	LC	188.5	190.5	188.5	220.5	208.5	207.5	202.5
Hypsiboas semilineatus	2.88714647696181	LC	188.5	190.5	188.5	220.5	208.5	207.5	202.5
Aplastodiscus cochranae	2.73611350721615	LC	109.5	111.5	109.5	130.5	122.5	121.5	118.5
Aplastodiscus perviridis	2.73611350721615	LC	109.5	111.5	109.5	130.5	122.5	121.5	118.5
Aplastodiscus leucopygius	2.56759899943593	LC	66	67	66	81	75	74	72
Aplastodiscus cavicola	3.26074617999588	NT	478	483	478	552	524.5	525	513
Aplastodiscus callipygius	2.70632845440768	LC	99	101	99	119	111	111	106
Aplastodiscus albosignatus	2.75535032576146	LC	115	117	115	138	129	128	126
Aplastodiscus albofrenatus	3.0651250182326	LC	332	337	332	381	362.5	365	354
Aplastodiscus weygoldti	3.40793608241461	NT	598	605	598	698	660.5	657	648
Aplastodiscus arildae	2.71478890185467	LC	104	106	104	125	117	116	112
Aplastodiscus eugenioi	3.67737714815924	NT	840	850	840	958	916	909	904
Bokermannohyla martinsi	3.27499853209957	LC	489	494	489	568	539	537	527
Bokermannohyla astartea	3.0501060266866	LC	315	320	315	363	345	348	337
Bokermannohyla circumdata	2.86626594058093	LC	172.5	174.5	172.5	203.5	191.5	191.5	186.5
Bokermannohyla hylax	2.86626594058093	LC	172.5	174.5	172.5	203.5	191.5	191.5	186.5
Hyloscirtus colymba	4.15540432211002	NT	1192	1214	1192	1339	1292	1299	1280
Hyloscirtus simmonsi	5.54169868322992	EN	1675	1774	1698	1826	1811	1821	1815
Hyloscirtus lascinius	3.45390456410364	LC	652.5	660.5	652.5	755.5	717.5	713.5	703.5
Hyloscirtus palmeri	3.45390456410364	LC	652.5	660.5	652.5	755.5	717.5	713.5	703.5
Hyloscirtus phyllognathus	3.52826086618029	LC	711	719	711	819	780	776	766
Hyloscirtus charazani	5.31186898230962	EN	1603	1681	1618	1754	1732	1743	1740
Hyloscirtus armatus	3.23242744062979	LC	456	461	456	522	498	498	486
Hyloscirtus pacha	NA	DD	NA	1921	1867	560	535.5	1504	1483
Hyloscirtus pantostictus	5.34627876367017	EN	1615	1698	1630	1766	1747	1756	1754
Hyloscirtus lindae	4.5427684257895	VU	1351	1384.5	1351	1501	1461	1471.5	1453
Hyloscirtus tapichalaca	NA	DD	NA	1384.5	1824	440	425.5	1471.5	1710
Myersiohyla kanaima	4.0789879849231	LC	1155	1174	1155	1300	1254	1258	1241
Scinax catharinae	3.63836008678881	LC	794.5	803.5	794.5	909.5	868.5	862.5	856.5
Scinax berthae	3.63836008678881	LC	794.5	803.5	794.5	909.5	868.5	862.5	856.5
Scinax uruguayus	3.7913222185337	LC	937	948	937	1068	1023	1019	1010
Scinax acuminatus	3.44511218690378	LC	644	652	644	747	709	705	695
Scinax garbei	2.87477039325626	LC	179	181	179	210.5	198.5	198	193
Scinax jolyi	NA	DD	NA	1267	1738	210.5	201.5	1612	798
Scinax proboscideus	2.93373743247735	LC	214	216	214	250	236	237	230
Scinax nebulosus	3.03889479307132	LC	302.5	307.5	302.5	347.5	330.5	332.5	324.5
Scinax rostratus	3.03889479307132	LC	302.5	307.5	302.5	347.5	330.5	332.5	324.5
Scinax sugillatus	2.89521619234168	LC	192.5	194.5	192.5	225.5	212.5	212.5	207.5
Scinax boulengeri	2.89521619234168	LC	192.5	194.5	192.5	225.5	212.5	212.5	207.5
Scinax crospedospilus	3.57606438825525	LC	745	753	745	856	816	812	803
Scinax cruentommus	3.29387634275321	LC	503.5	508.5	503.5	584.5	554.5	553.5	543.5
Scinax boesemani	3.29387634275321	LC	503.5	508.5	503.5	584.5	554.5	553.5	543.5
Scinax fuscovarius	3.2399408012476	LC	466	471	466	535	509	509	498
Scinax nasicus	3.06929264208259	LC	336	341	336	385	366.5	370	358
Scinax ruber	2.83539127814213	LC	157.5	159.5	157.5	186.5	175.5	174.5	170.5
Scinax x-signatus	2.83539127814213	LC	157.5	159.5	157.5	186.5	175.5	174.5	170.5
Scinax staufferi	3.40799216897501	LC	599	606	599	699	661.5	658	649
Scinax squalirostris	3.40799349327846	LC	600	607	600	700	662.5	659	650
Sphaenorhynchus orophilus	3.70823922874789	LC	863	873	863	985	942	936	928
Sphaenorhynchus dorisae	3.58763270451696	LC	755.5	763.5	755.5	866.5	827	822.5	813.5
Sphaenorhynchus lacteus	3.58763270451696	LC	755.5	763.5	755.5	866.5	827	822.5	813.5
Scarthyla goinorum	3.86423070170541	LC	1016	1029	1016	1153	1106	1103	1093
Pseudis caraya	3.52312099515219	LC	705	713	705	812	774	769	759
Pseudis paradoxa	3.12014719753398	LC	374.5	379.5	374.5	427.5	408	411.5	398.5
Pseudis bolbodactyla	3.12014719753398	LC	374.5	379.5	374.5	427.5	408	411.5	398.5
Pseudis tocantins	3.03975721538641	LC	304.5	309.5	304.5	349.5	332.5	334.5	326.5
Pseudis fusca	3.03975721538641	LC	304.5	309.5	304.5	349.5	332.5	334.5	326.5
Pseudis minuta	2.99657346364265	LC	268.5	273.5	268.5	308.5	293.5	295.5	286.5
Pseudis cardosoi	2.99657346364265	LC	268.5	273.5	268.5	308.5	293.5	295.5	286.5
Xenohyla truncata	4.48102309006394	NT	1329	1361	1329	1479	1438	1447	1431
Dendropsophus seniculus	3.40815746637462	LC	602.5	609.5	602.5	702.5	665	661.5	652.5
Dendropsophus marmoratus	3.40815746637462	LC	602.5	609.5	602.5	702.5	665	661.5	652.5
Dendropsophus koechlini	3.28120698109133	LC	492	497	492	571	542	540	530
Dendropsophus brevifrons	3.22684849929446	LC	450.5	455.5	450.5	515.5	491.5	491.5	479.5
Dendropsophus parviceps	3.22684849929446	LC	450.5	455.5	450.5	515.5	491.5	491.5	479.5
Dendropsophus pelidna	2.79949890594702	LC	135.5	137.5	135.5	162.5	152.5	151.5	148.5
Dendropsophus labialis	2.79949890594702	LC	135.5	137.5	135.5	162.5	152.5	151.5	148.5
Dendropsophus carnifex	3.02563026683842	LC	291	296	291	332	317	318	309
Dendropsophus giesleri	3.433836285161	LC	626	634	626	727	689	686	677
Dendropsophus minutus	3.44418558069821	LC	640	648	640	743	705	701	691
Dendropsophus riveroi	2.84576468203047	LC	161	163	161	190	179	178	174
Dendropsophus nanus	2.6373263625147	LC	79.5	81.5	79.5	98.5	91.5	90.5	86.5
Dendropsophus walfordi	2.6373263625147	LC	79.5	81.5	79.5	98.5	91.5	90.5	86.5
Dendropsophus berthalutzae	2.95176649297596	LC	228.5	231.5	228.5	264.5	250.5	251.5	244.5
Dendropsophus bipunctatus	2.95176649297596	LC	228.5	231.5	228.5	264.5	250.5	251.5	244.5
Dendropsophus branneri	2.85036881957608	LC	163	165	163	192	181	180	176
Dendropsophus minusculus	2.80248418436402	LC	138	140	138	165	155	154	151
Dendropsophus rubicundulus	2.66935227476861	LC	86.5	88.5	86.5	105.5	98.5	97.5	93.5
Dendropsophus sanborni	2.66935227476861	LC	86.5	88.5	86.5	105.5	98.5	97.5	93.5
Dendropsophus leali	3.17109529990833	LC	401	406	401	455	435	438	425
Dendropsophus rhodopeplus	3.04099467379797	LC	306	311	306	351	334	336	328
Dendropsophus microcephalus	2.96295633698661	LC	240	244	240	277	263	263	257
Dendropsophus sartori	2.76812894707121	LC	119.5	121.5	119.5	142.5	133.5	132.5	130.5
Dendropsophus robertmertensi	2.76812894707121	LC	119.5	121.5	119.5	142.5	133.5	132.5	130.5
Dendropsophus anceps	3.4448257896163	LC	642	650	642	745	707	703	693
Dendropsophus aperomeus	3.4443747500532	LC	641	649	641	744	706	702	692
Dendropsophus miyatai	3.3320953412064	LC	534.5	541.5	534.5	620.5	589.5	585.5	576.5
Dendropsophus schubarti	3.3320953412064	LC	534.5	541.5	534.5	620.5	589.5	585.5	576.5
Dendropsophus elegans	3.28996683532151	LC	497	502	497	577	548	546	536
Dendropsophus ebraccatus	3.15796920431186	LC	389	394	389	443	423	426	413
Dendropsophus bifurcus	3.04157213441349	LC	307.5	312.5	307.5	352.5	335.5	337.5	329.5
Dendropsophus sarayacuensis	3.04157213441349	LC	307.5	312.5	307.5	352.5	335.5	337.5	329.5
Dendropsophus leucophyllatus	2.89595198916684	LC	194.5	196.5	194.5	227.5	214.5	214.5	209.5
Dendropsophus triangulum	2.89595198916684	LC	194.5	196.5	194.5	227.5	214.5	214.5	209.5
Dendropsophus allenorum	3.69956666369806	LC	856	866	856	977	935	928	921
Corythomantis greeningi	3.64288676799782	LC	799	808	799	914	873	867	861
Argenteohyla siemersi	5.44550556357655	EN	1650	1741	1670	1801	1784.5	1794	1789
Nyctimantis rugiceps	3.36606402189671	LC	557	564	557	648	615	612	602
Aparasphenodon brunoi	3.43608257404996	LC	629	637	629	731	694	689	680
Trachycephalus jordani	3.47954311287444	LC	670	678	670	773	736	731	721
Trachycephalus nigromaculatus	3.06783945657264	LC	333.5	338.5	333.5	382.5	364	367.5	355.5
Trachycephalus imitatrix	3.06783945657264	LC	333.5	338.5	333.5	382.5	364	367.5	355.5
Trachycephalus hadroceps	2.92287528709669	LC	203.5	205.5	203.5	237.5	224.5	224.5	218.5
Trachycephalus resinifictrix	2.92287528709669	LC	203.5	205.5	203.5	237.5	224.5	224.5	218.5
Trachycephalus mesophaeus	3.18630328073884	LC	413	418	413	469	448.5	450	438
Trachycephalus coriaceus	3.28820528986496	LC	496	501	496	575	546	544	534
Phyllodytes luteolus	3.74079724769761	LC	896	907	896	1020	977	972	964
Tepuihyla edelcae	3.55495948052742	LC	732	740	732	842	802.5	798	788
Osteocephalus cabrerai	2.76139836233625	LC	118	120	118	141	132	131	129
Osteocephalus verruciger	2.70448199651883	LC	97.5	99.5	97.5	117.5	109.5	109.5	104.5
Osteocephalus buckleyi	2.70448199651883	LC	97.5	99.5	97.5	117.5	109.5	109.5	104.5
Osteocephalus mutabor	2.9821441538709	LC	252	257	252	289	275	276	269
Osteocephalus alboguttatus	3.09836384290082	LC	356	361	356	407	388	392	379
Osteocephalus oophagus	2.7960427108409	LC	133.5	135.5	133.5	160.5	150.5	149.5	146.5
Osteocephalus taurinus	2.7960427108409	LC	133.5	135.5	133.5	160.5	150.5	149.5	146.5
Osteocephalus leprieurii	2.82993085326354	LC	150.5	152.5	150.5	179.5	168.5	167.5	163.5
Osteocephalus planiceps	2.82993085326354	LC	150.5	152.5	150.5	179.5	168.5	167.5	163.5
Osteopilus vastus	4.85374183476953	VU	1435	1487	1438	1586	1555	1570	1554
Osteopilus pulchrilineatus	4.69888619270242	VU	1390	1436	1390	1541	1505.5	1520	1500
Osteopilus dominicensis	3.31259183158253	LC	519	524	519	603	572.5	570	560
Osteopilus wilderi	5.27874181622222	EN	1593.5	1670.5	1608.5	1744.5	1721.5	1733.5	1729.5
Osteopilus marianae	5.27874181622222	EN	1593.5	1670.5	1608.5	1744.5	1721.5	1733.5	1729.5
Osteopilus crucialis	5.37285937921284	EN	1630	1717	1648	1781	1763	1773	1769
Osteopilus septentrionalis	3.41978643514819	LC	612	620	612	712	674.5	672	662
Itapotihyla langsdorffii	3.83808328255115	LC	985	997	985	1119	1073	1069	1062
Isthmohyla rivularis	5.7487252177139	CR	1732.5	1837.5	1769.5	1883.5	1871.5	1879.5	1875.5
Isthmohyla tica	5.7487252177139	CR	1732.5	1837.5	1769.5	1883.5	1871.5	1879.5	1875.5
Isthmohyla zeteki	3.95801361349464	NT	1095	1111	1095	1237	1190	1191	1178
Isthmohyla pseudopuma	3.26486643293469	LC	481	486	481	557	529	529	516
Smilisca baudinii	3.21921016655458	LC	439	444	439	504	480	480	468
Smilisca sordida	3.03233666357288	LC	296.5	301.5	296.5	341.5	324.5	326.5	318.5
Smilisca sila	3.03233666357288	LC	296.5	301.5	296.5	341.5	324.5	326.5	318.5
Smilisca cyanosticta	3.57515003180796	NT	743	751	743	853	813.5	809	801
Smilisca phaeota	2.81211126922085	LC	144.5	146.5	144.5	171.5	161.5	160.5	157.5
Smilisca puma	2.81211126922085	LC	144.5	146.5	144.5	171.5	161.5	160.5	157.5
Smilisca fodiens	2.99611777955133	LC	265	270	265	305	290	292	283
Anotheca spinosa	3.21888827951829	LC	437.5	442.5	437.5	502.5	478.5	478.5	466.5
Triprion petasatus	3.21888827951829	LC	437.5	442.5	437.5	502.5	478.5	478.5	466.5
Tlalocohyla loquax	3.12410368647695	LC	378	383	378	431	411.5	415	402
Tlalocohyla godmani	4.51039804759684	VU	1337	1370	1337	1487	1446	1457	1439
Tlalocohyla picta	3.23596808563088	LC	464.5	469.5	464.5	532.5	506.5	507.5	495.5
Tlalocohyla smithii	3.23596808563088	LC	464.5	469.5	464.5	532.5	506.5	507.5	495.5
Hyla annectans	2.85630570518857	LC	166.5	168.5	166.5	195.5	184.5	183.5	179.5
Hyla tsinlingensis	2.85630570518857	LC	166.5	168.5	166.5	195.5	184.5	183.5	179.5
Hyla meridionalis	3.25237705590134	LC	472	477	472	545	518	519	506
Hyla sarda	3.0621688165638	LC	326	331	326	374	356	359	348
Hyla savignyi	3.03842649440229	LC	301	306	301	346	329	331	323
Hyla intermedia	3.02451216009836	LC	288	293	288	329	314	315	306
Hyla arborea	3.02451167428309	LC	287	292	287	328	313	314	305
Hyla squirella	3.1836878624098	LC	411	416	411	467	446.5	448	436
Hyla cinerea	3.05405534972262	LC	320.5	325.5	320.5	368.5	350.5	353.5	342.5
Hyla gratiosa	3.05405534972262	LC	320.5	325.5	320.5	368.5	350.5	353.5	342.5
Hyla japonica	2.98692612794094	LC	259	264	259	298	283.5	285	276
Hyla arenicolor	2.80200695827619	LC	137	139	137	164	154	153	150
Hyla wrightorum	2.56991268373447	LC	67	68	67	82	76	75	73
Hyla plicata	2.20051203421367	LC	9	9	9	14	12	12	10
Hyla euphorbiacea	2.89365921477362	NT	190	192	190	223	210	210	205
Hyla eximia	2.23847104691806	LC	16	16	16	22	20	19	17
Hyla walkeri	3.73605819032041	VU	886	897	886	1010	967	962	954
Hyla andersonii	3.67945759380824	NT	842	852	842	960	918	911	906
Hyla versicolor	2.34651308070988	LC	33	33	33	43	39	37	37
Hyla avivoca	2.28638721891335	LC	23.5	23.5	23.5	31.5	28.5	26.5	26.5
Hyla chrysoscelis	2.28638721891335	LC	23.5	23.5	23.5	31.5	28.5	26.5	26.5
Hyla femoralis	2.92591572688526	LC	206	208	206	240	227	227	221
Megastomatohyla mixe	6.47558288093292	CR	1832	1974	1953	1983	1981	1981	1981
Charadrahyla nephila	4.86700019988862	VU	1442.5	1494.5	1445.5	1593.5	1562.5	1577.5	1561.5
Charadrahyla taeniopus	4.86700019988862	VU	1442.5	1494.5	1445.5	1593.5	1562.5	1577.5	1561.5
Ecnomiohyla miliaria	4.47194890880267	VU	1324	1356	1324	1474	1433	1442	1425
Ecnomiohyla minera	5.16509608936262	EN	1556	1629	1567	1707	1682	1696	1685
Ptychohyla spinipollex	5.43015215915734	EN	1649	1739	1668	1800	1783	1793	1788
Bromeliohyla bromeliacia	3.29902691003255	LC	507	512	507	588	558	557	547
Duellmanohyla rufioculis	3.24234852160927	LC	467	472	467	539	512.5	513	501
Duellmanohyla soralia	5.32179006328911	EN	1605	1686	1620	1756	1735	1746	1742
Ptychohyla dendrophasma	5.91743073638516	CR	1768	1888	1821	1919	1911	1917	1913
Ptychohyla euthysanota	3.47891306901646	NT	669	677	669	772	735	730	720
Ptychohyla zophodes	NA	DD	NA	1114	1633	84	81	77	520
Ptychohyla leonhardschultzei	4.65484452165954	EN	1377	1419	1377	1527	1490.5	1505	1484
Ptychohyla hypomykter	2.86739649647157	LC	174	176	174	205	193	193	188
Ecnomiohyla miotympanum	4.35750758009385	NT	1281	1310	1281	1430	1386.5	1396	1376
Exerodonta abdivita	NA	DD	NA	1756.5	1680.5	123	118	655	110
Exerodonta perkinsi	5.48394685286631	CR	1660	1756.5	1680.5	1811	1796	1805	1800
Exerodonta melanomma	4.27028799425444	VU	1244	1271	1244	1393	1348	1355	1338
Exerodonta sumichrasti	2.88399363313455	LC	183	185	183	215	203	202	197
Exerodonta chimalapa	4.59598512696734	EN	1365	1405	1365	1515	1476.5	1490	1468
Exerodonta xera	3.89352553192351	VU	1043	1056	1043	1182	1135	1133	1124
Exerodonta smaragdina	2.50723117080362	LC	57	58	57	72	66	65	63
Plectrohyla matudai	4.46572123776641	VU	1319	1351	1319	1469	1427.5	1437	1420
Plectrohyla guatemalensis	5.8520155988863	CR	1758	1873	1808	1909	1899	1906	1903
Plectrohyla chrysopleura	5.8941776064991	CR	1765	1885	1818	1916	1907.5	1914	1910
Plectrohyla glandulosa	5.23086248548134	EN	1576	1652	1590	1727	1703	1716	1708
Plectrohyla siopela	6.02453697723746	CR	1789	1918	1862	1940	1933	1938	1937
Plectrohyla cyclada	4.99798306062053	EN	1496.5	1559.5	1502.5	1647.5	1618.5	1634.5	1620.5
Plectrohyla arborescandens	4.99798306062053	EN	1496.5	1559.5	1502.5	1647.5	1618.5	1634.5	1620.5
Plectrohyla bistincta	2.90382113342238	LC	197	199	197	231	218	217	212
Plectrohyla calthula	5.41088819716966	CR	1640	1728	1659	1791	1773	1784	1779
Plectrohyla pentheter	4.71774101660972	EN	1395	1441	1395	1546	1511	1526	1506
Acris gryllus	3.43846114560968	LC	634	642	634	737	699	695	685
Acris crepitans	3.43846018218723	LC	633	641	633	736	698	694	684
Pseudacris regilla	3.32424989241557	LC	527.5	533.5	527.5	612.5	581.5	578.5	568.5
Pseudacris cadaverina	3.32424989241557	LC	527.5	533.5	527.5	612.5	581.5	578.5	568.5
Pseudacris ornata	3.22533873400467	LC	444	449	444	509	485	485	473
Pseudacris streckeri	3.22534191338499	LC	445	450	445	510	486	486	474
Pseudacris fouquettei	2.72168130379694	LC	107	109	107	128	120	119	116
Pseudacris nigrita	2.23794764566357	LC	14.5	14.5	14.5	20.5	18.5	17.5	15.5
Pseudacris kalmi	2.23794764566357	LC	14.5	14.5	14.5	20.5	18.5	17.5	15.5
Pseudacris triseriata	2.46393584252438	LC	50.5	51.5	50.5	64.5	59.5	57.5	56.5
Pseudacris feriarum	2.46393584252438	LC	50.5	51.5	50.5	64.5	59.5	57.5	56.5
Pseudacris maculata	2.27802977504174	LC	18.5	18.5	18.5	25.5	23	21.5	20.5
Pseudacris clarkii	2.27802977504174	LC	18.5	18.5	18.5	25.5	23	21.5	20.5
Pseudacris brimleyi	2.66363420751489	LC	84.5	86.5	84.5	103.5	96.5	95.5	91.5
Pseudacris brachyphona	2.66363420751489	LC	84.5	86.5	84.5	103.5	96.5	95.5	91.5
Pseudacris crucifer	3.33265867867937	LC	538.5	545.5	538.5	624.5	593.5	589.5	580.5
Pseudacris ocularis	3.33265867867937	LC	538.5	545.5	538.5	624.5	593.5	589.5	580.5
Litoria adelaidensis	3.6547589182007	LC	817.5	826.5	817.5	932.5	891.5	885.5	879.5
Litoria burrowsi	3.6547589182007	LC	817.5	826.5	817.5	932.5	891.5	885.5	879.5
Litoria rothii	3.45612035887493	LC	658	666	658	761	723	719	709
Litoria tyleri	3.14699101302956	LC	383	388	383	436	416.5	420	407
Litoria amboinensis	2.60782201371128	LC	72.5	73.5	72.5	90.5	83.5	83.5	78.5
Litoria darlingtoni	2.60782201371128	LC	72.5	73.5	72.5	90.5	83.5	83.5	78.5
Litoria peronii	2.82560064891368	LC	148	150	148	177	166	165	161
Litoria dentata	3.28218148980384	LC	493	498	493	572	543	541	531
Litoria electrica	3.21739395779527	LC	435.5	440.5	435.5	500.5	476.5	476.5	464.5
Litoria rubella	3.21739395779527	LC	435.5	440.5	435.5	500.5	476.5	476.5	464.5
Litoria jervisiensis	2.93580217997215	LC	216	218	216	252	238	239	232
Litoria paraewingi	2.5226634922254	LC	59.5	60.5	59.5	74.5	68.5	67.5	65.5
Litoria verreauxii	2.5226634922254	LC	59.5	60.5	59.5	74.5	68.5	67.5	65.5
Litoria revelata	2.60072770711548	LC	69	70	69	87	80	80	75
Litoria littlejohni	2.61927573809235	LC	75	77	75	94	87	86	82
Litoria ewingii	2.80702767394235	LC	142	144	142	169	159	158	155
Litoria microbelos	3.45866672533653	LC	659.5	667.5	659.5	762.5	724.5	720.5	710.5
Litoria dorsalis	3.45866672533653	LC	659.5	667.5	659.5	762.5	724.5	720.5	710.5
Litoria longirostris	3.53037199767438	LC	714	722	714	822	783	779	769
Litoria meiriana	3.59153250351587	LC	757	765	757	868	828.5	824	815
Litoria personata	3.55021655626696	LC	727	735	727	836	796.5	793	783
Litoria tornieri	3.10969164344187	LC	366	371	366	418	399	403	390
Litoria inermis	2.93663342602176	LC	217.5	219.5	217.5	253.5	239.5	240.5	233.5
Litoria pallida	2.93663342602176	LC	217.5	219.5	217.5	253.5	239.5	240.5	233.5
Litoria freycineti	4.09316732224659	VU	1163	1183	1163	1309	1262.5	1268	1249
Litoria latopalmata	2.70687296112669	LC	100	102	100	120	112	112	107
Litoria coplandi	3.20396679721013	LC	421.5	426.5	421.5	479.5	458.5	459.5	446.5
Litoria watjulumensis	3.20396679721013	LC	421.5	426.5	421.5	479.5	458.5	459.5	446.5
Litoria nasuta	3.22113603029821	LC	441.5	446.5	441.5	506.5	482.5	482.5	470.5
Litoria nigrofrenata	3.22113603029821	LC	441.5	446.5	441.5	506.5	482.5	482.5	470.5
Litoria fallax	3.36241804035623	LC	552	559	552	643	609.5	607	597
Litoria olongburensis	4.74871240147612	VU	1406	1453	1406	1557	1523	1537	1520
Litoria bicolor	3.60595294639752	LC	765	774	765	878	838	832	824
Litoria iris	3.3761946952611	LC	565	572	565	660	624.5	622	614
Litoria havina	3.3761936699427	LC	564	571	564	659	623.5	621	613
Litoria multiplica	3.41970157677661	LC	611	619	611	711	673.5	671	661
Litoria micromembrana	3.30096715607878	LC	510	515	510	593	563	560	551
Litoria arfakiana	3.07273469155391	LC	339.5	344.5	339.5	388.5	370	373.5	361.5
Litoria wollastoni	3.07273469155391	LC	339.5	344.5	339.5	388.5	370	373.5	361.5
Litoria modica	3.34001312529074	LC	542	549	542	628	597	593	584
Litoria prora	3.37109127650583	LC	558.5	565.5	558.5	649.5	616.5	613.5	603.5
Litoria nigropunctata	3.37109127650583	LC	558.5	565.5	558.5	649.5	616.5	613.5	603.5
Litoria infrafrenata	3.94870888797657	LC	1090	1105	1090	1232	1185	1184	1172
Litoria brevipalmata	6.02814946567706	EN	1790	1919	1863	1941	1934.5	1939	1938
Litoria kumae	NA	DD	NA	1723	1883	599	576.5	566	1209
Litoria gracilenta	3.01763278041057	LC	283	288	283	323	308	310	301
Litoria xanthomera	2.87473890272428	LC	177.5	179.5	177.5	208.5	196.5	196.5	191.5
Litoria chloris	2.87473890272428	LC	177.5	179.5	177.5	208.5	196.5	196.5	191.5
Litoria splendida	2.99113614413001	LC	262	267	262	301	286.5	288	279
Litoria gilleni	2.87105433503371	LC	175.5	177.5	175.5	206.5	194.5	194.5	189.5
Litoria caerulea	2.87105433503371	LC	175.5	177.5	175.5	206.5	194.5	194.5	189.5
Litoria cavernicola	NA	DD	NA	1364	1812	415	401.5	400	1023
Litoria raniformis	5.45494049018772	EN	1652	1745	1672	1803	1787	1796	1791
Litoria moorei	2.86528766423086	LC	170.5	172.5	170.5	201.5	189.5	189.5	184.5
Litoria cyclorhyncha	2.86528766423086	LC	170.5	172.5	170.5	201.5	189.5	189.5	184.5
Litoria aurea	4.63813723822684	VU	1373	1415	1373	1523	1485.5	1500	1478
Litoria dahlii	3.57750614312069	LC	747	755	747	858	818	814	805
Litoria genimaculata	3.59443024549462	LC	758.5	767.5	758.5	869.5	830.5	825.5	816.5
Litoria eucnemis	3.59443024549462	LC	758.5	767.5	758.5	869.5	830.5	825.5	816.5
Litoria andiirrmalin	5.04483220104758	VU	1519	1583	1526	1670	1642	1658	1643
Litoria lesueurii	3.05103308098242	LC	316	321	316	364	346	349	338
Litoria booroolongensis	5.74841822078412	CR	1731	1836	1768	1882	1870	1878	1874
Litoria wilcoxii	2.97582949854434	LC	247	252	247	284	270	271	264
Litoria spenceri	6.43282473916036	CR	1829	1969	1944	1980	1977	1978	1978
Litoria citropa	3.44049218571138	LC	638	646	638	741	703	699	689
Litoria pearsoniana	4.019736911666	NT	1133	1151	1133	1276	1229.5	1232	1218
Litoria phyllochroa	3.32659009025977	LC	529	535	529	614	583	580	570
Litoria subglandulosa	4.86011804410669	VU	1438	1490	1441	1589	1558	1573	1557
Litoria nannotis	5.54283592216985	EN	1676	1775	1699	1827	1812	1822	1816
Litoria rheocola	5.42824217620899	EN	1648	1738	1667	1799	1782	1792	1787
Litoria nyakalensis	6.12138935676894	CR	1804	1937	1894	1955	1950	1953	1952
Litoria thesaurensis	3.85622207090572	LC	1009	1022	1009	1146	1099	1096	1086
Cruziohyla calcarifer	3.71266253769053	LC	869	879	869	991	948	943	935
Pachymedusa dacnicolor	3.07491806038627	LC	342	347	342	391	372.5	376	364
Agalychnis callidryas	2.78861382955882	LC	131	133	131	155	146	145	144
Agalychnis saltator	2.64261887272932	LC	82	84	82	101	94	93	89
Agalychnis moreletii	5.37735406691814	CR	1631	1718	1649	1782	1764	1774	1770
Agalychnis annae	4.6842068863582	EN	1384	1428	1384	1535	1499	1512	1493
Agalychnis spurrelli	2.47101153052585	LC	53	54	53	67	62	60	59
Agalychnis litodryas	3.85730589164574	VU	1010	1023	1010	1147	1100	1097	1087
Phyllomedusa vaillantii	2.98566945054209	LC	256.5	261.5	256.5	294.5	280.5	281.5	273.5
Phyllomedusa bicolor	2.98566945054209	LC	256.5	261.5	256.5	294.5	280.5	281.5	273.5
Phyllomedusa camba	2.61418607734723	LC	74	76	74	93	86	85	81
Phyllomedusa neildi	NA	DD	NA	1280	1495	17.5	16.5	218	820
Phyllomedusa trinitatis	2.21134718004973	LC	12	12	12	17.5	15.5	15	13
Phyllomedusa tarsius	2.33002613786959	LC	32	32	32	41	38	36	36
Phyllomedusa boliviana	2.85948350180509	LC	168	170	168	197	186	185	181
Phyllomedusa sauvagii	2.45000075066087	LC	48	49	48	62	57	55	54
Phyllomedusa iheringii	2.19947981956595	LC	8	8	8	13	11	11	9
Phyllomedusa distincta	2.17411749595245	LC	5.5	5.5	5.5	9.5	7.5	7.5	6.5
Phyllomedusa tetraploidea	2.17411749595245	LC	5.5	5.5	5.5	9.5	7.5	7.5	6.5
Phyllomedusa burmeisteri	2.28084471612404	LC	20	20	20	27.5	24.75	23	22.5
Phyllomedusa bahiana	NA	DD	NA	251	1531	27.5	25.5	270	22.5
Phyllomedusa megacephala	NA	DD	NA	1424	1641	85	81	78	1194
Phyllomedusa ayeaye	4.94369254183137	CR	1471	1531	1475	1622	1592	1608	1593
Phyllomedusa oreades	NA	DD	NA	1215.5	1436.5	4.5	4.5	3.5	3
Phyllomedusa centralis	NA	DD	NA	1215.5	1436.5	4.5	4.5	3.5	137
Phyllomedusa rohdei	2.48426452232175	LC	54	55	54	68	63	61	60
Phyllomedusa palliata	2.80313077538809	LC	139	141	139	166	156	155	152
Phyllomedusa nordestina	NA	DD	NA	75	1650	92	87	1518	80
Phyllomedusa azurea	NA	DD	NA	36.5	1563	46.5	44.5	366	40.5
Phyllomedusa hypochondrialis	2.37436578964132	LC	36	36.5	36	46.5	42.5	40	40.5
Phyllomedusa perinesos	NA	DD	NA	1808	1735	198	190	1604	1589
Phyllomedusa baltea	4.94032994260204	EN	1468	1526	1471	1619	1589	1605	1590
Phyllomedusa atelopoides	2.91871740093642	LC	202	204	202	236	223	223	217
Phyllomedusa tomopterna	3.02864797552147	LC	292	297	292	334	318	320	311
Phasmahyla jandaia	2.89814830452623	LC	196	198	196	229	216	216	211
Phasmahyla exilis	2.81312728810022	LC	146	148	146	173	163	162	159
Phasmahyla guttata	2.78235577670964	LC	127.5	129.5	127.5	151.5	142.5	141.5	140.5
Phasmahyla cochranae	2.78235577670964	LC	127.5	129.5	127.5	151.5	142.5	141.5	140.5
Phrynomedusa marginata	3.7958856853789	LC	944	955	944	1075	1030	1026	1017
Ceratophrys cornuta	3.62983834680963	LC	784	793	784	898	857.5	851	845
Ceratophrys ornata	3.89195521606113	NT	1038	1051	1038	1177	1130	1128	1119
Ceratophrys cranwelli	3.19880803550119	LC	418	423	418	476	455	456	443
Lepidobatrachus laevis	3.39709450010229	LC	589.5	596.5	589.5	688.5	651.5	647.5	638.5
Chacophrys pierottii	3.39709450010229	LC	589.5	596.5	589.5	688.5	651.5	647.5	638.5
Macrogenioglottus alipioi	3.25996679676346	LC	477	482	477	551	523.5	524	512
Odontophrynus carvalhoi	3.13083969294275	LC	379	384	379	432	412.5	416	403
Odontophrynus occidentalis	3.05336975884739	LC	319	324	319	367	349	352	341
Odontophrynus americanus	3.00499861119392	LC	279.5	284.5	279.5	319.5	304.5	306.5	297.5
Odontophrynus cultripes	3.00499861119392	LC	279.5	284.5	279.5	319.5	304.5	306.5	297.5
Proceratophrys cristiceps	3.41220270788897	LC	605	613	605	705	667.5	665	655
Proceratophrys concavitympanum	NA	DD	NA	1640	1815	419	404	1451	1697
Proceratophrys goyana	3.11132143307196	LC	367	372	367	420	400.5	404	391
Proceratophrys cururu	NA	DD	NA	1343	1789	362	348	347	965
Proceratophrys boiei	3.0031499557968	LC	278	283	278	318	303	305	296
Proceratophrys laticeps	3.00314846688105	LC	277	282	277	317	302	304	295
Proceratophrys avelinoi	3.18449905248341	LC	412	417	412	468	447.5	449	437
Proceratophrys bigibbosa	3.87764623304336	NT	1028	1041	1028	1165	1118	1116	1106
Proceratophrys appendiculata	3.11380437385386	LC	369.5	374.5	369.5	422.5	403	406.5	393.5
Proceratophrys melanopogon	3.11380437385386	LC	369.5	374.5	369.5	422.5	403	406.5	393.5
Telmatobius marmoratus	3.87655478180266	VU	1027	1040	1027	1164	1117	1115	1104.5
Telmatobius vilamensis	NA	DD	NA	1396	1599	71	68	64	1104.5
Telmatobius huayra	3.5167878863207	VU	695.5	703.5	695.5	801.5	763.5	758.5	749.5
Telmatobius hintoni	3.5167878863207	VU	695.5	703.5	695.5	801.5	763.5	758.5	749.5
Telmatobius gigas	4.96797675696734	CR	1481.5	1542.5	1486.5	1632.5	1602.5	1619.5	1603.5
Telmatobius culeus	4.96797675696734	CR	1481.5	1542.5	1486.5	1632.5	1602.5	1619.5	1603.5
Telmatobius bolivianus	2.95610036593619	NT	233	236	233	269	255	256	249
Telmatobius yuracare	3.64924754649614	VU	811	820	811	926	885	879	873
Telmatobius sibiricus	4.34356370799224	EN	1274	1303	1274	1423	1379.5	1389	1369
Telmatobius simonsi	3.07009399356845	NT	337	342	337	386	367.5	371	359
Telmatobius espadai	5.24789314467287	CR	1582	1658	1596	1733	1710	1722	1716
Telmatobius sanborni	3.81421255808558	VU	962.5	974.5	962.5	1095.5	1049.5	1045.5	1038.5
Telmatobius verrucosus	3.81421255808558	VU	962.5	974.5	962.5	1095.5	1049.5	1045.5	1038.5
Atelognathus patagonicus	5.52796271918988	EN	1674	1773	1697	1825	1810	1820	1814
Atelognathus jeinimenensis	4.14166835806999	NT	1189	1211	1189	1336	1289	1296	1277
Rhinoderma darwinii	5.31962461129126	VU	1604	1683	1619	1755	1734	1745	1741
Insuetophrynus acarpicus	6.70591897241115	CR	1841	1988	1980	1992	1991	1990	1991
Thoropa miliaris	4.09865713958813	LC	1172	1193	1172	1318	1271.5	1277	1258
Cycloramphus acangatan	5.35579092817727	VU	1620	1706	1637	1771	1752	1763	1759
Cycloramphus boraceiensis	3.96949656705738	LC	1103	1121	1103	1246	1199	1201	1186
Crossodactylus schmidti	4.47198896836617	NT	1325	1357	1325	1475	1434	1443	1426
Crossodactylus caramaschii	3.77884178780623	LC	927	938	927	1056	1011	1008	999
Hylodes phyllodes	3.52368736754628	LC	707	715	707	815	776	772	762
Hylodes ornatus	3.52166024646366	LC	702	710	702	808.5	770.5	765.5	756
Hylodes sazimai	NA	DD	NA	1510	1924	808.5	778	765.5	1306
Hylodes perplicatus	3.60554519087076	LC	763.5	772.5	763.5	876.5	836.5	830.5	822.5
Hylodes meridionalis	3.60554519087076	LC	763.5	772.5	763.5	876.5	836.5	830.5	822.5
Megaelosia goeldii	3.65289696368769	LC	815	824	815	930	889	883	877
Hylodes dactylocinus	NA	DD	NA	1875	1968	1051	1009.5	1003	994
Alsodes vanzolinii	6.36485917596517	CR	1825	1965	1936	1976	1973	1974	1974
Alsodes gargola	3.04719533928067	LC	313	318	313	360	342	345	335
Alsodes monticola	NA	DD	NA	1854	1788	357	344.5	342	1409
Alsodes kaweshkari	NA	DD	NA	1853	1787	356	346	341	1408
Alsodes tumultuosus	5.84458464948213	CR	1752	1866	1801	1903	1893	1900	1896
Alsodes nodosus	4.19826121148072	NT	1206	1232	1206	1353	1307.5	1314	1296
Batrachyla taeniata	3.17853395878226	LC	407	412	407	462	442	444	432
Hylorina sylvatica	3.17853229291423	LC	406	411	406	461	441	443	431
Eupsophus migueli	5.0445032030583	EN	1518	1582	1525	1669	1641	1657	1642
Eupsophus contulmoensis	5.00206683251802	EN	1500	1563	1506	1651	1622	1638	1624
Eupsophus roseus	3.61577247139813	NT	774	783	774	888	847	841	834
Melanophryniscus rubriventris	3.40807490773986	LC	601	608	601	701	663.5	660	651
Melanophryniscus klappenbachi	3.22574608716274	LC	448.5	453.5	448.5	513.5	489.5	489.5	477.5
Melanophryniscus stelzneri	3.22574608716274	LC	448.5	453.5	448.5	513.5	489.5	489.5	477.5
Atelopus pulcher	5.5806820967054	CR	1689.5	1789.5	1716.5	1840.5	1826.5	1835.5	1830.5
Atelopus seminiferus	5.5806820967054	CR	1689.5	1789.5	1716.5	1840.5	1826.5	1835.5	1830.5
Atelopus spumarius	3.97116570746437	VU	1106	1124	1106	1249	1202	1204	1189
Atelopus flavescens	3.92070273369301	VU	1064.5	1078.5	1064.5	1203.5	1156.5	1156.5	1145.5
Atelopus franciscus	3.92070273369301	VU	1064.5	1078.5	1064.5	1203.5	1156.5	1156.5	1145.5
Atelopus halihelos	5.6931663399325	CR	1718	1823	1752	1869	1857	1865	1861
Atelopus bomolochos	5.69316658788417	CR	1719	1824	1753	1870	1858	1866	1862
Atelopus peruensis	5.99926168344541	CR	1783	1909	1848	1934	1927	1932	1930
Atelopus spurrelli	4.26421790469945	VU	1241	1268	1241	1390	1345	1352	1334
Atelopus zeteki	5.42422871158338	CR	1645	1734	1664	1796	1778.5	1789	1784
Atelopus senex	5.23842375628463	CR	1578.5	1654.5	1592.5	1729.5	1706.5	1718.5	1711.5
Atelopus varius	5.23842375628463	CR	1578.5	1654.5	1592.5	1729.5	1706.5	1718.5	1711.5
Atelopus chiriquiensis	5.48640980610507	CR	1662	1759	1683	1813	1798	1807	1802
Mertensophryne micranotis	3.87823237394985	LC	1029	1042	1029	1166	1119	1117	1107
Capensibufo rosei	4.95124402996529	VU	1473	1533	1477	1624	1594	1610	1595
Capensibufo tradouwi	3.5649496688454	LC	739	747	739	849	809.5	805	796
Leptophryne borbonica	3.86729681771644	LC	1019	1032	1019	1156	1109	1106	1096
Bufo bufo	2.97648421636085	LC	248	253	248	285	271	272	265
Bufo verrucosissimus	3.6696313969208	NT	836	845	836	951	910	904	898
Bufo aspinius	NA	DD	NA	1406	1846	498	479.5	474	1735
Bufo bankorensis	2.53998225197557	LC	61.5	62.5	61.5	76.5	70.5	69.5	67.5
Bufo gargarizans	2.53998225197557	LC	61.5	62.5	61.5	76.5	70.5	69.5	67.5
Bufo tibetanus	2.51622816132966	LC	58	59	58	73	67	66	64
Bufo tuberculatus	3.2093753418896	NT	429	434	429	492	469	468	458
Bufo stejnegeri	2.8315823853769	LC	154	156	154	183	172	171	167
Bufo japonicus	2.67858348606933	LC	90.5	92.5	90.5	110.5	102.5	102.5	97.5
Bufo torrenticola	2.67858348606933	LC	90.5	92.5	90.5	110.5	102.5	102.5	97.5
Schismaderma carens	3.83340125177725	LC	981	993	981	1115	1069	1065	1058
Churamiti maridadi	6.30333157933957	CR	1819	1956	1927	1970	1966.5	1968	1968
Nectophrynoides viviparus	4.61964858354916	VU	1370	1411	1370	1520	1482	1495	1473
Nectophrynoides minutus	5.16848212585247	EN	1558	1631	1569	1709	1684.5	1698	1687
Nectophrynoides tornieri	3.08904058417264	LC	350	355	350	401	382	386	373
Adenomus kelaartii	5.84153477619449	EN	1751	1865	1800	1902	1892	1899	1895
Pedostibes tuberculosus	5.92556212591622	EN	1769	1889	1822	1920	1912	1918	1914
Didynamipus sjostedti	5.89424826379575	EN	1766	1886	1819	1917	1908.5	1915	1911
Pelophryne misera	4.87901393621591	VU	1445	1499	1448	1596	1565	1580	1564
Pelophryne signata	4.18586858073642	NT	1201	1227	1201	1348	1302.5	1309	1291
Ansonia spinulifer	4.09944949010966	NT	1173	1194	1173	1319	1272.5	1278	1259
Ansonia hanitschi	4.03283266477939	NT	1136	1154	1136	1280	1233	1236	1221
Ansonia minuta	3.95991305948935	NT	1096	1112	1096	1238	1191	1192	1179
Ansonia platysoma	5.34620742060924	EN	1614	1697	1629	1765	1746	1755	1753
Ansonia malayana	3.53929509670317	LC	720	728	720	829	789.5	786	776
Ansonia longidigita	4.22409924321702	NT	1223	1249	1223	1371	1326	1333	1315
Ansonia muelleri	4.83699930798069	VU	1431.5	1482.5	1432.5	1582.5	1550.5	1566.5	1550.5
Ansonia fuliginea	4.83699930798069	VU	1431.5	1482.5	1432.5	1582.5	1550.5	1566.5	1550.5
Pedostibes hosii	3.87588683047944	LC	1026	1039	1026	1163	1116	1114	1103
Nectophryne afra	3.83630423161244	LC	983	995	983	1117	1071	1067	1060
Wolterstorffina parvipalmata	5.15692335950754	VU	1553	1626	1564	1704	1678.5	1693	1682
Werneria mertensiana	5.85007054006749	EN	1756	1871	1806	1907	1897	1904	1901
Osornophryne sumacoensis	4.86821389637283	VU	1444	1496	1447	1595	1564	1579	1563
Osornophryne bufoniformis	3.81596352278042	NT	966	978	966	1099	1053	1049	1042
Osornophryne antisana	5.20225788390031	EN	1570	1644	1582	1721	1696.5	1710	1701
Osornophryne guacamayo	5.42596446296089	EN	1646	1736	1665	1797	1780	1790	1785
Silverstoneia flotator	3.10466866004299	LC	363	368	363	414	395	399	386
Silverstoneia nubicola	3.79781584060293	NT	948	959	948	1079	1034	1030	1021
Epipedobates tricolor	4.29443751963735	EN	1254	1282	1254	1403	1358	1367	1349
Epipedobates anthonyi	2.90814315851746	NT	199	201	199	233	220	220	214
Epipedobates machalilla	2.94555107257245	NT	221	224	221	257	243	244	237
Epipedobates espinosai	NA	DD	NA	1607	1548	42	41	325	316
Epipedobates boulengeri	2.39172886901369	LC	42	43	42	53	49	46	47
Colostethus pratti	2.7710042005726	LC	122	124	122	145.5	136.5	135.5	133.5
Colostethus latinasus	NA	DD	NA	1486	1700	145.5	139.5	135.5	133.5
Colostethus imbricolus	NA	DD	NA	1498	1712	159	152	148	1289
Colostethus panamansis	2.69118744700487	LC	93.5	95.5	93.5	113.5	105.5	105.5	100.5
Colostethus inguinalis	2.69118744700487	LC	93.5	95.5	93.5	113.5	105.5	105.5	100.5
Colostethus fugax	NA	DD	NA	1058	1839	481	465.5	1486	448
Colostethus fraterdanieli	3.89713845564622	NT	1044	1057	1044	1183	1136	1134	1125
Ameerega simulans	2.64164349085766	LC	81	83	81	100	93	92	88
Ameerega silverstonei	4.55318897001685	EN	1356	1390	1356	1506	1466	1477	1458
Ameerega picta	2.2048955692652	LC	10.5	10.5	10.5	15.5	13.5	13.5	11.5
Ameerega hahneli	2.2048955692652	LC	10.5	10.5	10.5	15.5	13.5	13.5	11.5
Ameerega pulchripecta	NA	DD	NA	846	1535	33	32	28	28
Ameerega smaragdina	NA	DD	NA	611	1423	3	3	663	115
Ameerega petersi	1.92898557167784	LC	1	1	1	1	1	1	1
Ameerega cainarachi	3.31527993279773	VU	522	527	522	606	575.5	573	563
Ameerega rubriventris	NA	DD	NA	221	1512	23.5	22	1380	18.5
Ameerega macero	2.24566175550383	LC	17	17	17	23.5	21.25	20	18.5
Ameerega trivittata	2.34848753894854	LC	34	34	34	44	40	38	38
Ameerega pongoensis	3.55574696938809	VU	734	742	734	844	804.5	800	790
Ameerega parvula	2.16945260826819	LC	3	3	3	6	5	5	4
Ameerega bilinguis	2.23674963951132	LC	13	13	13	19	17	16	14
Ameerega bassleri	2.92989682007127	NT	211	213	211	246	232.5	233	226
Ameerega braccata	2.28779953743921	LC	25.5	25.5	25.5	34.5	31.5	29.5	29.5
Ameerega flavopicta	2.28779953743921	LC	25.5	25.5	25.5	34.5	31.5	29.5	29.5
Hyloxalus maculosus	NA	DD	NA	1679	1849	518	499	494	482
Hyloxalus sauli	3.08576188217605	LC	347.5	352.5	347.5	397.5	378.5	382.5	370.5
Hyloxalus bocagei	3.08576188217605	LC	347.5	352.5	347.5	397.5	378.5	382.5	370.5
Hyloxalus subpunctatus	3.50390834907158	LC	688	696	688	794	756	751	742
Hyloxalus sordidatus	NA	DD	NA	1403	1842.5	488.5	470.5	465	454.5
Hyloxalus leucophaeus	NA	DD	NA	1905	1842.5	488.5	471.25	1141	454.5
Hyloxalus sylvaticus	NA	DD	NA	886	1782.5	335.5	322.25	321	312
Hyloxalus pulcherrimus	NA	DD	NA	1850	1782.5	335.5	322.75	1678	943
Hyloxalus anthracinus	6.08009620692709	CR	1797	1928	1880	1948	1942	1946	1945
Hyloxalus vertebralis	5.8412226958349	CR	1750	1864	1799	1901	1891	1898	1894
Hyloxalus delatorreae	5.67675221086354	CR	1711	1815	1745	1862	1850	1857	1854
Hyloxalus pulchellus	4.29045784974365	VU	1252	1279	1252	1401	1356	1365	1347
Hyloxalus chlorocraspedus	NA	DD	NA	1329	1778	324	313.5	942	934
Hyloxalus azureiventris	5.09844178809743	EN	1535	1602	1544	1686	1659	1674	1662
Hyloxalus idiomelus	NA	DD	NA	1608	1784	340	326.5	952	317
Hyloxalus elachyhistus	4.91813020285748	EN	1457	1515	1460	1608	1578	1592	1578
Hyloxalus awa	3.83783615533814	VU	984	996	984	1118	1072	1068	1061
Hyloxalus toachi	4.53098333589809	EN	1344	1377	1344	1494	1454	1464	1446
Hyloxalus infraguttatus	3.38679633901771	NT	577	584	577	672	636.5	634	626
Hyloxalus insulatus	NA	DD	NA	1293	1757	247	241.5	234	227
Hyloxalus nexipus	3.45565962529373	LC	657	665	657	760	722	718	708
Phyllobates lugubris	2.84500290407144	LC	160	162	160	189	178	177	173
Phyllobates vittatus	4.92444444575127	EN	1459	1517	1462	1610	1580	1594	1580
Phyllobates terribilis	4.74776592665209	EN	1404	1451	1404	1555	1521	1535	1518
Phyllobates aurotaenia	3.3614715655322	NT	551	558	551	642	608.5	606	596
Phyllobates bicolor	3.40939096396968	NT	604	612	604	704	666.5	664	654
Dendrobates leucomelas	2.9998807130454	LC	270.5	275.5	270.5	310.5	295.5	297.5	288.5
Dendrobates tinctorius	2.9998807130454	LC	270.5	275.5	270.5	310.5	295.5	297.5	288.5
Dendrobates auratus	2.80492437683633	LC	140.5	142.5	140.5	167.5	157.5	156.5	153.5
Dendrobates truncatus	2.80492437683633	LC	140.5	142.5	140.5	167.5	157.5	156.5	153.5
Anomaloglossus baeobatrachus	NA	DD	NA	538.5	1887	617.5	590.5	1524	573.5
Anomaloglossus stepheni	3.32897098627112	LC	532	538.5	532	617.5	586.5	583	573.5
Anomaloglossus degranvillei	2.91356143781042	LC	201	203	201	235	222	222	216
Anomaloglossus praderioi	NA	DD	NA	1529	1736	200	191	187	183
Anomaloglossus beebei	4.24922107680652	VU	1235	1261	1235	1383	1338	1345	1328
Anomaloglossus tepuyensis	NA	DD	NA	1430	1878	590	566	1514	549
Aromobates nocturnus	6.06134913397025	CR	1794	1925	1873	1945	1939	1943	1942
Aromobates saltuensis	5.3682019534103	EN	1624	1710	1642	1775	1756	1767	1763
Mannophryne venezuelensis	3.68866894053564	NT	845	855	845	964	922	915	909
Mannophryne trinitatis	4.38181612109558	VU	1289	1319	1289	1438	1395	1405	1385
Allobates undulatus	NA	DD	NA	1765	1915	732	703	690	1274
Allobates talamancae	3.34070733209812	LC	543	550	543	629	598	594	585
Allobates femoralis	2.88275648668962	LC	181.5	183.5	181.5	213.5	201.5	200.5	195.5
Allobates zaparo	2.88275648668962	LC	181.5	183.5	181.5	213.5	201.5	200.5	195.5
Allobates juanii	5.88152091062799	CR	1761	1880	1813	1912	1903	1910	1906
Allobates caeruleodactylus	NA	DD	NA	1605	1780	333	321	319	310
Allobates conspicuus	NA	DD	NA	242.5	1763	275.5	265.5	1652	255.5
Allobates trilineatus	2.96024619444223	LC	239	242.5	239	275.5	261.5	262	255.5
Allobates nidicola	NA	DD	NA	1895	1828	459.5	441.5	1110	429.5
Allobates brunneus	3.17773915836272	LC	405	410	405	459.5	439.5	442	429.5
Allophryne ruthveni	4.04054065848569	LC	1141	1159	1141	1285	1238.5	1242	1227
Celsiella vozmedianoi	NA	DD	NA	1944	1907	680	649	1803	1533
Hyalinobatrachium valerioi	3.21373601645993	LC	433	438	433	497	474	473	462
Hyalinobatrachium pellucidum	3.66090964268247	NT	826	835	826	941	900	894	888
Hyalinobatrachium colymbiphyllum	2.71501695096688	LC	105.5	107.5	105.5	126.5	118.5	117.5	113.5
Hyalinobatrachium chirripoi	2.71501695096688	LC	105.5	107.5	105.5	126.5	118.5	117.5	113.5
Hyalinobatrachium talamancae	2.92403706359853	LC	205	207	205	239	226	226	220
Hyalinobatrachium ignioculus	NA	DD	NA	1650	1588	61	58	54	53
Hyalinobatrachium crurifasciatum	2.41435587150825	LC	44	45	44	55.5	51.5	48.5	49
Hyalinobatrachium eccentricum	NA	DD	NA	963	1577	55.5	52.5	48.5	388
Hyalinobatrachium fleischmanni	2.75538490629658	LC	116.5	118.5	116.5	139.5	130.5	129.5	127.5
Hyalinobatrachium tatayoi	2.75538490629658	LC	116.5	118.5	116.5	139.5	130.5	129.5	127.5
Hyalinobatrachium ibama	4.02491825361084	VU	1134	1152	1134	1277	1230.5	1233	1219
Hyalinobatrachium pallidum	4.71806543417079	EN	1396	1442	1396	1547	1512	1527	1507
Hyalinobatrachium orientale	4.39095630597699	VU	1293	1323	1293	1442	1399	1409	1389
Hyalinobatrachium iaspidiense	NA	DD	NA	1106	1864	550	1182.5	1185	511
Ikakogi tayrona	5.03228707733314	VU	1511	1575	1518	1662	1633.5	1649	1635
Centrolene daidaleum	4.23427683774368	VU	1229	1255	1229	1377	1332	1339	1321
Centrolene antioquiense	3.24463506817395	NT	468	473	468	540	513.5	514	502
Centrolene peristictum	3.9377822487339	VU	1082	1097	1082	1221	1175	1174	1163
Centrolene savagei	4.18463662668532	VU	1200	1226	1200	1347	1301.5	1308	1290
Centrolene bacatum	NA	DD	NA	1504	1719	174	166	1315	1297
Centrolene pipilatum	4.67351104384973	EN	1382	1425	1382	1533	1497	1510	1491
Centrolene hybrida	2.59406950216989	LC	68	69	68	86	79	79	74
Centrolene notostictum	2.548748652139	LC	63	64	63	78	72	71	69
Centrolene buckleyi	3.93504301325889	VU	1073	1088	1073	1212	1165.5	1165	1154
Centrolene geckoideum	4.59398426271827	VU	1363	1402	1363	1513	1474	1488	1466
Nymphargus pluvialis	NA	DD	NA	1207	1687	132	127	1292	120
Nymphargus posadae	4.01801506940353	VU	1131	1149	1131	1274	1227.5	1230	1216
Nymphargus bejaranoi	2.63172070828364	LC	77	79	77	96	89	88	84
Nymphargus griffithsi	4.30443663662546	VU	1259	1287	1259	1408	1363.5	1373	1354
Nymphargus puyoensis	4.662809177293	EN	1380	1422	1380	1531	1495	1508	1489
Nymphargus cochranae	3.96966199673306	VU	1104	1122	1104	1247	1200	1202	1187
Nymphargus siren	4.09814610920141	VU	1171	1192	1171	1317	1270.5	1276	1257
Nymphargus megacheirus	4.79129328976136	EN	1420	1469	1420	1571	1538.5	1554	1539
Nymphargus wileyi	NA	DD	NA	1813	1742	222	214.5	209	1605
Vitreorana gorzulae	NA	DD	NA	1448	1893	635	607	599	589
Vitreorana castroviejoi	NA	DD	NA	1433	1879	591	564	1218	1497
Vitreorana eurygnatha	3.30014319901001	LC	509	514	509	592	562	559	550
Cochranella nola	3.80206511736529	NT	954	966	954	1085	1040	1036	1028
Cochranella granulosa	2.96629487383086	LC	242	246	242	279	265	265	259
Cochranella euknemos	2.78600816500423	LC	130	132	130	154	145	144	143
Cochranella mache	4.86544970668406	EN	1441	1493	1444	1592	1561	1576	1560
Chimerella mariaelenae	4.60649610130876	VU	1368	1409	1368	1518	1479.5	1493	1471
Espadarana andina	2.98033534020714	LC	250	255	250	287	273	274	267
Espadarana prosoblepon	2.98033432469054	LC	249	254	249	286	272	273	266
Sachatamia albomaculata	2.94278938433493	LC	219	222	219	255	241	242	235
Sachatamia punctulata	5.02223092601476	EN	1506	1570	1513	1657	1628.5	1644	1630
Sachatamia ilex	3.0692735171315	LC	335	340	335	384	365.5	369	357
Rulyrana adiazeta	4.12627714901629	VU	1182.5	1203.5	1182.5	1329.5	1282.5	1288.5	1268.5
Rulyrana susatamai	4.12627714901629	VU	1182.5	1203.5	1182.5	1329.5	1282.5	1288.5	1268.5
Teratohyla pulverata	3.3467455030858	LC	546	553	546	636	603	600	590
Teratohyla spinosa	3.2060765573284	LC	424.5	429.5	424.5	485.5	463.5	462.5	451.5
Teratohyla midas	3.2060765573284	LC	424.5	429.5	424.5	485.5	463.5	462.5	451.5
Adenomera andreae	3.75854976793575	LC	907	918	907	1032	988.5	985	977
Adenomera hylaedactyla	3.75855023428627	LC	908	919	908	1033	989.5	986	978
Leptodactylus rhodonotus	3.67520360276176	LC	837	847	837	955	913	906	900
Leptodactylus vastus	3.28480340227253	LC	495	500	495	574	545	543	533
Leptodactylus fallax	5.82365370625022	CR	1742	1855	1790	1893	1883	1890	1886
Leptodactylus labyrinthicus	3.00641619196865	LC	281	286	281	321	306	308	299
Leptodactylus pentadactylus	2.94704657146137	LC	222.5	225.5	222.5	258.5	244.5	245.5	238.5
Leptodactylus knudseni	2.94704657146137	LC	222.5	225.5	222.5	258.5	244.5	245.5	238.5
Leptodactylus mystacinus	3.44850319208081	LC	648	656	648	751	713	709	699
Leptodactylus spixi	3.17704215384903	LC	403	408	403	457	437	440	427
Leptodactylus mystaceus	2.88621072622986	LC	186.5	188.5	186.5	218.5	206.5	205.5	200.5
Leptodactylus didymus	2.88621072622986	LC	186.5	188.5	186.5	218.5	206.5	205.5	200.5
Leptodactylus elenae	3.13848981341548	LC	380	385	380	433	413.5	417	404
Leptodactylus plaumanni	2.98851434730641	LC	260.5	265.5	260.5	299.5	285	286.5	277.5
Leptodactylus gracilis	2.98851434730641	LC	260.5	265.5	260.5	299.5	285	286.5	277.5
Leptodactylus albilabris	3.16314073116066	LC	398	403	398	452	432	435	422
Leptodactylus longirostris	3.0627585355914	LC	328.5	333.5	328.5	376.5	358.5	361.5	350.5
Leptodactylus bufonius	3.0627585355914	LC	328.5	333.5	328.5	376.5	358.5	361.5	350.5
Leptodactylus fuscus	3.14642775713499	LC	382	387	382	435	415.5	419	406
Leptodactylus silvanimbus	6.38141198160602	CR	1827	1967	1941	1978	1975	1976	1976
Leptodactylus chaquensis	3.52236081413845	LC	704	712	704	811	773	768	758
Leptodactylus riveroi	3.37855193832898	LC	566	573	566	661	625.5	623	615
Leptodactylus discodactylus	3.15893243463352	LC	391	396	391	445	425	428	415
Leptodactylus podicipinus	3.15893311417021	LC	392	397	392	446	426	429	416
Leptodactylus melanonotus	3.07100302294215	LC	338	343	338	387	368.5	372	360
Leptodactylus wagneri	2.97146983346773	LC	246	250	246	283	269	269	263
Leptodactylus validus	2.97146819417172	LC	245	249	245	282	268	268	262
Leptodactylus leptodactyloides	3.45122813695564	LC	651	659	651	754	716	712	702
Leptodactylus rhodomystax	3.7791790973077	LC	928	939	928	1057	1012	1009	1000
Pseudopaludicola falcipes	4.12271238816537	LC	1178	1199	1178	1325	1278	1284	1264
Pleurodema marmoratum	3.49465025915741	LC	678	686	678	784	746	741	732
Pleurodema thaul	3.34732272004327	LC	548	555	548	638	605	602	592
Pleurodema bufoninum	3.34732201647481	LC	547	554	547	637	604	601	591
Pleurodema brachyops	3.81292946099374	LC	961	973	961	1094	1048	1044	1037
Edalorhina perezi	3.82240610041137	LC	970	982	970	1104	1058	1054	1046
Physalaemus signifer	3.43140382979433	LC	620.5	628.5	620.5	721.5	683.5	680.5	671.5
Eupemphix nattereri	3.43140382979433	LC	620.5	628.5	620.5	721.5	683.5	680.5	671.5
Physalaemus ephippifer	2.95944133887744	LC	235.5	238.5	235.5	271.5	257.5	258.5	251.5
Physalaemus cuvieri	2.95944133887744	LC	235.5	238.5	235.5	271.5	257.5	258.5	251.5
Physalaemus albonotatus	3.15357002234573	LC	386	391	386	439	419.5	423	410
Physalaemus gracilis	3.27502917879145	LC	490	495	490	569	540	538	528
Physalaemus riograndensis	3.21294877750161	LC	431.5	436.5	431.5	495.5	472.5	471.5	460.5
Physalaemus biligonigerus	3.21294877750161	LC	431.5	436.5	431.5	495.5	472.5	471.5	460.5
Engystomops pustulosus	3.37994146934685	LC	567	574	567	662	626.5	624	616
Engystomops freibergi	3.10051166368425	LC	359.5	364.5	359.5	410.5	391.5	395.5	382.5
Engystomops petersi	3.10051166368425	LC	359.5	364.5	359.5	410.5	391.5	395.5	382.5
Engystomops pustulatus	3.25636614713712	LC	476	481	476	549	522	523	510
Engystomops randi	3.07522061558828	LC	343	348	343	392.5	373.75	377.5	365.5
Engystomops coloradorum	NA	DD	NA	1625	1804	392.5	380	377.5	365.5
Scythrophrys sawayae	3.78222219925756	LC	931	942	931	1060	1015	1012	1003
Paratelmatobius cardosoi	NA	DD	NA	1820	1940	882	847.5	1862	828
Paratelmatobius gaigeae	NA	DD	NA	1953	1921.5	777.5	742	1306	1825
Paratelmatobius poecilogaster	NA	DD	NA	1784	1921.5	777.5	743	1997	726
Ischnocnema holti	NA	DD	NA	1899	1977	1169.5	1128	1120.5	1110.5
Ischnocnema juipoca	3.88223782361243	LC	1032	1045	1032	1169.5	1122.5	1120.5	1110.5
Ischnocnema hoehnei	3.77586766884017	LC	924.5	935.5	924.5	1053.5	1008.5	1005.5	996.5
Ischnocnema guentheri	3.77586766884017	LC	924.5	935.5	924.5	1053.5	1008.5	1005.5	996.5
Ischnocnema parva	3.82634131705328	LC	973	985	973	1107	1061	1057	1050
Brachycephalus ephippium	4.1723885239555	LC	1195	1219	1195	1342	1295.5	1302	1283
Diasporus diastema	3.9970782591856	LC	1121	1139	1121	1264	1217	1220	1205
Eleutherodactylus marnockii	3.41884108734605	LC	609	617	609	709	671.5	669	659
Eleutherodactylus pipilans	3.27104212195012	LC	487.5	492.5	487.5	566.5	537.5	535.5	525.5
Eleutherodactylus nitidus	3.27104212195012	LC	487.5	492.5	487.5	566.5	537.5	535.5	525.5
Eleutherodactylus symingtoni	6.06389961801088	CR	1795	1926	1875	1946	1940	1944	1943
Eleutherodactylus zeus	5.37075243745094	EN	1627	1714	1645	1778	1759.5	1770	1766
Eleutherodactylus zugi	4.99692391535937	EN	1494.5	1557.5	1500.5	1645.5	1616.5	1632.5	1618.5
Eleutherodactylus klinikowskii	4.99692391535937	EN	1494.5	1557.5	1500.5	1645.5	1616.5	1632.5	1618.5
Eleutherodactylus glandulifer	5.32239012959477	CR	1606.5	1687.5	1621.5	1757.5	1736.5	1747.5	1743.5
Eleutherodactylus sciagraphus	5.32239012959477	CR	1606.5	1687.5	1621.5	1757.5	1736.5	1747.5	1743.5
Eleutherodactylus brevirostris	5.6928350706223	CR	1716.5	1821.5	1750.5	1867.5	1855.5	1863.5	1859.5
Eleutherodactylus ventrilineatus	5.6928350706223	CR	1716.5	1821.5	1750.5	1867.5	1855.5	1863.5	1859.5
Eleutherodactylus rufifemoralis	5.72586061411634	CR	1725.5	1830.5	1761.5	1876.5	1864.5	1872.5	1868.5
Eleutherodactylus furcyensis	5.72586061411634	CR	1725.5	1830.5	1761.5	1876.5	1864.5	1872.5	1868.5
Eleutherodactylus oxyrhyncus	5.62737866431273	CR	1701.5	1803.5	1730.5	1852.5	1839.5	1847.5	1842.5
Eleutherodactylus apostates	5.62737866431273	CR	1701.5	1803.5	1730.5	1852.5	1839.5	1847.5	1842.5
Eleutherodactylus thorectes	5.66256105599721	CR	1709	1812	1741	1860	1847	1855	1851
Eleutherodactylus bakeri	5.54696860821065	CR	1678	1777	1702	1829	1814	1824	1818
Eleutherodactylus glaphycompus	4.7754329469567	EN	1414	1463	1414	1565	1531.5	1546	1529
Eleutherodactylus dolomedes	5.46858012751665	CR	1658	1751	1678	1809	1793	1802	1797
Eleutherodactylus heminota	4.83506493189119	EN	1430	1481	1431	1581	1549	1565	1549
Eleutherodactylus corona	5.42618515226801	CR	1647	1737	1666	1798	1781	1791	1786
Eleutherodactylus caribe	5.17860044925255	CR	1561.5	1634.5	1572.5	1712.5	1688	1701.5	1691.5
Eleutherodactylus eunaster	5.17860044925255	CR	1561.5	1634.5	1572.5	1712.5	1688	1701.5	1691.5
Eleutherodactylus amadeus	5.33045492258821	CR	1611	1693	1626	1762	1742	1752	1750
Eleutherodactylus glanduliferoides	5.75716121314089	CR	1734	1841	1772	1885	1873.5	1882	1877
Eleutherodactylus jugans	5.82962290041427	CR	1745	1858	1793	1896	1886	1893	1889
Eleutherodactylus paulsoni	5.98222630116084	CR	1781	1906	1844	1932	1925	1930	1927
Eleutherodactylus schmidti	6.1901144066874	CR	1810	1946	1910	1961	1957	1959	1959
Eleutherodactylus albipes	6.01836847455851	CR	1788	1916	1860	1939	1932	1937	1935
Eleutherodactylus maestrensis	NA	DD	NA	1398	1833	473	788	454	1113
Eleutherodactylus emiliae	5.13004786237268	EN	1545	1615	1555	1696	1670	1685	1673
Eleutherodactylus dimidiatus	3.74375350125278	NT	898	909	898	1022	979	974	967
Eleutherodactylus greyi	5.55674174926581	EN	1682	1781	1706	1833	1818	1828	1822
Eleutherodactylus gundlachi	4.88211787650084	EN	1446	1500	1449	1597	1566	1581	1565
Eleutherodactylus varleyi	2.37904629618021	LC	41	42	41	52	48	45	46
Eleutherodactylus intermedius	4.45848783786005	EN	1315	1347	1315	1464	1423	1432	1416
Eleutherodactylus etheridgei	4.77247085413084	EN	1413	1462	1413	1564	1530.5	1545	1528
Eleutherodactylus iberia	5.24714115434813	CR	1581	1657	1595	1732	1709	1721	1715
Eleutherodactylus limbatus	3.70749072814566	VU	862	872	862	984	941	935	927
Eleutherodactylus jaumei	5.09378508926555	CR	1533	1600	1542	1684	1657	1672	1660
Eleutherodactylus orientalis	5.60365419847697	CR	1695.5	1796.5	1724.5	1846.5	1832.5	1841.5	1836.5
Eleutherodactylus cubanus	5.60365419847697	CR	1695.5	1796.5	1724.5	1846.5	1832.5	1841.5	1836.5
Eleutherodactylus atkinsi	3.10800188579743	LC	365	370	365	417	398	402	389
Eleutherodactylus pezopetrus	5.59878714766414	CR	1693	1793	1722	1844	1830	1839	1834
Eleutherodactylus pinarensis	4.68583672494268	EN	1387	1432	1387	1538	1502	1516	1496
Eleutherodactylus thomasi	4.31635969230351	EN	1264	1292	1264	1413	1369	1378	1359
Eleutherodactylus blairhedgesi	5.00950687286346	CR	1502	1566	1508	1653	1624	1640	1626
Eleutherodactylus rogersi	NA	DD	NA	1479	1692.5	136	130.5	126	124
Eleutherodactylus tonyi	5.52380742777027	CR	1670	1769	1692.5	1821	1806	1816	1810
Eleutherodactylus goini	4.19980710872181	VU	1207	1233	1207	1354	1309	1316	1298
Eleutherodactylus guanahacabibes	4.73030157252702	EN	1400	1446	1400	1551	1516.5	1531	1512
Eleutherodactylus casparii	4.47578395407461	EN	1327	1359	1327	1477	1436	1445	1429
Eleutherodactylus planirostris	2.39634241239477	LC	43	44	43	54	50	47	48
Eleutherodactylus cuneatus	2.92689610753568	LC	210	212	210	245	231.5	232	225
Eleutherodactylus turquinensis	5.69948482977546	CR	1721	1826	1756	1872	1860	1868	1864
Eleutherodactylus luteolus	4.88889153487924	EN	1447	1501	1450	1598	1567	1582	1566
Eleutherodactylus cavernicola	5.04353895211536	CR	1516	1580	1523	1667	1639	1655	1640
Eleutherodactylus grabhami	4.35039177155541	EN	1279	1308	1279	1428	1384.5	1394	1374
Eleutherodactylus sisyphodemus	5.18526940840788	CR	1564	1637	1575	1715	1690.5	1704	1694
Eleutherodactylus jamaicensis	4.5954320309956	EN	1364	1404	1364	1514	1475.5	1489	1467
Eleutherodactylus nubicola	4.57006268050984	EN	1361	1397	1361	1511	1472	1483	1463
Eleutherodactylus orcutti	5.23526728802621	CR	1577	1653	1591	1728	1704.5	1717	1709
Eleutherodactylus andrewsi	4.54212010746627	EN	1349	1382	1349	1499	1459	1469	1451
Eleutherodactylus alticola	NA	DD	NA	1113	1631	83	79	76	519
Eleutherodactylus junori	5.28040037524309	CR	1595	1672	1610	1746	1723	1735	1731
Eleutherodactylus griphus	5.19247099767648	CR	1567	1641	1579	1718	1693.5	1707	1698
Eleutherodactylus pantoni	2.9821837533468	NT	253	258	253	290	276	277	270
Eleutherodactylus pentasyringos	3.67533093390674	VU	838	848	838	956	914	907	901
Eleutherodactylus cundalli	2.96767929032756	NT	243.5	247.5	243.5	280.5	266.5	266.5	260.5
Eleutherodactylus glaucoreius	2.96767929032756	NT	243.5	247.5	243.5	280.5	266.5	266.5	260.5
Eleutherodactylus gossei	2.44132102040718	LC	46	47	46	59	54	52	51
Eleutherodactylus fuscus	5.33008659854273	CR	1610	1692	1625	1761	1741	1751	1749
Eleutherodactylus toa	5.07698534332332	EN	1527	1593	1536	1678	1650	1666	1654
Eleutherodactylus rivularis	5.79273479218299	CR	1738	1847	1779	1889	1878	1886	1882
Eleutherodactylus riparius	3.0201460699432	LC	284	289	284	325	310	311	302
Eleutherodactylus bresslerae	5.5215843471076	CR	1667	1766	1689	1818	1803	1813	1807
Eleutherodactylus acmonis	4.69764790003585	EN	1389	1435	1389	1540	1504.5	1519	1499
Eleutherodactylus ricordii	4.00450071947591	VU	1123	1141	1123	1266	1219.5	1222	1207
Eleutherodactylus probolaeus	4.76320998796443	EN	1410	1459	1410	1561	1527.5	1542	1525
Eleutherodactylus pictissimus	3.62186385470231	VU	781	790	781	895	854.5	848	842
Eleutherodactylus grahami	4.21333085939413	EN	1212	1238	1212	1359	1314	1321	1303
Eleutherodactylus lentus	4.13765939960935	EN	1187	1209	1187	1334	1287	1294	1275
Eleutherodactylus weinlandi	1.9836998428486	LC	2	2	2	2	2	2	2
Eleutherodactylus rhodesi	4.75628856508838	CR	1408	1456	1408	1559	1525	1539	1523
Eleutherodactylus monensis	3.95725867926979	VU	1094	1110	1094	1236	1189	1190	1176
Eleutherodactylus darlingtoni	5.36878075197276	CR	1625.5	1711.5	1643.5	1776.5	1757.5	1768.5	1764.5
Eleutherodactylus leoncei	5.36878075197276	CR	1625.5	1711.5	1643.5	1776.5	1757.5	1768.5	1764.5
Eleutherodactylus armstrongi	4.93007324347777	EN	1463.5	1521.5	1466.5	1614.5	1584.5	1598.5	1584.5
Eleutherodactylus alcoae	4.93007324347777	EN	1463.5	1521.5	1466.5	1614.5	1584.5	1598.5	1584.5
Eleutherodactylus unicolor	5.03198570006602	VU	1510	1574	1517	1661	1632.5	1648	1634
Eleutherodactylus richmondi	6.41828006118591	CR	1828	1968	1943	1979	1976	1977	1977
Eleutherodactylus minutus	5.40794133969278	EN	1639	1727	1658	1790	1772	1783	1778
Eleutherodactylus poolei	6.10108852025272	CR	1801	1932	1886	1952	1947	1950	1949
Eleutherodactylus eileenae	3.91500995317589	NT	1062	1076	1062	1201	1154	1154	1143
Eleutherodactylus glamyrus	5.05907620759716	EN	1526	1591	1534	1677	1649	1665	1651
Eleutherodactylus mariposa	5.578567002427	CR	1688	1788	1715	1839	1825	1834	1829
Eleutherodactylus ronaldi	4.19227264130711	VU	1203	1229	1203	1350	1304.5	1311	1293
Eleutherodactylus bartonsmithi	5.62851636336885	CR	1704	1806	1733	1855	1842	1850	1845
Eleutherodactylus principalis	4.77590129415776	EN	1415	1464	1415	1566	1533	1547	1530
Eleutherodactylus auriculatus	2.69645975247793	LC	96	98	96	116	108	108	103
Eleutherodactylus pituinus	5.29449167675528	EN	1599	1676	1614	1750	1728	1739	1736
Eleutherodactylus parabates	5.84614823439856	CR	1753	1868	1802	1904	1894	1901	1898
Eleutherodactylus abbotti	3.04719725265312	LC	314	319	314	361	343	346	336
Eleutherodactylus audanti	4.3913763547121	VU	1294	1324	1294	1443	1400	1410	1390
Eleutherodactylus haitianus	5.08452353527205	EN	1530	1596	1539	1681	1653.5	1669	1657
Eleutherodactylus barlagnei	4.97808174482254	EN	1486.5	1547.5	1491.5	1637.5	1607.5	1624.5	1609.5
Eleutherodactylus pinchoni	4.97808174482254	EN	1486.5	1547.5	1491.5	1637.5	1607.5	1624.5	1609.5
Eleutherodactylus johnstonei	3.06013855244019	LC	325	330	325	373	355	358	347
Eleutherodactylus martinicensis	3.58040784579067	NT	748	756	748	859	819	815	806
Eleutherodactylus amplinympha	4.96670220691056	EN	1478	1538	1482	1629	1599	1616	1600
Eleutherodactylus flavescens	4.12305602334728	NT	1179	1200	1179	1326	1279	1285	1265
Eleutherodactylus locustus	5.52206904753389	CR	1668.5	1767.5	1690.5	1819.5	1804.5	1814.5	1808.5
Eleutherodactylus eneidae	5.52206904753389	CR	1668.5	1767.5	1690.5	1819.5	1804.5	1814.5	1808.5
Eleutherodactylus cooki	4.29413486566766	VU	1253	1281	1253	1402	1357	1366	1348
Eleutherodactylus schwartzi	4.8915100864194	EN	1448	1502	1451	1599	1568	1583	1567
Eleutherodactylus coqui	2.81206854473957	LC	143	145	143	170	160	159	156
Eleutherodactylus portoricensis	4.9678590099821	EN	1479.5	1540.5	1484.5	1630.5	1600.5	1617.5	1601.5
Eleutherodactylus wightmanae	4.9678590099821	EN	1479.5	1540.5	1484.5	1630.5	1600.5	1617.5	1601.5
Eleutherodactylus gryllus	5.15922182043689	EN	1554	1627	1565	1705	1679.5	1694	1683
Eleutherodactylus cochranae	2.77921730693539	LC	126	128	126	150	141	140	139
Eleutherodactylus hedricki	4.85865884861522	EN	1437	1489	1440	1588	1557	1572	1556
Eleutherodactylus brittoni	2.89386535030929	LC	191	193	191	224	211	211	206
Eleutherodactylus antillensis	3.05801409266764	LC	322	327	322	370	352	355	344
Eleutherodactylus auriculatoides	5.26585472207725	EN	1585.5	1661.5	1600.5	1736.5	1713.5	1725.5	1720.5
Eleutherodactylus patriciae	5.26585472207725	EN	1585.5	1661.5	1600.5	1736.5	1713.5	1725.5	1720.5
Eleutherodactylus lamprotes	5.84068048135858	CR	1748.5	1862.5	1797.5	1899.5	1889.5	1896.5	1892.5
Eleutherodactylus fowleri	5.84068048135858	CR	1748.5	1862.5	1797.5	1899.5	1889.5	1896.5	1892.5
Eleutherodactylus wetmorei	4.41049235097116	VU	1301	1332	1301	1450	1407.5	1417	1398
Eleutherodactylus sommeri	5.10363953153111	EN	1537	1604	1546	1688	1661	1676	1664
Eleutherodactylus guantanamera	3.96265490609969	VU	1098	1116	1098	1240	1193	1194	1181
Eleutherodactylus ionthus	4.65580208665963	EN	1378	1420	1378	1528	1492	1506	1485
Eleutherodactylus varians	4.10228925707316	VU	1174	1195	1174	1320	1273.5	1279	1260
Eleutherodactylus leberi	5.03374808286957	EN	1512.5	1576.5	1519.5	1663.5	1635	1650.5	1636.5
Eleutherodactylus melacara	5.03374808286957	EN	1512.5	1576.5	1519.5	1663.5	1635	1650.5	1636.5
Eleutherodactylus hypostenor	5.27484778007933	EN	1591	1668	1606	1742	1719	1731	1726
Eleutherodactylus parapelates	5.96799496063928	CR	1777	1900	1834	1928	1920	1926	1923
Eleutherodactylus ruthae	5.39023660566633	EN	1634	1721	1653	1785	1767	1777	1773
Eleutherodactylus inoptatus	3.35768010500494	LC	549	556	549	639	606	603	593
Eleutherodactylus chlorophenax	5.68002102838224	CR	1714.5	1818.5	1748.5	1865.5	1853.5	1860.5	1857.5
Eleutherodactylus nortoni	5.68002102838224	CR	1714.5	1818.5	1748.5	1865.5	1853.5	1860.5	1857.5
Eleutherodactylus counouspeus	5.88229282371926	EN	1762	1881	1814	1913	1904	1911	1907
Phyzelaphryne miriamae	4.0477662272005	LC	1143.5	1161.5	1143.5	1288.5	1242	1245.5	1229.5
Adelophryne gutturosa	4.0477662272005	LC	1143.5	1161.5	1143.5	1288.5	1242	1245.5	1229.5
Barycholos pulcher	4.10639315768258	LC	1176	1197	1176	1322	1275.5	1281	1262
Bryophryne cophites	6.15919305809788	EN	1808	1942	1903	1959	1955	1957	1956
Holoaden luederwaldti	NA	DD	NA	1598	1954.5	983	949	934	1392
Holoaden bradei	6.4789599247785	CR	1833	1975	1954.5	1984	1982	1982	1982
Psychrophrynella iatamasi	3.77551113744325	LC	923	934	923	1052	1007	1004	995
Psychrophrynella wettsteini	5.16180549856314	VU	1555	1628	1566	1706	1681	1695	1684
Pristimantis caryophyllaceus	4.37936695688352	NT	1287	1317	1287	1436	1393	1403	1383
Pristimantis cremnobates	5.69767490780324	EN	1720	1825	1754	1871	1859	1867	1863
Pristimantis cruentus	3.51607509202956	LC	692	700	692	798	760	755	746
Pristimantis latidiscus	3.05811523442552	LC	323	328	323	371	353	356	345
Pristimantis colomai	5.13755677610536	EN	1550	1621	1560	1701	1675.5	1690	1678
Pristimantis ridens	3.77246076064957	LC	921	932	921	1048	1004	1000	991
Pristimantis labiosus	3.33811204677222	LC	541	548	541	627	596	592	583
Pristimantis crenunguis	5.41755358845205	EN	1641	1729	1660	1792	1774	1785	1780
Pristimantis lanthanites	3.50000348121073	LC	681	689	681	787	749	744	735
Pristimantis actites	4.57896202240141	VU	1362	1399	1362	1512	1473	1484	1464
Pristimantis w-nigrum	3.19266766128152	LC	417	422	417	474	453	455	442
Pristimantis caprifer	3.86309277393664	LC	1014	1027	1014	1151	1104	1101	1091
Pristimantis terraebolivaris	3.64462014943957	LC	800	809	800	915	874	868	862
Pristimantis fenestratus	3.31005112002132	LC	514	519	514	597	567	564	555
Pristimantis chiastonotus	3.31005294573501	LC	515	520	515	598	568	565	556
Pristimantis skydmainos	3.53784302850573	LC	717	725	717	826	786.5	783	773
Pristimantis achatinus	3.18070372530785	LC	408.5	413.5	408.5	464.5	444	445.5	433.5
Pristimantis lymani	3.18070372530785	LC	408.5	413.5	408.5	464.5	444	445.5	433.5
Pristimantis citriogaster	NA	DD	NA	1592	1771	292	282	279	902
Pristimantis malkini	2.98339671831373	LC	254	259	254	291	277	278	271
Pristimantis condor	4.47111245221145	VU	1323	1355	1323	1473	1432	1441	1424
Pristimantis conspicillatus	3.08481809109156	LC	346	351	346	396	377	381	369
Pristimantis danae	3.31219970165374	LC	516	521	516	600	569.5	567	557
Pristimantis toftae	3.31220115909017	LC	517	522	517	601	570.5	568	558
Pristimantis stictogaster	NA	DD	NA	1401	1840.5	483.5	466.75	1487	450
Pristimantis aniptopalmatus	NA	DD	NA	1904	1840.5	483.5	464	1136	1465
Pristimantis peruvianus	3.44699166202535	LC	645	653	645	748	710	706	696
Pristimantis prolatus	5.93577885272339	EN	1772	1893	1826	1923	1915	1921	1918
Pristimantis rozei	NA	DD	NA	1882.5	1971	1088	1047	1454	1031
Pristimantis urichi	5.88552649899845	EN	1763	1882.5	1816	1914	1905.25	1912	1908
Pristimantis pycnodermis	5.45368410616232	EN	1651	1744	1671	1802	1786	1795	1790
Pristimantis appendiculatus	3.3427587363833	LC	544	551	544	631	599	596	586
Pristimantis dissimulatus	5.34582473946911	EN	1613	1696	1628	1764	1745	1754	1752
Pristimantis calcarulatus	4.65267755890916	VU	1376	1418	1376	1526	1489	1503	1482
Pristimantis orcesi	3.46813401414701	LC	665	673	665	768	731	726	716
Pristimantis glandulosus	5.17306647506665	EN	1559	1632	1570	1710	1685.5	1699	1689
Pristimantis inusitatus	4.47991929450671	VU	1328	1360	1328	1478	1437	1446	1430
Pristimantis acerus	5.27072098448401	EN	1588	1664	1603	1739	1716	1728	1723
Pristimantis subsigillatus	2.98402735338739	LC	255	260	255	293	279	280	272
Pristimantis nyctophylax	4.37032171450728	VU	1286	1315	1286	1435	1392	1402	1382
Pristimantis crucifer	4.79460194919455	VU	1422	1471	1422	1573	1540.5	1556	1541
Pristimantis galdi	4.22591488972326	NT	1226	1252	1226	1374	1329	1336	1318
Pristimantis bromeliaceus	4.73651758992143	VU	1403	1450	1403	1554	1519.5	1534	1516
Pristimantis acuminatus	3.34598339332063	LC	545	552	545	632	600	597	587
Pristimantis schultei	4.73227775444052	VU	1401	1447	1401	1552	1517.5	1532	1513
Pristimantis zeuctotylus	3.4478740012251	LC	647	655	647	750	712	708	698
Pristimantis simonbolivari	5.34972067701252	EN	1617.5	1700.5	1634.5	1768.5	1749.5	1758.5	1756.5
Pristimantis orestes	5.34972067701252	EN	1617.5	1700.5	1634.5	1768.5	1749.5	1758.5	1756.5
Pristimantis chalceus	3.23174867858302	LC	455	460	455	521	497	497	485
Pristimantis walkeri	2.74638087978406	LC	111	113	111	133	124	123	121
Pristimantis luteolateralis	3.43952806034401	NT	636	644	636	739	701	697	687
Pristimantis parvillus	3.00283308497777	LC	276	281	276	316	301	303	294
Pristimantis ockendeni	3.18887838591096	LC	414.5	419.5	414.5	470.5	450	451.5	439.5
Pristimantis unistrigatus	3.18887838591096	LC	414.5	419.5	414.5	470.5	450	451.5	439.5
Pristimantis ardalonychus	NA	DD	NA	1085	1854	534	512	1497	497
Pristimantis cajamarcensis	3.15812392337109	LC	390	395	390	444	424	427	414
Pristimantis ceuthospilus	4.54441828449098	VU	1352	1386	1352	1502	1462	1473	1454
Pristimantis marmoratus	3.00038299357891	LC	273	278	273	313	298	300	291
Pristimantis pulvinatus	3.00038249589874	LC	272	277	272	312	297	299	290
Pristimantis croceoinguinis	3.03737986932343	LC	300	305	300	345	328	330	322
Pristimantis imitatrix	2.92603537008899	LC	207	209	207	241.5	228.25	228.5	222
Pristimantis lirellus	NA	DD	NA	1564	1755	241.5	230.5	228.5	836
Pristimantis diadematus	3.16810911580298	LC	400	405	400	454	434	437	424
Pristimantis altamazonicus	2.99645174941051	LC	266.5	271.5	266.5	306.5	291.5	293.5	284.5
Pristimantis platydactylus	2.99645174941051	LC	266.5	271.5	266.5	306.5	291.5	293.5	284.5
Pristimantis cryophilius	5.46295127664368	EN	1655	1748	1675	1806	1790	1799	1794
Pristimantis spinosus	3.98189549483639	NT	1111	1129	1111	1254	1207	1209	1195
Pristimantis phoxocephalus	3.16282431634473	LC	397	402	397	451	431	434	421
Pristimantis versicolor	4.54911825440367	VU	1354	1388	1354	1504	1464	1475	1456
Pristimantis melanogaster	5.55126412365059	EN	1679	1778	1703	1830	1815	1825	1819
Pristimantis wiensi	NA	DD	NA	1936	1891.5	633.5	925.75	598	588
Pristimantis petrobardus	NA	DD	NA	1735	1891.5	633.5	608.25	1241	1514
Pristimantis quaquaversus	3.23326146165227	LC	459	464	459	525.5	501	501.5	489.5
Pristimantis rhabdocnemus	NA	DD	NA	1912	1852	525.5	508	501.5	489.5
Pristimantis rhodoplichus	5.70930866246286	EN	1722	1827	1758	1873	1861	1869	1865
Pristimantis chloronotus	3.54360873937308	LC	723	731	723	832	792.5	789	779
Pristimantis eriphus	4.92990310049298	VU	1462	1520	1465	1613	1583	1597	1583
Pristimantis celator	3.99267793257773	NT	1119	1137	1119	1262	1215	1217	1203
Pristimantis verecundus	4.68582511313768	VU	1386	1431	1386	1537	1501	1515	1495
Pristimantis leoni	3.30802083369607	LC	513	518	513	596	566	563	554
Pristimantis pyrrhomerus	5.38746200949067	EN	1632	1719	1651	1783	1765	1775	1771
Pristimantis gentryi	4.84818724025254	EN	1434	1485	1435	1585	1553	1569	1553
Pristimantis curtipes	2.7687453848694	LC	121	123	121	144	135	134	132
Pristimantis buckleyi	2.8392018450255	LC	159	161	159	188	177	176	172
Pristimantis vertebralis	4.22549620614539	VU	1225	1251	1225	1373	1328	1335	1317
Pristimantis devillei	4.98615214372465	EN	1490	1552	1496	1641	1611	1628	1613
Pristimantis surdus	5.05572393777325	EN	1525	1589	1533	1676	1648	1664	1649
Pristimantis quinquagesimus	4.50699995170477	VU	1336	1369	1336	1486	1445	1456	1438
Pristimantis thymalopsoides	5.20014757352484	EN	1569	1643	1581	1720	1695.5	1709	1700
Phrynopus bracki	5.54387967013838	EN	1677	1776	1701	1828	1813	1823	1817
Phrynopus bufoides	NA	DD	NA	1682	1853	531	514	1744	1475
Phrynopus kauneorum	5.9707568751848	CR	1780	1903	1838	1931	1923	1929	1926
Phrynopus pesantesi	NA	DD	NA	1400	1837	475	457	1485	1728
Lynchius nebulanastes	NA	DD	NA	1960	1932	840	805.5	1602.5	1326
Lynchius flavomaculatus	4.93978390771677	VU	1467	1525	1470	1618	1588	1602.5	1588
Oreobates saxatilis	NA	DD	NA	1695	1866	555.5	535.5	527.5	1177
Oreobates quixensis	3.26433950749984	LC	480	485	480	555.5	527.5	527.5	515
Oreobates cruralis	3.44211388424367	LC	639	647	639	742	704	700	690
Oreobates madidi	3.38919407996045	LC	579	586	579	674.5	639	636.5	628
Oreobates heterodactylus	NA	DD	NA	1752	1905	674.5	949.25	636.5	1798
Oreobates ibischi	3.29013099559611	LC	498.5	503.5	498.5	578.5	549.5	547.5	537.5
Oreobates discoidalis	3.29013099559611	LC	498.5	503.5	498.5	578.5	549.5	547.5	537.5
Oreobates sanctaecrucis	3.09714144616937	LC	354.5	359.5	354.5	405.5	386.5	390.5	377.5
Oreobates sanderi	3.09714144616937	LC	354.5	359.5	354.5	405.5	386.5	390.5	377.5
Oreobates choristolemma	NA	DD	NA	1920	1865	554	532.5	1189	1481
Oreobates lehri	3.78813563215176	LC	935	946	935	1066	1021	1017	1008
Hypodactylus dolops	5.50620382809797	VU	1664	1761	1685	1815	1800	1810	1804
Hypodactylus elassodiscus	6.19935084619805	EN	1812	1948	1913	1963	1959	1961	1961
Strabomantis anomalus	3.38934900465062	LC	580.5	587.5	580.5	676.5	641	638.5	629.5
Strabomantis bufoniformis	3.38934900465062	LC	580.5	587.5	580.5	676.5	641	638.5	629.5
Strabomantis necerus	4.93913488588473	VU	1466	1524	1469	1617	1587	1601	1587
Strabomantis biporcatus	4.99492333609473	VU	1493	1556	1499	1644	1615	1631	1617
Strabomantis sulcatus	3.60862897497484	LC	771	780	771	885	844	838	831
Haddadus binotatus	4.09468003611705	LC	1167	1187	1167	1313	1266.5	1272	1253
Craugastor sandersoni	5.13501649050162	EN	1548	1618	1558	1699	1673	1688	1676
Craugastor ranoides	5.57210681974987	CR	1686.5	1786.5	1713.5	1837.5	1823.5	1832.5	1827.5
Craugastor fleischmanni	5.57210681974987	CR	1686.5	1786.5	1713.5	1837.5	1823.5	1832.5	1827.5
Craugastor megacephalus	2.84648656755263	LC	162	164	162	191	180	179	175
Craugastor angelicus	5.61907528979242	CR	1699	1801	1728	1850	1837	1845	1840
Craugastor punctariolus	4.77045771492947	EN	1411	1460	1411	1562	1528.5	1543	1526
Craugastor obesus	5.46360489548942	CR	1656	1749	1676	1807	1791	1800	1795
Craugastor longirostris	3.20790145278699	LC	426	431	426	487	465	464	453
Craugastor talamancae	3.00092438782435	LC	274.5	279.5	274.5	314.5	299.5	301.5	292.5
Craugastor crassidigitus	3.00092438782435	LC	274.5	279.5	274.5	314.5	299.5	301.5	292.5
Craugastor fitzingeri	3.07704297696951	LC	344	349	344	394	375	379	367
Craugastor emcelae	6.0027445150441	CR	1785	1911	1851	1936	1929	1934	1932
Craugastor cuaquero	NA	DD	NA	1497	1708.5	156	149.5	146	1287
Craugastor andi	5.56337353278446	CR	1684	1783	1708.5	1835	1820.5	1830	1824
Craugastor melanostictus	3.1564752761828	LC	387	392	387	441	421	424	411
Craugastor bransfordii	3.40110513017657	LC	592	599	592	691	654	650	641
Craugastor podiciferus	4.09425231073652	NT	1164	1184	1164	1310	1263.5	1269	1250
Craugastor rhodopis	4.64870399141357	VU	1375	1417	1375	1525	1488	1502	1480
Craugastor loki	3.26240963029368	LC	479	484	479	553	525.5	526	514
Craugastor laticeps	4.40610723277972	NT	1299	1330	1299	1448	1405.5	1415	1396
Craugastor augusti	3.72150815306403	LC	875	885	875	999	955.5	950	942
Craugastor alfredi	5.10780227220943	VU	1538	1606	1547	1689	1663	1677	1666
Hemisus marmoratus	4.410801784925	LC	1302	1333	1302	1451	1408.5	1418	1399
Callulina kreffti	3.43556957673587	LC	628	636	628	729	692	688	679
Callulina kisiwamsitu	5.51501111841571	EN	1666	1763	1688	1817	1802	1812	1806
Spelaeophryne methneri	3.86099204232834	LC	1013	1026	1013	1150	1103	1100	1090
Probreviceps durirostris	5.6548703160929	EN	1708	1811	1740	1859	1846	1854	1850
Probreviceps macrodactylus	5.52695234155432	EN	1672.5	1771.5	1695.5	1823.5	1808.5	1818.5	1812.5
Probreviceps uluguruensis	5.52695234155432	EN	1672.5	1771.5	1695.5	1823.5	1808.5	1818.5	1812.5
Breviceps fuscus	3.84725375269414	LC	996	1009	996	1132	1085	1082	1073
Breviceps fichus	3.69018074966312	LC	847.5	857.5	847.5	966.5	924.5	917.5	911.5
Breviceps mossambicus	3.69018074966312	LC	847.5	857.5	847.5	966.5	924.5	917.5	911.5
Cryptothylax greshoffii	4.25583231936827	LC	1239	1265	1239	1387	1342	1349	1332
Phlyctimantis leonardi	3.43939541660072	LC	635	643	635	738	700	696	686
Kassina maculata	3.38149756657123	LC	570.5	577.5	570.5	665.5	630	627.5	619.5
Phlyctimantis verrucosus	3.38149756657123	LC	570.5	577.5	570.5	665.5	630	627.5	619.5
Semnodactylus wealii	3.63250534658864	LC	787.5	796.5	787.5	901.5	861	854.5	848.5
Kassina senegalensis	3.63250534658864	LC	787.5	796.5	787.5	901.5	861	854.5	848.5
Acanthixalus spinosus	3.38613644189644	LC	574	581	574	669	633.5	631	623
Acanthixalus sonjae	4.07928362245639	NT	1156	1175	1156	1301	1255	1259	1242
Hyperolius horstockii	3.58184368193922	LC	750.5	758.5	750.5	861.5	821.5	817.5	808.5
Hyperolius semidiscus	3.58184368193922	LC	750.5	758.5	750.5	861.5	821.5	817.5	808.5
Hyperolius pusillus	3.38288103194111	LC	573	580	573	668	632.5	630	622
Hyperolius nasutus	3.3285978803089	LC	530.5	536.5	530.5	615.5	584.5	581.5	571.5
Hyperolius acuticeps	3.3285978803089	LC	530.5	536.5	530.5	615.5	584.5	581.5	571.5
Hyperolius phantasticus	2.37565614898743	LC	39.5	40.5	39.5	50.5	46.5	43.5	44.5
Hyperolius glandicolor	2.37565614898743	LC	39.5	40.5	39.5	50.5	46.5	43.5	44.5
Hyperolius tuberculatus	2.5625473544985	LC	65	66	65	80	74	73	71
Hyperolius marmoratus	2.30686058344396	LC	28.5	28.5	28.5	37.5	34.5	32.5	32.5
Hyperolius viridiflavus	2.30686058344396	LC	28.5	28.5	28.5	37.5	34.5	32.5	32.5
Hyperolius argus	2.96589621039635	LC	241	245	241	278	264	264	258
Hyperolius fusciventris	3.04363201446141	LC	309.5	314.5	309.5	354.5	337.5	339.5	331.5
Hyperolius guttulatus	3.04363201446141	LC	309.5	314.5	309.5	354.5	337.5	339.5	331.5
Hyperolius pardalis	3.1482118908189	LC	384	389	384	437	417.5	421	408
Hyperolius tuberilinguis	3.40151387566861	LC	593	600	593	692	655	651	642
Alexteroon obstetricans	3.3308412131401	LC	533	540	533	619	588	584	575
Hyperolius kivuensis	3.27644051536881	LC	491	496	491	570	541	539	529
Hyperolius castaneus	4.18123117834147	VU	1199	1225	1199	1346	1300.5	1307	1288
Hyperolius cystocandicans	4.14606344616666	VU	1190.5	1212.5	1190.5	1337.5	1290.5	1297.5	1278.5
Hyperolius frontalis	4.14606344616666	VU	1190.5	1212.5	1190.5	1337.5	1290.5	1297.5	1278.5
Hyperolius lateralis	2.85396083141378	LC	165	167	165	194	183	182	178
Hyperolius ocellatus	2.70796813881097	LC	101.5	103.5	101.5	121.5	113.5	113.5	108.5
Hyperolius mosaicus	2.70796813881097	LC	101.5	103.5	101.5	121.5	113.5	113.5	108.5
Hyperolius molleri	2.41475751555514	LC	45	46	45	57	53	50	50
Hyperolius thomensis	4.49419905723497	EN	1332	1365	1332	1482	1441	1450	1434
Hyperolius cinnamomeoventris	2.67236687965469	LC	89	91	89	109	101	101	96
Hyperolius puncticulatus	4.86443451263468	EN	1440	1492	1443	1591	1560	1575	1559
Hyperolius montanus	2.78499297095485	LC	129	131	129	153	144	143	142
Hyperolius zonatus	3.44750567538901	NT	646	654	646	749	711	707	697
Hyperolius concolor	2.75435849482906	LC	114	116	114	137	128	127	125
Hyperolius torrentis	4.94172226069057	EN	1470	1528	1473	1621	1591	1607	1592
Hyperolius chlorosteus	3.55542789957068	NT	733	741	733	843	803.5	799	789
Hyperolius baumanni	2.83119202151232	LC	152.5	154.5	152.5	181.5	170.5	169.5	165.5
Hyperolius picturatus	2.83119202151232	LC	152.5	154.5	152.5	181.5	170.5	169.5	165.5
Tachycnemis seychellensis	3.24919240118635	LC	469	474	469	541	514.5	515	503
Heterixalus punctatus	3.0304608109998	LC	295	300	295	339	323	324	315
Heterixalus rutenbergi	3.64502433826926	NT	801	810	801	916	875	869	863
Heterixalus betsileo	2.85386565638459	LC	164	166	164	193	182	181	177
Heterixalus andrakata	2.45611842227095	LC	49	50	49	63	58	56	55
Heterixalus variabilis	2.37486858796037	LC	37.5	38.5	37.5	48.5	44.5	41.5	42.5
Heterixalus tricolor	2.37486858796037	LC	37.5	38.5	37.5	48.5	44.5	41.5	42.5
Heterixalus madagascariensis	2.77670185376721	LC	125	127	125	149	140	139	138
Heterixalus alboguttatus	2.60245785361038	LC	70.5	71.5	70.5	88.5	81.5	81.5	76.5
Heterixalus boettgeri	2.60245785361038	LC	70.5	71.5	70.5	88.5	81.5	81.5	76.5
Afrixalus fornasini	3.39067792685305	LC	582	589	582	678	642.5	640	631
Afrixalus laevis	3.33388656263333	LC	540	547	540	626	595	591	582
Afrixalus paradorsalis	2.94907752557537	LC	224.5	227.5	224.5	260.5	246.5	247.5	240.5
Afrixalus dorsalis	2.94907752557537	LC	224.5	227.5	224.5	260.5	246.5	247.5	240.5
Afrixalus stuhlmanni	2.95218432400171	LC	230.5	233.5	230.5	266.5	252.5	253.5	246.5
Afrixalus delicatus	2.95218432400171	LC	230.5	233.5	230.5	266.5	252.5	253.5	246.5
Afrixalus knysnae	5.32589334738856	EN	1609	1690	1624	1760	1739	1750	1746
Opisthothylax immaculatus	3.95701862701846	LC	1093	1109	1093	1235	1188	1188	1175
Cardioglossa gratiosa	3.49989300768926	LC	680	688	680	786	748	743	734
Cardioglossa leucomystax	3.43203591646037	LC	622	630	622	723	685	682	673
Cardioglossa pulchra	5.37206376660964	EN	1628	1715	1646	1779	1760.5	1771	1767
Cardioglossa oreas	5.37206748223168	EN	1629	1716	1647	1780	1761.5	1772	1768
Cardioglossa elegans	3.56597812024273	LC	740	748	740	850	810.5	806	797
Cardioglossa gracilis	3.76739564840088	LC	913	924	913	1040	995.5	992	983
Cardioglossa schioetzi	5.84683719008072	EN	1754	1869	1803	1905	1895	1902	1899
Arthroleptis xenodactylus	4.94061802569871	VU	1469	1527	1472	1620	1590	1606	1591
Arthroleptis schubotzi	3.4884420762307	LC	674.5	682.5	674.5	780.5	742.5	737.5	728.5
Arthroleptis xenodactyloides	3.4884420762307	LC	674.5	682.5	674.5	780.5	742.5	737.5	728.5
Arthroleptis francei	5.61945146920037	EN	1700	1802	1729	1851	1838	1846	1841
Arthroleptis wahlbergii	3.54000992752054	LC	721	729	721	830	790.5	787	777
Arthroleptis affinis	3.22480314475944	LC	443	448	443	508	484	484	472
Arthroleptis nikeae	5.99739186699923	CR	1782	1908	1847	1933	1926	1931	1929
Arthroleptis reichei	3.98482292071557	NT	1114	1132	1114	1257	1210	1212	1198
Arthroleptis stenodactylus	3.44044176003554	LC	637	645	637	740	702	698	688
Arthroleptis poecilonotus	3.04585658847239	LC	311.5	316.5	311.5	358.5	340.5	343.5	333.5
Arthroleptis adelphus	3.04585658847239	LC	311.5	316.5	311.5	358.5	340.5	343.5	333.5
Arthroleptis krokosua	5.18594100232878	EN	1565	1638	1576	1716	1691.5	1705	1695
Arthroleptis variabilis	3.10649946064895	LC	364	369	364	416	397	401	387
Arthroleptis taeniatus	3.6536749944602	LC	816	825	816	931	890	884	878
Arthroleptis aureoli	5.67677668868047	EN	1712	1816	1746	1863	1851	1858	1855
Arthroleptis sylvaticus	3.59733514700063	LC	761	770	761	873	833	828	819
Leptodactylodon bicolor	5.67731705574459	VU	1713	1817	1747	1864	1852	1859	1856
Trichobatrachus robustus	3.98233897527909	LC	1112	1130	1112	1255	1208	1210	1196
Astylosternus diadematus	5.11982221776628	VU	1541	1611	1551	1692	1666	1681	1669
Astylosternus batesi	3.73352809572977	LC	882	893	882	1006	963	958	950
Nyctibates corrugatus	4.19415489033072	LC	1204.5	1230.5	1204.5	1351.5	1306	1312.5	1294.5
Scotobleps gabonicus	4.19415489033072	LC	1204.5	1230.5	1204.5	1351.5	1306	1312.5	1294.5
Leptopelis vermiculatus	5.45563328337013	EN	1653	1746	1673	1804	1788	1797	1792
Leptopelis concolor	2.94954577723209	LC	226.5	229.5	226.5	262.5	248.5	249.5	242.5
Leptopelis bocagii	2.94954577723209	LC	226.5	229.5	226.5	262.5	248.5	249.5	242.5
Leptopelis palmatus	4.47440968642041	VU	1326	1358	1326	1476	1435	1444	1427
Leptopelis kivuensis	3.78126250586046	NT	930	941	930	1059	1014	1011	1002
Leptopelis natalensis	3.26966978351707	LC	486	491	486	563	535	534	523
Leptopelis modestus	3.48252589842215	LC	672	680	672	776	739	734	724
Leptopelis argenteus	3.51806306423966	LC	698.5	706.5	698.5	804.5	766.5	761.5	752.5
Leptopelis brevirostris	3.51806306423966	LC	698.5	706.5	698.5	804.5	766.5	761.5	752.5
Phrynomantis microps	3.75228035306351	LC	904.5	915.5	904.5	1029.5	986	981.5	973.5
Phrynomantis bifasciatus	3.75228035306351	LC	904.5	915.5	904.5	1029.5	986	981.5	973.5
Phrynomantis annectens	4.31060616339741	LC	1261	1289	1261	1410	1365.5	1375	1356
Chiasmocleis shudikarensis	3.93692587760989	LC	1075.5	1090.5	1075.5	1214.5	1168.5	1167.5	1156.5
Chiasmocleis hudsoni	3.93692587760989	LC	1075.5	1090.5	1075.5	1214.5	1168.5	1167.5	1156.5
Dasypops schirchi	5.50057978079519	VU	1663	1760	1684	1814	1799	1809	1803
Hamptophryne boliviana	3.90637974612907	LC	1051	1065	1051	1190	1143	1143	1132
Dermatonotus muelleri	3.81160127458659	LC	960	972	960	1093	1047	1043	1036
Elachistocleis ovalis	3.76304759484862	LC	911	922	911	1038	993.5	990	981
Gastrophryne elegans	3.56117493411957	LC	736	744	736	846	806.5	802	793
Gastrophryne olivacea	3.36516203318342	LC	553.5	560.5	553.5	644.5	611.5	608.5	598.5
Gastrophryne carolinensis	3.36516203318342	LC	553.5	560.5	553.5	644.5	611.5	608.5	598.5
Hypopachus variolosus	3.64992037257018	LC	812	821	812	927	886	880	874
Ctenophryne geayi	4.28108495642335	LC	1246	1273	1246	1395	1350	1357	1340
Hoplophryne uluguruensis	6.01575681942917	EN	1786.5	1914.5	1858.5	1937.5	1930.5	1935.5	1933.5
Hoplophryne rogersi	6.01575681942917	EN	1786.5	1914.5	1858.5	1937.5	1930.5	1935.5	1933.5
Anodonthyla hutchisoni	5.55744599689428	EN	1683	1782	1707	1834	1819	1829	1823
Anodonthyla boulengerii	3.47800445521445	LC	668	676	668	771	734	729	719
Anodonthyla nigrigularis	NA	DD	NA	1685	1856.5	537.5	518.25	511.5	499.5
Anodonthyla moramora	NA	DD	NA	1913	1856.5	537.5	516.5	511.5	499.5
Anodonthyla montana	5.05458096381748	VU	1524	1588	1532	1675	1647	1663	1648
Anodonthyla rouxae	5.74772814437743	EN	1730	1835	1767	1881	1869	1877	1873
Plethodontohyla bipunctata	3.84896495493787	LC	998	1011	998	1134	1087	1084	1075
Plethodontohyla inguinalis	3.84896431588447	LC	997	1010	997	1133	1086	1083	1074
Platypelis grandis	3.74325567314066	LC	897	908	897	1021	978	973	966
Platypelis milloti	5.62894814100315	EN	1705	1807	1734	1856	1843	1851	1846
Platypelis mavomavo	5.6284305151031	EN	1703	1805	1732	1854	1841	1849	1844
Platypelis tuberifera	3.50710259149866	LC	691	699	691	797	759	754	745
Platypelis barbouri	3.40330564942692	LC	595	602	595	694.5	657.25	653	644.5
Platypelis pollicaris	NA	DD	NA	1190	1909	694.5	660	1552	644.5
Rhombophryne testudo	5.00836777712603	VU	1501	1565	1507	1652	1623	1639	1625
Rhombophryne serratopalpebrosa	4.95767069357824	VU	1475	1535	1479	1626	1596	1613	1597
Rhombophryne coudreaui	4.95767153709174	VU	1476	1536	1480	1627	1597	1614	1598
Plethodontohyla mihanika	3.69462992458069	LC	850	860	850	969	927	920	914
Plethodontohyla notosticta	3.69463116741245	LC	851	861	851	970	928	921	915
Cophyla phyllodactyla	3.75760742426727	LC	906	917	906	1031	987.5	984	976
Stumpffia tridactyla	NA	DD	NA	1590	1949	954	919	1881	1377
Stumpffia tetradactyla	NA	DD	NA	1474	1912	714	680.5	1282	664
Stumpffia roseifemoralis	NA	DD	NA	1457	1898.5	651.5	625	1248	605.5
Stumpffia grandis	NA	DD	NA	1164	1898.5	651.5	626	615	605.5
Stumpffia pygmaea	4.99418640168154	VU	1492	1555	1498	1643	1614	1630	1616
Paradoxophyla tiarano	NA	DD	NA	1938	1988	1286.5	1384.75	1243.5	1517
Paradoxophyla palmata	4.04361460245656	LC	1142	1160	1142	1286.5	1240	1243.5	1228
Scaphiophryne marmorata	4.72572326767606	VU	1398	1444	1398	1549	1514	1529	1510
Scaphiophryne boribory	5.28743215897631	EN	1596	1673	1611	1747	1725	1736	1732
Scaphiophryne menabensis	4.39620862062414	VU	1295	1325	1295	1444	1401	1411	1391
Scaphiophryne madagascariensis	3.7030614400642	NT	860	870	860	981	939	932	925
Scaphiophryne gottlebei	5.56618269437531	EN	1685	1785	1711	1836	1822	1831	1826
Scaphiophryne calcarata	3.48674115269548	LC	673	681	673	779	741	736	727
Scaphiophryne spinosa	3.5310342098777	LC	715	723	715	823	784	780	770
Chaperina fusca	4.25349818897124	LC	1237	1263	1237	1385	1340	1347	1330
Microhyla butleri	3.61593285135964	LC	775	784	775	889	848	842	835
Microhyla borneensis	3.33264992857907	LC	536.5	543.5	536.5	622.5	591.5	587.5	578.5
Microhyla heymonsi	3.33264992857907	LC	536.5	543.5	536.5	622.5	591.5	587.5	578.5
Microhyla ornata	3.16149962467724	LC	394.5	399.5	394.5	448.5	428.5	431.5	418.5
Microhyla fissipes	3.16149962467724	LC	394.5	399.5	394.5	448.5	428.5	431.5	418.5
Microhyla okinavensis	3.29228108850218	LC	500	505	500	580	551	549	539
Microhyla rubra	3.45407108549861	LC	654.5	662.5	654.5	757.5	719.5	715.5	705.5
Microhyla pulchra	3.45407108549861	LC	654.5	662.5	654.5	757.5	719.5	715.5	705.5
Calluella guttulata	3.80811019198805	LC	957	969	957	1089	1043	1039	1032
Glyphoglossus molossus	4.50125737254799	NT	1335	1368	1335	1485	1444	1455	1437
Micryletta inornata	4.28674875630912	LC	1250	1277	1250	1399	1354	1362	1345
Uperodon systoma	3.82173809567678	LC	969	981	969	1103	1057	1053	1045
Ramanella obscura	4.34602352427126	NT	1278	1307	1278	1427	1383.5	1393	1373
Ramanella variegata	3.65287634371131	LC	814	823	814	929	888	882	876
Kaloula taprobanica	3.93773399469965	LC	1081	1096	1081	1220	1174	1173	1162
Kaloula conjuncta	3.91231168154499	LC	1055.5	1069.5	1055.5	1194.5	1147.5	1147.5	1136.5
Kaloula pulchra	3.91231168154499	LC	1055.5	1069.5	1055.5	1194.5	1147.5	1147.5	1136.5
Metaphrynella sundana	4.09090820731277	LC	1162	1182	1162	1308	1261.5	1267	1248
Dyscophus insularis	3.85123039499657	LC	1000	1013	1000	1136	1089	1086	1077
Dyscophus antongilii	4.17410476374172	NT	1197	1221	1197	1344	1297.5	1304	1285
Dyscophus guineti	3.48095758318178	LC	671	679	671	774	737	732	722
Kalophrynus baluensis	4.34563677573404	NT	1276	1305	1276	1425	1381.5	1391	1371
Kalophrynus pleurostigma	3.61465677183896	LC	772	781	772	886	845	839	832
Kalophrynus intermedius	5.00095113295885	VU	1498	1561	1504	1649	1620	1636	1622
Melanobatrachus indicus	6.43963442948105	EN	1831	1971	1946	1982	1979	1980	1980
Albericus laurini	NA	DD	NA	1878	1970	1064.5	1024.5	1908	1688
Choerophryne rostellifer	3.78552414211539	LC	934	945	934	1064.5	1019.5	1016	1007
Barygenys exsul	3.82540796933618	LC	971.5	983.5	971.5	1105.5	1059.5	1055.5	1048.5
Cophixalus sphagnicola	3.82540796933618	LC	971.5	983.5	971.5	1105.5	1059.5	1055.5	1048.5
Oreophryne atrigularis	NA	DD	NA	1742.5	1900.5	653.5	628.5	616	607.5
Oreophryne wapoga	NA	DD	NA	1742.5	1900.5	653.5	623	1541	607.5
Oreophryne brachypus	3.52366308513374	LC	706	714	706	813.5	775	770.5	760.5
Oreophryne unicolor	NA	DD	NA	1795	1925	813.5	783.5	770.5	760.5
Cophixalus balbus	NA	DD	NA	1997	1942	908	869.5	861	855
Oreophryne pseudasplenicola	NA	DD	NA	1702.5	1869.5	564.5	539.25	1195.5	1486
Oreophryne asplenicola	NA	DD	NA	1702.5	1869.5	564.5	542.25	1195.5	524
Oreophryne sibilans	NA	DD	NA	1845	1951	972	932	923	917
Oreophryne clamata	NA	DD	NA	1998	1967	1050	1013	1002	993
Aphantophryne pansa	3.87030865575609	LC	1022	1035	1022	1159	1112	1109	1099
Oxydactyla crassa	NA	DD	NA	1982	1964.5	1034.5	998.5	1998	1681
Liophryne rhododactyla	NA	DD	NA	1859	1964.5	1034.5	994	987	1415
Liophryne dentata	3.74993037834357	LC	900	911	900	1024	981	976	969
Hylophorbus rufescens	3.71202310463176	LC	867.5	877.5	867.5	989.5	946.5	940.5	932.5
Sphenophryne cornuta	3.71202310463176	LC	867.5	877.5	867.5	989.5	946.5	940.5	932.5
Xenorhina obesa	3.75034434903618	LC	901	912	901	1025	982	977	970
Barygenys flavigularis	NA	DD	NA	1984	1972	1092	1049.5	1042	1035
Xenorhina oxycephala	3.35925683672148	LC	550	557	550	640.5	607.25	604.5	594.5
Xenorhina varia	NA	DD	NA	1740	1895	640.5	611.5	604.5	594.5
Xenorhina bouwensi	3.63245099091366	LC	786	795	786	900	859.5	853	847
Callulops robustus	3.79647788581929	LC	945	956	945	1076	1031	1027	1018
Hylophorbus nigrinus	NA	DD	NA	1840	1948	953	916	905	899
Hylophorbus picoides	NA	DD	NA	1839	1947	952	916.5	1397	1650
Austrochaperina derongo	4.01517846583235	LC	1129.5	1147.5	1129.5	1272.5	1226	1228.5	1214.5
Liophryne schlaginhaufeni	4.01517846583235	LC	1129.5	1147.5	1129.5	1272.5	1226	1228.5	1214.5
Synapturanus mirandaribeiroi	4.33856721188078	LC	1269.5	1298.5	1269.5	1418.5	1375	1384.5	1364.5
Otophryne pyburni	4.33856721188078	LC	1269.5	1298.5	1269.5	1418.5	1375	1384.5	1364.5
Phrynobatrachus sandersoni	4.34601199195896	LC	1277	1306	1277	1426	1382.5	1392	1372
Phrynobatrachus dendrobates	4.25357721393749	LC	1238	1264	1238	1386	1341	1348	1331
Phrynobatrachus krefftii	6.33301875561733	EN	1824	1962	1934	1975	1971.5	1973	1973
Phrynobatrachus dispar	3.79366271298181	LC	939	950	939	1070	1025	1021	1012
Phrynobatrachus calcaratus	3.79366496427848	LC	940	951	940	1071	1026	1022	1013
Phrynobatrachus mababiensis	3.83834376269493	LC	986	998	986	1120	1074	1070	1063
Phrynobatrachus auritus	3.83066202011791	LC	979.5	991.5	979.5	1113.5	1067.5	1063.5	1056.5
Phrynobatrachus natalensis	3.83066202011791	LC	979.5	991.5	979.5	1113.5	1067.5	1063.5	1056.5
Phrynobatrachus africanus	3.8014146548448	LC	952	964	952	1083	1038	1034	1026
Phrynobatrachus cricogaster	5.18770901596469	VU	1566	1639	1578	1717	1692.5	1706	1696
Phrynobatrachus acridoides	3.85181091955938	LC	1001	1014	1001	1137	1090	1087	1078
Conraua crassipes	4.08230184493145	LC	1160	1179	1160	1305	1259	1263	1246
Conraua goliath	6.16174338661128	EN	1809	1943	1904	1960	1956	1958	1957
Conraua robusta	5.60191688700184	VU	1694	1794	1723	1845	1831	1840	1835
Aubria subsigillata	4.1282180714233	LC	1185	1206	1185	1332	1285	1291	1271
Pyxicephalus edulis	3.9371443061043	LC	1077.5	1092.5	1077.5	1216.5	1170.5	1169.5	1158.5
Pyxicephalus adspersus	3.9371443061043	LC	1077.5	1092.5	1077.5	1216.5	1170.5	1169.5	1158.5
Anhydrophryne rattrayi	6.51535078676466	EN	1838	1981	1962	1989	1987	1987	1987
Tomopterna natalensis	3.80969689454751	LC	959	971	959	1091	1045	1041	1034
Tomopterna krugerensis	3.63911258501739	LC	796	805	796	911	870	864	858
Tomopterna tuberculosa	3.23379721658565	LC	460.5	465.5	460.5	527.5	502.5	503.5	491.5
Tomopterna delalandii	3.23379721658565	LC	460.5	465.5	460.5	527.5	502.5	503.5	491.5
Tomopterna tandyi	3.11864279168362	LC	371.5	376.5	371.5	424.5	405	408.5	395.5
Tomopterna cryptotis	3.11864279168362	LC	371.5	376.5	371.5	424.5	405	408.5	395.5
Tomopterna marmorata	3.19933125343924	LC	419.5	424.5	419.5	477.5	456.5	457.5	444.5
Tomopterna luganga	3.19933125343924	LC	419.5	424.5	419.5	477.5	456.5	457.5	444.5
Natalobatrachus bonebergi	6.06490147391361	EN	1796	1927	1876	1947	1941	1945	1944
Arthroleptella villiersi	3.07380424471997	LC	341	346	341	390	371.5	375	363
Arthroleptella lightfooti	3.76695142527991	NT	912	923	912	1039	994.5	991	982
Arthroleptella subvoce	5.28955557077895	EN	1598	1675	1613	1749	1727	1738	1734
Arthroleptella bicolor	3.21011402909912	LC	430	435	430	493	470	469	459
Arthroleptella landdrosia	3.84470695254774	NT	992.5	1005.5	992.5	1127.5	1081	1077.5	1069.5
Arthroleptella drewesii	3.84470695254774	NT	992.5	1005.5	992.5	1127.5	1081	1077.5	1069.5
Amietia fuscigula	4.07410025853733	LC	1152	1171	1152	1297	1251	1255	1238
Strongylopus grayii	3.90627962745261	LC	1050	1064	1050	1189	1142	1142	1131
Amietia vertebralis	4.49837306522878	NT	1334	1367	1334	1484	1443	1453	1436
Amietia angolensis	3.80522588466884	LC	955	967	955	1086	1041	1037	1029
Strongylopus fasciatus	3.96753785407637	LC	1100.5	1118.5	1100.5	1243.5	1196.5	1198.5	1183.5
Strongylopus bonaespei	3.96753785407637	LC	1100.5	1118.5	1100.5	1243.5	1196.5	1198.5	1183.5
Cacosternum nanum	3.62571951105849	LC	782	791	782	896	855.5	849	843
Cacosternum boettgeri	3.52031559456261	LC	701	709	701	807	769	764	755
Cacosternum capense	4.21346277512255	NT	1214	1240	1214	1361	1316	1323	1305
Cacosternum platys	3.3146091513181	LC	521	526	521	605	574.5	572	562
Microbatrachella capensis	6.08719787355788	CR	1800	1931	1884	1951	1945	1949	1948
Poyntonia paludicola	4.72926780256009	NT	1399	1445	1399	1550	1515.5	1530	1511
Petropedetes parkeri	3.84911478773748	LC	999	1012	999	1135	1088	1085	1076
Petropedetes cameronensis	4.54226141453414	NT	1350	1383	1350	1500	1460	1470	1452
Petropedetes palmipes	6.10865019195705	EN	1802	1933	1888	1953	1948	1951	1950
Indirana semipalmata	4.21941946268609	LC	1219.5	1245.5	1219.5	1366.5	1321.5	1328.5	1311.5
Indirana beddomii	4.21941946268609	LC	1219.5	1245.5	1219.5	1366.5	1321.5	1328.5	1311.5
Occidozyga lima	4.24447251804929	LC	1233	1259	1233	1381	1336	1343	1325
Occidozyga baluensis	4.89354341866491	NT	1450	1505	1453	1601	1570	1585	1569
Occidozyga laevis	4.13988712969183	LC	1188	1210	1188	1335	1288	1295	1276
Occidozyga magnapustulosa	3.72789421518122	LC	877.5	888.5	877.5	1001.5	958.5	953.5	945.5
Occidozyga martensii	3.72789421518122	LC	877.5	888.5	877.5	1001.5	958.5	953.5	945.5
Ingerana tenasserimensis	4.34084603344118	LC	1273	1302	1273	1422	1378.5	1388	1368
Sphaerotheca breviceps	3.85211954074307	LC	1003.5	1016.5	1003.5	1139.5	1092.5	1089.5	1080.5
Sphaerotheca dobsonii	3.85211954074307	LC	1003.5	1016.5	1003.5	1139.5	1092.5	1089.5	1080.5
Fejervarya vittigera	3.71712985810788	LC	871.5	881.5	871.5	993.5	950.5	945.5	937.5
Fejervarya cancrivora	3.71712985810788	LC	871.5	881.5	871.5	993.5	950.5	945.5	937.5
Fejervarya limnocharis	3.51955916562634	LC	700	708	700	806	768	763	754
Fejervarya orissaensis	3.38649088291418	LC	575.5	582.5	575.5	670.5	635	632.5	624.5
Fejervarya iskandari	3.38649088291418	LC	575.5	582.5	575.5	670.5	635	632.5	624.5
Fejervarya triora	NA	DD	NA	1985	1973	1102	1059	1052	1989
Nannophrys marmorata	6.51198048952104	CR	1837	1980	1961	1988	1986	1986	1986
Nannophrys ceylonensis	5.12568612840115	VU	1542	1612	1552	1693	1667	1682	1670
Hoplobatrachus occipitalis	3.85194649851363	LC	1002	1015	1002	1138	1091	1088	1079
Hoplobatrachus crassus	3.60664639481615	LC	768	777	768	881	841	835	827
Hoplobatrachus rugulosus	3.50383356696233	LC	686.5	694.5	686.5	792.5	754.5	749.5	740.5
Hoplobatrachus tigerinus	3.50383356696233	LC	686.5	694.5	686.5	792.5	754.5	749.5	740.5
Euphlyctis hexadactylus	3.90076070801325	LC	1048.5	1062.5	1048.5	1187.5	1140.5	1139.5	1129.5
Euphlyctis cyanophlyctis	3.90076070801325	LC	1048.5	1062.5	1048.5	1187.5	1140.5	1139.5	1129.5
Limnonectes leytensis	3.55217499836684	LC	730	738	730	839	799.5	796	786
Limnonectes woodworthi	3.1772814045687	LC	404	409	404	458	438	441	428
Limnonectes visayanus	4.52882523719955	VU	1343	1376	1343	1493	1453	1463	1445
Limnonectes macrocephalus	3.8356780566396	NT	982	994	982	1116	1070	1066	1059
Limnonectes modestus	3.21678096307613	LC	434	439	434	499	475	475	463
Limnonectes heinrichi	4.60307532419602	VU	1366	1407	1366	1516	1477.5	1491	1469
Limnonectes magnus	3.92790746761274	NT	1070	1084	1070	1209	1162	1162	1151
Limnonectes arathooni	5.42100883174476	EN	1642.5	1730.5	1661.5	1793.5	1776	1786.5	1781.5
Limnonectes microtympanum	5.42100883174476	EN	1642.5	1730.5	1661.5	1793.5	1776	1786.5	1781.5
Limnonectes acanthi	4.82375545013163	VU	1427	1477	1428	1578	1546	1562	1546
Limnonectes shompenorum	3.30166434109434	LC	511	516	511	594	564	561	552
Limnonectes macrodon	4.68795870221423	VU	1388	1434	1388	1539	1503.5	1517	1498
Limnonectes malesianus	3.81904262776321	NT	967	979	967	1100	1054	1050	1043
Limnonectes finchi	2.83383177075531	LC	156	158	156	185	174	173	169
Limnonectes ingeri	3.52697895131526	NT	710	718	710	818	779	775	765
Limnonectes paramacrodon	4.28447414500242	NT	1247	1274	1247	1396	1351	1358	1341
Limnonectes poilani	3.22821392235374	LC	452	457	452	517	493	493	481
Limnonectes blythii	3.92136110291368	NT	1066	1080	1066	1205	1158	1158	1147
Limnonectes grunniens	3.68678860327611	LC	844	854	844	962	920	913	908
Limnonectes ibanorum	4.37993578383605	NT	1288	1318	1288	1437	1394	1404	1384
Limnonectes leporinus	3.79485761161311	LC	943	954	943	1074	1029	1025	1016
Limnonectes palavanensis	3.61576973624787	LC	773	782	773	887	846	840	833
Limnonectes parvus	5.00206409736776	VU	1499	1562	1505	1650	1621	1637	1623
Limnonectes kuhlii	3.84230580248963	LC	990.5	1002.5	990.5	1124.5	1078.5	1074.5	1067.5
Limnonectes fujianensis	3.84230580248963	LC	990.5	1002.5	990.5	1124.5	1078.5	1074.5	1067.5
Limnonectes asperatus	4.71966367071135	NT	1397	1443	1397	1548	1513	1528	1508
Limnonectes kadarsani	3.88099671626306	LC	1030.5	1043.5	1030.5	1167.5	1120.5	1118.5	1108.5
Limnonectes microdiscus	3.88099671626306	LC	1030.5	1043.5	1030.5	1167.5	1120.5	1118.5	1108.5
Limnonectes laticeps	4.02571354791258	LC	1135	1153	1135	1278	1231.5	1234	1220
Limnonectes gyldenstolpei	3.93738549445418	LC	1079	1094	1079	1218	1172	1171	1160
Limnonectes hascheanus	3.93738607942787	LC	1080	1095	1080	1219	1173	1172	1161
Nanorana ventripunctata	3.67725184949916	LC	839	849	839	957	915	908	903
Nanorana parkeri	3.65048963978638	LC	813	822	813	928	887	881	875
Nanorana pleskei	4.34363682034633	NT	1275	1304	1275	1424	1380.5	1390	1370
Buergeria robusta	4.08217881030263	LC	1158.5	1177.5	1158.5	1303.5	1257.5	1261.5	1244.5
Buergeria buergeri	4.08217881030263	LC	1158.5	1177.5	1158.5	1303.5	1257.5	1261.5	1244.5
Buergeria japonica	4.20431608730376	LC	1209	1235	1209	1356	1311	1318	1300
Ghatixalus variabilis	6.37144678507472	EN	1826	1966	1938	1977	1974	1975	1975
Chiromantis vittatus	4.17583311250798	LC	1198	1223	1198	1345	1298.5	1305	1286
Chiromantis xerampelina	3.85569254211388	LC	1006.5	1019.5	1006.5	1142.5	1095.5	1092.5	1083.5
Chiromantis rufescens	3.85569254211388	LC	1006.5	1019.5	1006.5	1142.5	1095.5	1092.5	1083.5
Chiromantis doriae	3.93878140623957	LC	1083	1098	1083	1222	1176	1175	1164
Polypedates leucomystax	3.40163869790788	LC	594	601	594	693	656	652	643
Polypedates megacephalus	3.26678359638475	LC	482.5	487.5	482.5	558.5	530.5	530.5	517.5
Polypedates mutus	3.26678359638475	LC	482.5	487.5	482.5	558.5	530.5	530.5	517.5
Polypedates maculatus	3.50139154696103	LC	682	690	682	788	750	745	736
Polypedates colletti	3.57257898822898	LC	741	749	741	851	811.5	807	799
Rhacophorus maximus	3.64597416319803	LC	803	812	803	918	877	871	865
Rhacophorus moltrechti	3.43779709968228	LC	630	638	630	733	695	691	681
Rhacophorus omeimontis	3.41452293493201	LC	606	614	606	706	668.5	666	656
Rhacophorus dugritei	3.41452448085926	LC	607	615	607	707	669.5	667	657
Rhacophorus arboreus	3.43349704214773	LC	623.5	631.5	623.5	724.5	686.5	683.5	674.5
Rhacophorus schlegelii	3.43349704214773	LC	623.5	631.5	623.5	724.5	686.5	683.5	674.5
Rhacophorus nigropunctatus	4.26923145837218	NT	1243	1270	1243	1392	1347	1354	1337
Rhacophorus dennysi	3.69150544189027	LC	849	859	849	968	926	919	913
Rhacophorus feae	3.73507229095885	LC	883	894	883	1007	964	959	951
Rhacophorus rhodopus	3.83992993849474	LC	987	999	987	1121	1075	1071	1064
Rhacophorus bipunctatus	3.78975333029768	LC	936	947	936	1067	1022	1018	1009
Rhacophorus reinwardtii	4.4176790879321	NT	1306	1337	1306	1455	1412.5	1423	1403
Rhacophorus kio	5.11082795719793	VU	1539	1609	1549	1690	1664	1679	1667
Rhacophorus malabaricus	4.00470682863354	LC	1124	1142	1124	1267	1220.5	1223	1208
Rhacophorus annamensis	5.39100191893848	VU	1635	1722	1654	1786	1768	1778	1774
Kurixalus odontotarsus	4.1250077199776	LC	1180	1201	1180	1327	1280	1286	1266
Kurixalus eiffingeri	4.12500836651218	LC	1181	1202	1181	1328	1281	1287	1267
Gracixalus gracilipes	4.28492206001529	LC	1249	1276	1249	1398	1353	1361	1344
Philautus ingeri	5.46362084998889	VU	1657	1750	1677	1808	1792	1801	1796
Philautus petersi	3.72992571065881	LC	879	890	879	1003	960	955	947
Philautus mjobergi	4.42307289121876	NT	1310	1341	1310	1459	1416.5	1427	1407
Philautus surdus	3.81424994245756	LC	964	976	964	1097	1051	1047	1040
Philautus aurifasciatus	3.88762040857294	LC	1036	1049	1036	1174.5	1127	1125.5	1116.5
Philautus abditus	NA	DD	NA	1667	1978	1174.5	1134	1125.5	1116.5
Nyctixalus pictus	4.95416083280412	NT	1474	1534	1478	1625	1595	1611	1596
Theloderma asperum	4.26101389631245	LC	1240	1266	1240	1388	1343	1350	1333
Aglyptodactylus laticeps	6.14695015185949	EN	1807	1941	1902	1958	1954	1956	1955
Aglyptodactylus madagascariensis	4.06750861017966	LC	1148	1167	1148	1293	1247	1251	1234
Laliostoma labrosum	4.31027423534298	LC	1260	1288	1260	1409	1364.5	1374	1355
Boophis goudotii	3.78300522732301	LC	932	943	932	1062	1017	1014	1005
Boophis madagascariensis	3.64614722374515	LC	805.5	814.5	805.5	920.5	879.5	873.5	867.5
Boophis luteus	3.64614722374515	LC	805.5	814.5	805.5	920.5	879.5	873.5	867.5
Boophis occidentalis	4.16032640162065	NT	1193	1217	1193	1340	1293.5	1300	1281
Boophis albilabris	3.46717922106071	LC	664	672	664	767	730	725	715
Boophis viridis	3.63486815872017	LC	789.5	798.5	789.5	903.5	863	856.5	850.5
Boophis rappiodes	3.63486815872017	LC	789.5	798.5	789.5	903.5	863	856.5	850.5
Boophis sibilans	NA	DD	NA	1877	1969	1061	1020.5	1013	1004
Boophis vittatus	3.64236879758243	LC	797.5	806.5	797.5	912.5	871.5	865.5	859.5
Boophis marojezensis	3.64236879758243	LC	797.5	806.5	797.5	912.5	871.5	865.5	859.5
Boophis xerophilus	NA	DD	NA	1917	1982	1227	1184.5	1179	1936
Boophis doulioti	3.66100599759	LC	827.5	836.5	827.5	942.5	901.5	895.5	889.5
Boophis tephraeomystax	3.66100599759	LC	827.5	836.5	827.5	942.5	901.5	895.5	889.5
Guibemantis liber	3.43124252477198	LC	618.5	626.5	618.5	719.5	681.5	678.5	669.5
Guibemantis bicalcaratus	3.43124252477198	LC	618.5	626.5	618.5	719.5	681.5	678.5	669.5
Guibemantis albolineatus	NA	DD	NA	1222	1920	775	741.5	733	723
Guibemantis depressiceps	3.51662208073441	LC	693.5	701.5	693.5	799.5	761.5	756.5	747.5
Guibemantis tornieri	3.51662208073441	LC	693.5	701.5	693.5	799.5	761.5	756.5	747.5
Blommersia domerguei	3.89927083950471	LC	1047	1061	1047	1186	1139	1138	1128
Blommersia wittei	3.8992704343711	LC	1046	1060	1046	1185	1138	1137	1127
Wakea madinika	NA	DD	NA	1989	1983	1231	1192	1183	1171
Mantella bernhardi	5.76252667953584	EN	1735	1842	1774	1886	1874.5	1883	1878
Mantella cowanii	4.91914855244462	EN	1458	1516	1461	1609	1579	1593	1579
Mantella nigricans	2.63190049738172	LC	78	80	78	97	90	89	85
Mantella haraldmeieri	4.01819485850161	VU	1132	1150	1132	1275	1228.5	1231	1217
Mantella baroni	2.6441224471258	LC	83	85	83	102	95	94	90
Mantella manery	4.34072399390017	VU	1272	1301	1272	1421	1377.5	1387	1367
Mantella laevigata	3.64757681334022	NT	809	818	809	924	883	877	871
Mantella betsileo	2.71177334886982	LC	103	105	103	124	116	115	111
Mantella viridis	4.79121489054966	EN	1419	1468	1419	1570	1537.5	1553	1538
Mantella expectata	4.77197709797221	EN	1412	1461	1412	1563	1529.5	1544	1527
Mantella ebenaui	2.69253555629237	LC	95	97	95	115	107	107	102
Mantella madagascariensis	4.29836176873974	VU	1257	1285	1257	1406	1361.5	1371	1352
Mantella aurantiaca	5.26071349188028	CR	1584	1660	1598	1735	1712	1724	1719
Mantella milotympanum	5.21169831776973	CR	1572	1647	1585	1723	1699	1712	1703
Mantella crocea	4.51855113720978	EN	1340	1373	1340	1490	1450	1460	1442
Mantella pulchra	4.05847254005625	VU	1145	1163	1145	1290	1243.5	1247	1231
Boehmantis microtympanum	6.31387113234225	EN	1821	1958	1930	1972	1968.5	1970	1970
Gephyromantis boulengeri	3.92152156598217	LC	1067	1081	1067	1206	1159	1159	1148
Gephyromantis ambohitra	5.11206940155344	VU	1540	1610	1550	1691	1665	1680	1668
Gephyromantis klemmeri	5.0270447484958	VU	1508	1572	1515	1659	1630.5	1646	1632
Gephyromantis striatus	4.53801110718444	VU	1347	1380	1347	1497	1457	1467	1449
Gephyromantis malagasius	3.15171674606455	LC	385	390	385	438	418.5	422	409
Gephyromantis ventrimaculatus	3.50274778061166	LC	685	693	685	791	753	748	739
Gephyromantis horridus	5.58218932229149	EN	1691	1791	1718	1842	1828	1837	1832
Gephyromantis webbi	5.80797652031358	EN	1740	1851	1785	1891	1880	1888	1884
Gephyromantis rivicola	5.05072542626924	VU	1522	1586	1529	1673	1645	1661	1646
Gephyromantis silvanus	5.74387260682918	EN	1728	1833	1765	1879	1867	1875	1871
Gephyromantis eiselti	NA	DD	NA	1713	1874	576	553.5	545	535
Gephyromantis decaryi	3.89346943084485	NT	1039.5	1052.5	1039.5	1178.5	1131.5	1129.5	1120.5
Gephyromantis leucocephalus	3.89346943084485	NT	1039.5	1052.5	1039.5	1178.5	1131.5	1129.5	1120.5
Gephyromantis enki	NA	DD	NA	1393	1831	463	445	1480	1717
Gephyromantis blanci	3.8724471266505	NT	1023	1036	1023	1160	1113	1111	1100
Gephyromantis asper	3.76882297423512	LC	916	927	916	1043	999	995	986
Gephyromantis luteus	3.25405398698412	LC	473	478	473	546	519	520	507
Gephyromantis plicifer	3.94720116754407	NT	1089	1104	1089	1230	1183	1182	1170
Gephyromantis pseudoasper	3.84006655048875	LC	988	1000	988	1122	1076	1072	1065
Gephyromantis leucomaculatus	4.22512316553567	NT	1224	1250	1224	1372	1327	1334	1316
Gephyromantis zavona	NA	DD	NA	1800	1928	824	789.5	781	771
Gephyromantis salegy	4.98297643207847	VU	1488.5	1550.5	1493.5	1639.5	1609.5	1626.5	1611.5
Gephyromantis tandroka	4.98297643207847	VU	1488.5	1550.5	1493.5	1639.5	1609.5	1626.5	1611.5
Gephyromantis moseri	3.72108905359412	LC	874	884	874	998	954.5	949	941
Gephyromantis granulatus	3.73093060430732	LC	880	891	880	1004	961	956	948
Gephyromantis tschenki	NA	DD	NA	1732	1889	630	606	595	1222
Gephyromantis redimitus	3.29330123331576	LC	502	507	502	582.5	553	551.5	541.5
Gephyromantis cornutus	NA	DD	NA	1426	1877	582.5	560	551.5	541.5
Gephyromantis sculpturatus	3.98267240815692	LC	1113	1131	1113	1256	1209	1211	1197
Gephyromantis azzurrae	5.95131023978669	EN	1774.5	1896.5	1829.5	1925.5	1917.5	1923.5	1920.5
Gephyromantis corvus	5.95131023978669	EN	1774.5	1896.5	1829.5	1925.5	1917.5	1923.5	1920.5
Mantidactylus argenteus	3.93450227402437	LC	1072	1087	1072	1211	1164.5	1164	1153
Mantidactylus biporus	3.65723353890222	LC	823	832	823	938	897	891	885
Mantidactylus opiparis	3.50565598221464	LC	689.5	697.5	689.5	795.5	757.5	752.5	743.5
Mantidactylus charlotteae	3.50565598221464	LC	689.5	697.5	689.5	795.5	757.5	752.5	743.5
Mantidactylus ulcerosus	3.57624578595786	LC	746	754	746	857	817	813	804
Mantidactylus femoralis	3.38070323902189	LC	568.5	575.5	568.5	663.5	628	625.5	617.5
Mantidactylus mocquardi	3.38070323902189	LC	568.5	575.5	568.5	663.5	628	625.5	617.5
Mantidactylus ambreensis	3.55616295936787	LC	735	743	735	845	805.5	801	791
Mantidactylus lugubris	3.89001556467752	LC	1037	1050	1037	1176	1128	1127	1118
Mantidactylus grandidieri	4.01261491745984	LC	1127	1145	1127	1270	1223.5	1226	1212
Spinomantis peraccae	3.88627082946231	LC	1035	1048	1035	1173	1126	1124	1115
Spinomantis elegans	5.2725651905822	VU	1590	1666	1605	1741	1718	1730	1725
Spinomantis aglavei	3.97644434768554	LC	1108	1126	1108	1251	1204	1206	1191
Staurois latopalmatus	4.08296983992455	LC	1161	1180	1161	1306	1260	1264	1247
Staurois tuberilinguis	4.41300878066584	NT	1305	1336	1305	1454	1411.5	1422	1402
Staurois parvus	NA	DD	NA	1976	1957	997	959	948	940
Huia sumatrana	3.97829926660163	LC	1109	1127	1109	1252	1205	1207	1192
Huia masonii	5.36459362772152	VU	1623	1709	1640	1774	1755	1766	1762
Meristogenys kinabaluensis	4.48430310047241	NT	1330	1362	1330	1480	1439	1448	1432
Meristogenys orphnocnemis	3.3742216773346	LC	560	567	560	655	619.5	617	609
Meristogenys whiteheadi	4.06736885789455	NT	1147	1166	1147	1292	1246	1250	1233
Meristogenys phaeomerus	4.06595205641156	NT	1146	1165	1146	1291	1244.5	1249	1232
Meristogenys jerboa	4.7590992369715	VU	1409	1458	1409	1560	1526.5	1540	1524
Huia cavitympanum	4.17021220810842	LC	1194	1218	1194	1341	1294.5	1301	1282
Amolops spinapectoralis	NA	DD	NA	1963	1993	1389	1351.5	1351	1848
Amolops torrentis	5.27638877143424	VU	1592	1669	1607	1743	1720	1732	1727
Amolops hainanensis	5.96953595199418	EN	1778	1901	1835	1929	1921	1927	1924
Amolops ricketti	3.9088224778773	LC	1052.5	1066.5	1052.5	1191.5	1144.5	1144.5	1133.5
Amolops wuyiensis	3.9088224778773	LC	1052.5	1066.5	1052.5	1191.5	1144.5	1144.5	1133.5
Amolops daiyunensis	4.54633228001399	NT	1353	1387	1353	1503	1463	1474	1455
Amolops hongkongensis	5.93262664113388	EN	1771	1892	1825	1922	1914	1920	1917
Amolops larutensis	4.217199357622	LC	1217	1243	1217	1364	1319	1326	1309
Amolops cremnobatus	4.91034653818194	NT	1455	1512	1458	1606	1575.5	1590	1575
Amolops marmoratus	4.09564627121336	LC	1168.5	1188.5	1168.5	1314.5	1268	1273.5	1254.5
Amolops panhai	4.09564627121336	LC	1168.5	1188.5	1168.5	1314.5	1268	1273.5	1254.5
Amolops granulosus	3.64609718670296	LC	804	813	804	919	878	872	866
Amolops lifanensis	4.33924436726291	NT	1271	1300	1271	1420	1376.5	1386	1366
Amolops loloensis	5.19470530483272	VU	1568	1642	1580	1719	1694.5	1708	1699
Amolops mantzorum	3.80841116554682	LC	958	970	958	1090	1044	1040	1033
Amolops viridimaculatus	4.68273686317248	NT	1383	1427	1383	1534	1498	1511	1492
Amolops chunganensis	3.96663649066623	LC	1099	1117	1099	1241.5	1194.5	1197	1182
Amolops bellulus	NA	DD	NA	1705	1984	1241.5	1207.5	1762	1487
Hylarana nicobariensis	4.40302320281436	LC	1298	1328	1298	1447	1404	1414	1395
Odorrana absita	NA	DD	NA	1934	1987	1279	1236.5	1235	1509
Odorrana schmackeri	3.91449806518915	LC	1060	1074	1060	1199	1152	1152	1141
Odorrana aureola	NA	DD	NA	1004	1974	1126	1452	1076	1706
Odorrana tormota	5.22898049866895	VU	1575	1651	1589	1726	1702	1715	1707
Odorrana chapaensis	4.61941911141336	NT	1369	1410	1369	1519	1480.5	1494	1472
Odorrana jingdongensis	5.13445627233825	VU	1546	1616	1556	1697	1671	1686	1674
Odorrana junlianensis	5.13445650794836	VU	1547	1617	1557	1698	1672	1687	1675
Rana shuchinae	4.17318185495662	LC	1196	1220	1196	1343	1296.5	1303	1284
Rana pretiosa	4.92465080979244	VU	1460	1518	1463	1611	1581	1595	1581
Rana luteiventris	3.53835644867255	LC	718	726	718	827	787.5	784	774
Rana boylii	4.47095764867483	NT	1322	1354	1322	1472	1431	1440	1423
Rana aurora	3.60617270979329	LC	766	775	766	879	839	833	825
Rana cascadae	4.21792287352242	NT	1218	1244	1218	1365	1320	1327	1310
Rana muscosa	5.60421723464231	EN	1697	1798	1726	1848	1834	1843	1838
Rana johnsi	3.94629941336649	LC	1087	1102	1087	1228	1181	1180	1168
Rana asiatica	3.81432894745976	LC	965	977	965	1098	1052	1048	1041
Rana latastei	5.04981990314695	VU	1521	1585	1528	1672	1644	1660	1645
Rana graeca	3.52458665710827	LC	708.5	716.5	708.5	816.5	777.5	773.5	763.5
Rana dalmatina	3.52458665710827	LC	708.5	716.5	708.5	816.5	777.5	773.5	763.5
Rana tsushimensis	3.66001588783268	LC	825	834	825	940	899	893	887
Rana iberica	4.24085888194931	NT	1232	1258	1232	1380	1335	1342	1324
Rana italica	3.54771170138937	LC	726	734	726	835	795.5	792	782
Rana temporaria	3.44487961136707	LC	643	651	643	746	708	704	694
Rana pyrenaica	5.52432115304691	EN	1671	1770	1694	1822	1807	1817	1811
Rana macrocnemis	3.69627901716555	LC	853	863	853	973	931	924	918
Rana amurensis	3.59477820994022	LC	760	769	760	871.5	832	827	818
Rana kunyuensis	NA	DD	NA	1549	1937	871.5	843.5	1363	1853
Rana japonica	3.39826298864555	LC	591	598	591	690	653	649	640
Rana chaochiaoensis	3.29250928920813	LC	501	506	501	581	552	550	540
Rana omeimontis	3.00954270616325	LC	282	287	282	322	307	309	300
Rana longicrus	4.31259427786998	VU	1262	1290	1262	1411	1367	1376	1357
Rana zhenhaiensis	2.92629991675009	LC	208	210	208	243	229.5	230	223
Rana huanrensis	3.17494772987498	LC	402	407	402	456	436	439	426
Rana chensinensis	3.1016556717075	LC	361.5	366.5	361.5	412.5	393.5	397.5	384.5
Rana kukunoris	3.1016556717075	LC	361.5	366.5	361.5	412.5	393.5	397.5	384.5
Rana pirica	3.37524584276566	LC	563	570	563	658	622.5	620	612
Rana ornativentris	3.47431893928216	LC	667	675	667	770	733	728	718
Rana tagoi	4.00626490391367	LC	1126	1144	1126	1269	1222.5	1225	1211
Lankanectes corrugatus	4.46505088981765	LC	1318	1350	1318	1468	1426.5	1436	1419
Nyctibatrachus major	5.42378551676466	VU	1644	1733	1663	1795	1777.5	1788	1783
Nyctibatrachus aliciae	6.1169326973246	EN	1803	1935	1890	1954	1949	1952	1951
Ingerana baluensis	4.35714570560347	LC	1280	1309	1280	1429	1385.5	1395	1375
Platymantis hazelae	5.88657016552851	EN	1764	1884	1817	1915	1906.5	1913	1909
Platymantis corrugatus	3.54375558254421	LC	724	732	724	833	793.5	790	780
Platymantis naomii	4.53449644218821	VU	1346	1379	1346	1496	1456	1466	1448
Platymantis mimulus	3.84134926162827	NT	989	1001	989	1123	1077	1073	1066
Platymantis dorsalis	3.3078973972412	LC	512	517	512	595	565	562	553
Ceratobatrachus guentheri	3.91280525356872	LC	1058	1072	1058	1197	1150	1150	1139
Platymantis punctatus	3.8265813276447	LC	974	986	974	1108	1062	1058	1051
Platymantis vitiensis	4.46474938725098	NT	1317	1349	1317	1467	1425.5	1435	1418
Discodeles guppyi	3.77160220669104	LC	919	930	919	1046	1002	998	989
Platymantis weberi	3.70113449610914	LC	859	869	859	980	938	931	924
Platymantis papuensis	3.42722853569137	LC	614.5	622.5	614.5	715.5	677.5	674.5	665.5
Platymantis pelewensis	3.42722853569137	LC	614.5	622.5	614.5	715.5	677.5	674.5	665.5
Batrachylodes vertebralis	4.01495052536671	LC	1128	1146	1128	1271	1224.5	1227	1213
Micrixalus fuscus	5.35131649004037	NT	1619	1704	1636	1770	1751	1761	1758
Hildebrandtia ornata	4.38634382899519	LC	1290	1320	1290	1439	1396	1406	1386
Ptychadena taenioscelis	3.89349339728564	LC	1041.5	1054.5	1041.5	1180.5	1133.5	1131.5	1122.5
Ptychadena pumilio	3.89349339728564	LC	1041.5	1054.5	1041.5	1180.5	1133.5	1131.5	1122.5
Ptychadena mascareniensis	3.94096376195627	LC	1085	1100	1085	1224	1178	1177	1166
Ptychadena longirostris	3.76079195570883	LC	909	920	909	1036	991.5	988	979
Ptychadena anchietae	3.63539567557604	LC	791	800	791	905	864.5	858	852
Ptychadena oxyrhynchus	3.43813834116201	LC	631.5	639.5	631.5	734.5	696.5	692.5	682.5
Ptychadena tellinii	3.43813834116201	LC	631.5	639.5	631.5	734.5	696.5	692.5	682.5
Ptychadena porosissima	3.75051490295771	LC	902	913	902	1026	983	978	971
Ptychadena bibroni	3.70030374440794	LC	857.5	867.5	857.5	978.5	936.5	929.5	922.5
Ptychadena aequiplicata	3.70030374440794	LC	857.5	867.5	857.5	978.5	936.5	929.5	922.5
Ptychadena cooperi	3.9178483093899	LC	1063	1077	1063	1202	1155	1155	1144
Ptychadena subpunctata	4.07777136064596	LC	1154	1173	1154	1299	1253	1257	1240
Scaphiopus couchii	3.86477414609317	LC	1018	1031	1018	1155	1108	1105	1095
Scaphiopus holbrookii	3.79455053931353	LC	941.5	952.5	941.5	1072.5	1027.5	1023.5	1014.5
Scaphiopus hurterii	3.79455053931353	LC	941.5	952.5	941.5	1072.5	1027.5	1023.5	1014.5
Spea multiplicata	3.93931061581423	LC	1084	1099	1084	1223	1177	1176	1165
Spea intermontana	3.62183681394318	LC	779.5	788.5	779.5	893.5	853	846.5	840.5
Spea bombifrons	3.62183681394318	LC	779.5	788.5	779.5	893.5	853	846.5	840.5
Spea hammondii	4.38804183234735	NT	1291	1321	1291	1440	1397	1407	1387
Pelobates syriacus	3.9914264587293	LC	1118	1136	1118	1261	1214	1216	1202
Pelobates fuscus	3.86914016910862	LC	1020	1033	1020	1157	1110	1107	1097
Pelobates varaldii	5.82654512587052	EN	1744	1857	1792	1895	1885	1892	1888
Pelobates cultripes	4.44025076475063	NT	1312	1344	1312	1461	1419	1429	1411
Leptolalax arayai	5.08433073915443	VU	1528.5	1594.5	1537.5	1679.5	1652	1667.5	1655.5
Leptolalax pictus	5.08433073915443	VU	1528.5	1594.5	1537.5	1679.5	1652	1667.5	1655.5
Leptolalax bourreti	NA	DD	NA	1964	1935	854.5	823	810.5	1336
Leptolalax pelodytoides	3.57588736617755	LC	744	752	744	854.5	814.75	810.5	802
Leptolalax liui	3.65586451115574	LC	819.5	828.5	819.5	934.5	893.5	887.5	881.5
Leptolalax oshanensis	3.65586451115574	LC	819.5	828.5	819.5	934.5	893.5	887.5	881.5
Scutiger chintingensis	5.24337855747742	EN	1580	1656	1594	1731	1708	1720	1714
Scutiger glandulatus	2.98612449888633	LC	258	263	258	297	282.5	284	275
Scutiger mammatus	2.86242082726047	LC	169	171	169	199	187	186	182
Scutiger tuberculatus	4.20713408340369	VU	1211	1237	1211	1358	1313	1320	1302
Scutiger muliensis	4.90028126396363	EN	1451	1507	1454	1602	1571	1586	1571
Scutiger boulengeri	2.9567994388005	LC	234	237	234	270	256	257	250
Oreolalax rhodostigmatus	4.93484462106896	VU	1465	1523	1468	1616	1586	1600	1586
Oreolalax lichuanensis	3.71796426795408	NT	873	883	873	995	952	947	939
Oreolalax schmidti	3.58634345423178	NT	753	761	753	864	824.5	820	811
Oreolalax pingii	4.97263781535167	EN	1484	1545	1489	1635	1605	1622	1607
Oreolalax omeimontis	4.85792569453954	EN	1436	1488	1439	1587	1556	1571	1555
Oreolalax nanjiangensis	NA	DD	NA	1454	1669	107.5	103.5	99.5	1521
Oreolalax popei	2.67058336935845	LC	88	90	88	107.5	100	99.5	95
Oreolalax chuanbeiensis	5.00977361554182	EN	1503	1567	1509	1654	1625.5	1641	1627
Oreolalax multipunctatus	4.31662643498187	VU	1265	1294	1265	1414	1370	1379	1360
Oreolalax rugosus	3.7624872630545	NT	910	921	910	1037	992.5	989	980
Oreolalax jingdongensis	4.27901330588029	VU	1245	1272	1245	1394	1349	1356	1339
Oreolalax liangbeiensis	5.48338197900794	CR	1659	1755	1679	1810	1795	1804	1799
Oreolalax major	4.09708761788805	VU	1170	1191	1170	1316	1269.5	1275	1256
Oreolalax xiangchengensis	2.8241080350406	LC	147	149	147	176	165	164	160
Leptobrachium montanum	3.41873110199281	LC	608	616	608	708	670.5	668	658
Leptobrachium gunungense	4.8050254631127	VU	1424	1473	1425	1575	1543	1558	1543
Leptobrachium smithi	3.23263272138175	LC	457.5	462.5	457.5	523.5	499.5	499.5	487.5
Leptobrachium hasseltii	3.23263272138175	LC	457.5	462.5	457.5	523.5	499.5	499.5	487.5
Leptobrachium leishanense	5.02233039813804	EN	1507	1571	1514	1658	1629.5	1645	1631
Leptobrachium liui	2.94288885645821	LC	220	223	220	256	242	243	236
Leptobrachium chapaense	2.991215612988	LC	263	268	263	302	287.5	289	280
Leptobrachium ailaonicum	3.68436279354794	NT	843	853	843	961	919	912	907
Leptobrachium boringii	5.12729706061231	EN	1544	1614	1554	1695	1669	1684	1672
Leptobrachium promustache	NA	DD	NA	1907	1845	494	472.5	470	1928
Leptobrachium banae	4.89168748487795	VU	1449	1503	1452	1600	1569	1584	1568
Leptobrachium xanthospilum	NA	DD	NA	1764	1914	730	702	1561	1273
Leptobrachium hainanense	4.77750622471953	VU	1416	1465	1416	1567	1534	1549	1532
Leptobrachium mouhoti	NA	DD	NA	1753	1906	679	648.5	1548	1531
Ophryophryne hansi	NA	DD	NA	1986	1976	1144.5	1104	1094.5	1713
Ophryophryne microstoma	3.85619921035569	LC	1008	1021	1008	1144.5	1097.5	1094.5	1085
Xenophrys omeimontis	4.12849813549195	NT	1186	1208	1186	1333	1286	1293	1272
Xenophrys spinata	3.43535095493201	LC	627	635	627	728	691	687	678
Brachytarsophrys feae	3.62097835528604	LC	778	787	778	892	851.5	845	839
Xenophrys shapingensis	3.39292072793436	LC	585	592	585	683	646.5	643	634
Xenophrys nankiangensis	4.77921508905425	VU	1417	1466	1417	1568	1535	1550	1535
Megophrys nasuta	3.61955336026007	LC	776	785	776	890	849.5	843	837
Xenophrys baluensis	4.31270054082001	NT	1263	1291	1263	1412	1368	1377	1358
Pelodytes punctatus	4.03582927720266	LC	1137.5	1155.5	1137.5	1281.5	1235	1237.5	1223.5
Pelodytes ibericus	4.03582927720266	LC	1137.5	1155.5	1137.5	1281.5	1235	1237.5	1223.5
Pelodytes caucasicus	4.97766957254288	NT	1485	1546	1490	1636	1606	1623	1608
Rhinophrynus dorsalis	5.26016966536216	LC	1583	1659	1597	1734	1711	1723	1718
Pipa carvalhoi	4.71714812173295	LC	1394	1440	1394	1545	1510	1525	1505
Pipa parva	4.51707824186603	LC	1338.5	1371.5	1338.5	1488.5	1448.5	1458.5	1440.5
Pipa pipa	4.51707824186603	LC	1338.5	1371.5	1338.5	1488.5	1448.5	1458.5	1440.5
Hymenochirus boettgeri	4.9052262025834	LC	1452	1508	1455	1603	1572	1587	1572
Xenopus muelleri	4.03764514453627	LC	1139.5	1157.5	1139.5	1283.5	1237	1239.5	1225.5
Xenopus borealis	4.03764514453627	LC	1139.5	1157.5	1139.5	1283.5	1237	1239.5	1225.5
Xenopus vestitus	3.82058193915577	LC	968	980	968	1101	1055	1051	1044
Xenopus laevis	3.64916860208544	LC	810	819	810	925	884	878	872
Xenopus victorianus	3.46698080213803	LC	662.5	670.5	662.5	765.5	728.5	723.5	713.5
Xenopus petersii	3.46698080213803	LC	662.5	670.5	662.5	765.5	728.5	723.5	713.5
Xenopus gilli	5.77978045760412	EN	1737	1846	1777	1888	1877	1885	1881
Xenopus fraseri	3.83062280001291	LC	978	990	978	1112	1066	1062	1055
Xenopus wittei	3.77281932532896	LC	922	933	922	1049	1005	1001	992
Xenopus amieti	4.46596604614553	NT	1320	1352	1320	1470	1428.5	1438	1421
Discoglossus montalentii	4.82922978813771	NT	1428	1478	1429	1579	1547	1563	1547
Discoglossus sardus	3.85300371930401	LC	1005	1018	1005	1141	1094	1091	1082
Discoglossus jeanneae	4.43285747893621	NT	1311	1342	1311	1460	1418	1428	1410
Discoglossus galganoi	3.73971029837626	LC	892	903	892	1016	973	968	960
Discoglossus pictus	3.80153729113332	LC	953	965	953	1084	1039	1035	1027
Alytes cisternasii	4.94731536398661	NT	1472	1532	1476	1623	1593	1609	1594
Alytes muletensis	5.21258697402661	VU	1573.5	1648.5	1586.5	1724.5	1700.5	1713.5	1704.5
Alytes dickhilleni	5.21258697402661	VU	1573.5	1648.5	1586.5	1724.5	1700.5	1713.5	1704.5
Alytes obstetricans	3.87288205012701	LC	1024	1037	1024	1161	1114	1112	1101
Bombina orientalis	3.86990529757582	LC	1021	1034	1021	1158	1111	1108	1098
Bombina bombina	3.79843150878708	LC	949	960	949	1080	1035	1031	1022
Bombina variegata	3.68985338058396	LC	846	856	846	965	923	916	910
Bombina pachypus	5.7692949222638	EN	1736	1844	1776	1887	1876	1884	1879
Bombina lichuanensis	5.3976227102395	VU	1636	1724	1655	1787	1769	1780	1775
Barbourula busuangensis	5.74568156615508	VU	1729	1834	1766	1880	1868	1876	1872
Barbourula kalimantanensis	6.43882874671502	EN	1830	1970	1945	1981	1978	1979	1979
Leiopelma hochstetteri	6.19160126988389	VU	1811	1947	1911	1962	1958	1960	1960
Leiopelma archeyi	7.1849454188815	CR	1847	1995	1996	1998	1998	1996	1998
Leiopelma pakeka	5.60835199357253	VU	1698	1799	1727	1849	1835.5	1844	1839
Leiopelma hamiltoni	6.30149917413248	EN	1818	1955	1926	1969	1965.5	1967	1967
Ascaphus truei	4.70747020995228	LC	1392.5	1438.5	1392.5	1543.5	1508	1522.5	1503.5
Ascaphus montanus	4.70747020995228	LC	1392.5	1438.5	1392.5	1543.5	1508	1522.5	1503.5
Cryptobranchus alleganiensis	5.32312799024289	NT	1608	1689	1623	1759	1738	1749	1745
Andrias davidianus	7.17276400503196	CR	1846	1994	1995	1997	1997	1995	1997
Andrias japonicus	5.09332246335213	NT	1532	1599	1541	1683	1656	1671	1659
Onychodactylus japonicus	4.5255299048932	LC	1341.5	1374.5	1341.5	1491.5	1451.5	1461.5	1443.5
Onychodactylus fischeri	4.5255299048932	LC	1341.5	1374.5	1341.5	1491.5	1451.5	1461.5	1443.5
Salamandrella keyserlingii	4.53245928818497	LC	1345	1378	1345	1495	1455	1465	1447
Ranodon sibiricus	6.53615624466641	EN	1839	1983	1966	1990	1988	1988	1988
Hynobius retardatus	4.23939188994015	LC	1231	1257	1231	1379	1334	1341	1323
Hynobius hidamontanus	5.93828134071981	EN	1773	1894	1827	1924	1916	1922	1919
Hynobius nebulosus	3.60445080793259	LC	762	771	762	875	835	829	821
Hynobius stejnegeri	4.90937232345378	VU	1454	1511	1457	1605	1574	1589	1574
Hynobius takedai	5.30842346193433	EN	1602	1680	1617	1753	1731	1742	1739
Hynobius nigrescens	3.2289819202545	LC	453	458	453	519	495	495	483
Hynobius tokyoensis	4.75346962731445	VU	1407	1455	1407	1558	1524	1538	1522
Hynobius abei	6.13976398843434	CR	1806	1940	1897	1957	1952	1955	1954
Hynobius lichenatus	3.40359742793866	LC	596	603	596	696	658.5	654	646
Hynobius yangi	5.66582838107104	EN	1710	1814	1743	1861	1848	1856	1852
Hynobius leechii	3.58638683939121	LC	754	762	754	865	825.5	821	812
Hynobius quelpaertensis	NA	DD	NA	1554	1939	874	839.5	1370	1615
Hynobius tsuensis	3.4551741553484	LC	656	664	656	759	721	717	707
Hynobius okiensis	6.22776287758818	CR	1813	1949	1916	1964	1960	1962	1962
Hynobius katoi	NA	DD	NA	1691	1981	1225	1186.5	1499	1748
Hynobius naevius	3.96992028323696	LC	1105	1123	1105	1248	1201	1203	1188
Hynobius kimurae	3.88468450256965	LC	1033	1046	1033	1171	1124	1122	1112
Hynobius boulengeri	5.27097886368954	VU	1589	1665	1604	1740	1717	1729	1724
Siren lacertina	4.29633449653881	LC	1255.5	1283.5	1255.5	1404.5	1359.5	1368.5	1350.5
Siren intermedia	4.29633449653881	LC	1255.5	1283.5	1255.5	1404.5	1359.5	1368.5	1350.5
Pseudobranchus axanthus	4.36443329242905	LC	1282.5	1311.5	1282.5	1431.5	1388.5	1398.5	1378.5
Pseudobranchus striatus	4.36443329242905	LC	1282.5	1311.5	1282.5	1431.5	1388.5	1398.5	1378.5
Ambystoma cingulatum	5.36217239008036	VU	1622	1708	1639	1773	1754	1765	1761
Ambystoma opacum	3.73840413037515	LC	889	900	889	1013	970	965	957
Ambystoma californiense	4.97097542516577	VU	1483	1544	1488	1634	1604	1621	1606
Ambystoma tigrinum	3.58467912185793	LC	752	760	752	863	823.5	819	810
Ambystoma talpoideum	3.65662946691393	LC	821.5	830.5	821.5	936.5	895.5	889.5	883.5
Ambystoma macrodactylum	3.65662946691393	LC	821.5	830.5	821.5	936.5	895.5	889.5	883.5
Ambystoma jeffersonianum	3.607993503526	LC	769.5	778.5	769.5	883.5	842.5	836.5	829.5
Ambystoma laterale	3.607993503526	LC	769.5	778.5	769.5	883.5	842.5	836.5	829.5
Ambystoma maculatum	3.66829057335408	LC	833	842	833	948	907	901	895
Ambystoma mabeei	3.62697673416188	LC	783	792	783	897	856.5	850	844
Ambystoma barbouri	4.12688025351869	NT	1184	1205	1184	1331	1284	1290	1270
Ambystoma texanum	3.43373307295875	LC	625	633	625	726	688	685	676
Ambystoma gracile	3.84665886532574	LC	995	1008	995	1131	1084	1081	1072
Dicamptodon tenebrosus	3.75151841425026	LC	903	914	903	1028	984.5	980	972
Dicamptodon copei	3.66582761942689	LC	831.5	840.5	831.5	946.5	905.5	899.5	893.5
Dicamptodon aterrimus	3.66582761942689	LC	831.5	840.5	831.5	946.5	905.5	899.5	893.5
Dicamptodon ensatus	4.36808276063767	NT	1285	1314	1285	1434	1391	1401	1381
Salamandrina perspicillata	4.41201864807789	LC	1303.5	1334.5	1303.5	1452.5	1410	1420.5	1400.5
Salamandrina terdigitata	4.41201864807789	LC	1303.5	1334.5	1303.5	1452.5	1410	1420.5	1400.5
Notophthalmus meridionalis	5.85102067315124	EN	1757	1872	1807	1908	1898	1905	1902
Notophthalmus viridescens	3.69547544708035	LC	852	862	852	971	929	922	916
Notophthalmus perstriatus	4.38862262764029	NT	1292	1322	1292	1441	1398	1408	1388
Taricha rivularis	3.70463030013294	LC	861	871	861	982	940	933	926
Taricha granulosa	3.52849740977437	LC	712.5	720.5	712.5	820.5	781.5	777.5	767.5
Taricha torosa	3.52849740977437	LC	712.5	720.5	712.5	820.5	781.5	777.5	767.5
Ommatotriton vittatus	3.78423884194521	LC	933	944	933	1063	1018	1015	1006
Neurergus kaiseri	6.2467180578743	CR	1814	1950	1917	1965	1961	1963	1963
Neurergus crocatus	4.86042338686634	VU	1439	1491	1442	1590	1559	1574	1558
Calotriton asper	4.19084353633618	NT	1202	1228	1202	1349	1303.5	1310	1292
Calotriton arnoldi	6.27028507801601	CR	1817	1954	1923	1968	1964	1966	1966
Triturus carnifex	3.09242408360955	LC	352	357	352	403	384	388	375
Triturus cristatus	3.06309517143457	LC	330.5	335.5	330.5	378.5	360.5	363.5	352.5
Triturus karelinii	3.06309517143457	LC	330.5	335.5	330.5	378.5	360.5	363.5	352.5
Triturus dobrogicus	3.88614518588886	NT	1034	1047	1034	1172	1125	1123	1114
Triturus pygmaeus	3.89767307753332	NT	1045	1059	1045	1184	1137	1135	1126
Triturus marmoratus	3.20452589697337	LC	423	428	423	482	460	461	449
Laotriton laoensis	5.71581608996069	EN	1723	1828	1759	1874	1862	1870	1866
Paramesotriton hongkongensis	3.96919157176355	NT	1102	1120	1102	1245	1198	1200	1185
Paramesotriton fuzhongensis	4.6623395078711	VU	1379	1421	1379	1530	1494	1507	1488
Paramesotriton caudopunctatus	4.07683997968952	NT	1153	1172	1153	1298	1252	1256	1239
Cynops ensicauda	5.48460417286711	EN	1661	1758	1682	1812	1797	1806	1801
Cynops pyrrhogaster	3.40516263118727	LC	597	604	597	697	659.5	656	647
Euproctus montanus	3.74433765439963	LC	899	910	899	1023	980	975	968
Euproctus platycephalus	5.82377919607947	EN	1743	1856	1791	1894	1884	1891	1887
Lissotriton montandoni	3.39198267112529	LC	583.5	590.5	583.5	681.5	645	641.5	632.5
Lissotriton vulgaris	3.39198267112529	LC	583.5	590.5	583.5	681.5	645	641.5	632.5
Lissotriton helveticus	3.76794368579203	LC	914.5	925.5	914.5	1041.5	997	993.5	984.5
Lissotriton italicus	3.76794368579203	LC	914.5	925.5	914.5	1041.5	997	993.5	984.5
Lissotriton boscai	3.87577093712237	LC	1025	1038	1025	1162	1115	1113	1102
Pleurodeles poireti	5.85274019979242	EN	1759	1874	1809	1910	1900	1907	1904
Pleurodeles waltl	4.46644606843398	NT	1321	1353	1321	1471	1429.5	1439	1422
Echinotriton chinhaiensis	6.49295005816476	CR	1834	1977	1958	1985	1983	1983	1983
Echinotriton andersoni	5.79980287760481	EN	1739	1849	1781	1890	1879	1887	1883
Tylototriton verrucosus	3.77093529816253	LC	918	929	918	1045	1001	997	988
Tylototriton asperrimus	4.46408201811212	NT	1316	1348	1316	1466	1424.5	1434	1417
Lyciasalamandra luschani	5.55179866841931	VU	1681	1780	1705	1832	1817	1827	1821
Salamandra infraimmaculata	4.42189099480033	NT	1309	1340	1309	1458	1415.5	1426	1406
Salamandra algira	5.05098471189417	VU	1523	1587	1530	1674	1646	1662	1647
Salamandra salamandra	3.66469035077428	LC	830	839	830	945	904	898	892
Salamandra atra	3.77182504433599	LC	920	931	920	1047	1003	999	990
Salamandra lanzai	5.04757167364044	VU	1520	1584	1527	1671	1643	1659	1644
Salamandra corsica	3.66127731252055	LC	829	838	829	944	903	897	891
Mertensiella caucasica	5.83935902507061	VU	1746.5	1860.5	1795.5	1897.5	1887.5	1894.5	1890.5
Chioglossa lusitanica	5.83935902507061	VU	1746.5	1860.5	1795.5	1897.5	1887.5	1894.5	1890.5
Rhyacotriton variegatus	3.74003715423484	LC	893	904	893	1017	974	969	961
Rhyacotriton olympicus	5.12633151535473	VU	1543	1613	1553	1694	1668	1683	1671
Rhyacotriton cascadae	4.55838218671419	NT	1357.5	1391.5	1357.5	1507.5	1467.5	1478.5	1459.5
Rhyacotriton kezeri	4.55838218671419	NT	1357.5	1391.5	1357.5	1507.5	1467.5	1478.5	1459.5
Hemidactylium scutatum	4.62046072379873	LC	1371	1412	1371	1521	1483	1496	1474
Batrachoseps campi	6.04030130008325	EN	1791	1922	1868	1942	1936	1940	1939
Batrachoseps wrighti	5.34715411952331	VU	1616	1699	1632	1767	1748	1757	1755
Batrachoseps nigriventris	3.3955921227073	LC	586	593	586	685	648	644	635
Batrachoseps simatus	4.78188648382719	VU	1418	1467	1418	1569	1536.5	1551	1537
Batrachoseps attenuatus	3.72316849857339	LC	876	887	876	1000	957	951	944
Batrachoseps gabrieli	NA	DD	NA	1848	1956	996	960.5	1419	1665
Batrachoseps pacificus	3.42742889525869	LC	616.5	624.5	616.5	717.5	679.5	676.5	667.5
Batrachoseps major	3.42742889525869	LC	616.5	624.5	616.5	717.5	679.5	676.5	667.5
Bolitoglossa platydactyla	4.25270765547786	NT	1236	1262	1236	1384	1339	1346	1329
Bolitoglossa mexicana	2.92677362115752	LC	209	211	209	244	230.5	231	224
Bolitoglossa odonnelli	3.61992080171746	NT	777	786	777	891	850.5	844	838
Bolitoglossa lignicolor	4.64248737450855	VU	1374	1416	1374	1524	1487	1501	1479
Bolitoglossa yucatana	3.16147940108524	LC	393	398	393	447	427	430	417
Bolitoglossa mombachoensis	4.29863100936583	VU	1258	1286	1258	1407	1362.5	1372	1353
Bolitoglossa striatula	2.91233664824594	LC	200	202	200	234	221	221	215
Bolitoglossa occidentalis	3.63682766927927	LC	792.5	801.5	792.5	906.5	866	859.5	853.5
Bolitoglossa rufescens	3.63682766927927	LC	792.5	801.5	792.5	906.5	866	859.5	853.5
Bolitoglossa robusta	3.29912065045641	LC	508	513	508	589	559	558	548
Bolitoglossa colonnea	3.23408745566575	LC	462.5	467.5	462.5	529.5	504.5	505.5	493.5
Bolitoglossa schizodactyla	3.23408745566575	LC	462.5	467.5	462.5	529.5	504.5	505.5	493.5
Bolitoglossa adspersa	3.1818833804776	LC	410	415	410	466	445.5	447	435
Bolitoglossa equatoriana	3.11911657413322	LC	373	378	373	426	406.5	410	397
Bolitoglossa peruviana	2.93235958350944	LC	212.5	214.5	212.5	248.5	234.5	235.5	228.5
Bolitoglossa altamazonica	2.93235958350944	LC	212.5	214.5	212.5	248.5	234.5	235.5	228.5
Bolitoglossa subpalmata	5.08704113394547	EN	1531	1597	1540	1682	1655	1670	1658
Bolitoglossa pesrubra	4.33243296323378	VU	1266.5	1295.5	1266.5	1415.5	1372	1381.5	1361.5
Bolitoglossa gracilis	4.33243296323378	VU	1266.5	1295.5	1266.5	1415.5	1372	1381.5	1361.5
Bolitoglossa epimela	NA	DD	NA	1622	1794	380	364	983	975
Bolitoglossa minutula	5.04213010039252	EN	1514.5	1578.5	1521.5	1665.5	1637.5	1653.5	1638.5
Bolitoglossa sooyorum	5.04213010039252	EN	1514.5	1578.5	1521.5	1665.5	1637.5	1653.5	1638.5
Bolitoglossa cerroensis	3.19138904596461	LC	416	421	416	472	451.5	453	441
Bolitoglossa franklini	5.65008392517993	EN	1707	1810	1739	1858	1845	1853	1849
Bolitoglossa carri	5.87554008469514	CR	1760	1879	1811	1911	1902	1909	1905
Bolitoglossa conanti	5.1823929041352	EN	1563	1636	1574	1714	1689.5	1703	1693
Bolitoglossa diaphora	5.89690976112849	CR	1767	1887	1820	1918	1909.5	1916	1912
Bolitoglossa dunni	5.20376258056855	EN	1571	1645	1583	1722	1697.5	1711	1702
Bolitoglossa celaque	5.40598109893373	EN	1638	1726	1657	1789	1771	1782	1777
Bolitoglossa decora	6.13248583836267	CR	1805	1939	1896	1956	1951	1954	1953
Bolitoglossa longissima	6.08181696981113	CR	1799	1930	1882	1950	1944	1948	1947
Bolitoglossa porrasorum	5.38866978925118	EN	1633	1720	1652	1784	1766	1776	1772
Bolitoglossa rostrata	5.14466808786704	VU	1551	1623	1561	1702	1676.5	1691	1679
Bolitoglossa macrinii	4.21547340771696	NT	1216	1242	1216	1363	1318	1325	1308
Bolitoglossa riletti	5.33330336436613	EN	1612	1694	1627	1763	1743	1753	1751
Bolitoglossa hermosa	3.94700900324624	NT	1088	1103	1088	1229	1182	1181	1169
Bolitoglossa dofleini	4.33474323374379	NT	1268	1297	1268	1417	1373.5	1383	1363
Bolitoglossa alvaradoi	5.72103759486368	EN	1724	1829	1760	1875	1863	1871	1867
Pseudoeurycea leprosa	5.55139272022022	VU	1680	1779	1704	1831	1816	1826	1820
Pseudoeurycea brunnata	6.49823354254259	CR	1835.5	1978.5	1959.5	1986.5	1984.5	1984.5	1984.5
Pseudoeurycea goebeli	6.49823354254259	CR	1835.5	1978.5	1959.5	1986.5	1984.5	1984.5	1984.5
Cryptotriton nasalis	6.31166195455131	EN	1820	1957	1929	1971	1967.5	1969	1969
Oedipina gephyra	5.64307476695144	EN	1706	1809	1737	1857	1844	1852	1847
Oedipina elongata	3.3819917788539	LC	572	579	572	667	631.5	629	621
Oedipina carablanca	5.46143332053374	EN	1654	1747	1674	1805	1789	1798	1793
Oedipina poelzi	5.04357964283748	EN	1517	1581	1524	1668	1640	1656	1641
Oedipina uniformis	3.31249712508751	NT	518	523	518	602	571.5	569	559
Oedipina pacificensis	2.61934994452756	LC	76	78	76	95	88	87	83
Oedipina gracilis	4.80811086700235	EN	1425	1475	1426	1576	1544	1559	1544
Oedipina collaris	NA	DD	NA	1316	1773	296	285.5	283	1652
Oedipina cyclocauda	2.72973928349978	LC	108	110	108	129	121	120	117
Oedipina pseudouniformis	4.80918082517962	EN	1426	1476	1427	1577	1545	1560	1545
Oedipina grandis	5.16748519596904	EN	1557	1630	1568	1708	1683	1697	1686
Oedipina alleni	3.08811619843059	LC	349	354	349	399.5	380.5	384.5	372
Oedipina savagei	NA	DD	NA	1876	1810	399.5	383.5	384.5	1428
Nototriton lignicola	5.96037019395319	CR	1776	1898	1832	1927	1919	1925	1922
Nototriton limnospectator	5.26722301339324	EN	1587	1663	1602	1738	1715	1727	1722
Nototriton barbouri	5.28746424826049	EN	1597	1674	1612	1748	1726	1737	1733
Nototriton richardi	3.95597582912392	NT	1092	1108	1092	1234	1187	1187	1174
Nototriton picadoi	3.41957632330663	NT	610	618	610	710	672.5	670	660
Nototriton abscondens	2.68719749399635	LC	92	94	92	112	104	104	99
Nototriton gamezi	4.07349185511624	VU	1149	1168	1149	1294	1248	1252	1235
Nototriton guanacaste	4.20237389987293	VU	1208	1234	1208	1355	1310	1317	1299
Stereochilus marginatus	3.93309396179571	LC	1071	1086	1071	1210	1163.5	1163	1152
Pseudotriton montanus	3.56453164360828	LC	737.5	745.5	737.5	847.5	808	803.5	794.5
Pseudotriton ruber	3.56453164360828	LC	737.5	745.5	737.5	847.5	808	803.5	794.5
Gyrinophilus porphyriticus	3.64549130057182	LC	802	811	802	917	876	870	864
Gyrinophilus palleucus	5.03178748929061	VU	1509	1573	1516	1660	1631.5	1647	1633
Urspelerpes brucei	4.12119942874752	LC	1177	1198	1177	1324	1277	1283	1263
Eurycea longicauda	3.29714845523251	LC	505.5	510.5	505.5	586.5	556.5	555.5	545.5
Eurycea lucifuga	3.29714845523251	LC	505.5	510.5	505.5	586.5	556.5	555.5	545.5
Eurycea wilderae	3.15726142862708	LC	388	393	388	442	422	425	412
Eurycea bislineata	3.10011861629049	LC	358	363	358	409	390	394	381
Eurycea junaluska	4.48641297741038	VU	1331	1363	1331	1481	1440	1449	1433
Eurycea rathbuni	4.09460858768547	VU	1165.5	1185.5	1165.5	1311.5	1265	1270.5	1251.5
Eurycea waterlooensis	4.09460858768547	VU	1165.5	1185.5	1165.5	1311.5	1265	1270.5	1251.5
Eurycea troglodytes	NA	DD	NA	1506	1720	175	167	163	1570
Eurycea sosorum	3.86408121729064	VU	1015	1028	1015	1152	1105	1102	1092
Eurycea neotenes	3.82735499883872	VU	976	988	976	1110	1064	1060	1053
Eurycea tridentifera	3.82735499013188	VU	975	987	975	1109	1063	1059	1052
Eurycea nana	3.8602350571954	VU	1012	1025	1012	1149	1102	1099	1089
Eurycea tonkawae	5.40247536061136	EN	1637	1725	1656	1788	1770	1781	1776
Eurycea quadridigitata	3.46949085900212	LC	666	674	666	769	732	727	717
Eurycea multiplicata	3.63209634882998	LC	785	794	785	899	858.5	852	846
Eurycea tynerensis	4.22796299828207	NT	1228	1254	1228	1376	1331	1338	1320
Eurycea spelaea	3.53481581772213	LC	716	724	716	825	785.5	782	772
Plethodon larselli	4.79134974980361	NT	1421	1470	1421	1572	1539.5	1555	1540
Plethodon idahoensis	3.73777026851862	LC	887.5	898.5	887.5	1011.5	968.5	963.5	955.5
Plethodon vandykei	3.73777026851862	LC	887.5	898.5	887.5	1011.5	968.5	963.5	955.5
Plethodon dunni	3.92307650359406	LC	1068.5	1082.5	1068.5	1207.5	1160.5	1160.5	1149.5
Plethodon vehiculum	3.92307650359406	LC	1068.5	1082.5	1068.5	1207.5	1160.5	1160.5	1149.5
Plethodon elongatus	4.53930760337281	NT	1348	1381	1348	1498	1458	1468	1450
Plethodon stormi	5.9256019644927	EN	1770	1890	1823	1921	1913	1919	1915
Plethodon neomexicanus	4.90665513182026	NT	1453	1509	1456	1604	1573	1588	1573
Plethodon websteri	3.71482823803122	LC	870	880	870	992	949	944	936
Plethodon wehrlei	3.25046723515639	LC	471	476	471	544	517	518	505
Plethodon punctatus	3.94361441571633	NT	1086	1101	1086	1226	1179	1178	1167
Plethodon dorsalis	3.51694495119964	LC	697	705	697	803	765	760	751
Plethodon welleri	5.59638768047882	EN	1692	1792	1721	1843	1829	1838	1833
Plethodon petraeus	4.68458471065804	VU	1385	1429	1385	1536	1500	1513	1494
Plethodon aureolus	NA	DD	NA	1224	1710	157.5	150.5	735	725
Plethodon teyahalee	2.79185451549068	LC	132	134	132	157.5	148	147	145
Plethodon glutinosus	2.82906954800332	LC	149	151	149	178	167	166	162
Plethodon metcalfi	3.05891649771387	LC	324	329	324	372	354	357	346
Plethodon kentucki	3.12384260103697	LC	377	382	377	430	410.5	414	401
Plethodon yonahlossee	3.1000161622388	LC	357	362	357	408	389	393	380
Plethodon jordani	3.79316370318648	NT	938	949	938	1069	1024	1020	1011
Plethodon caddoensis	3.79768115448008	NT	947	958	947	1078	1033	1029	1020
Plethodon ouachitae	3.79767846375169	NT	946	957	946	1077	1032	1028	1019
Plethodon serratus	3.58056528058318	LC	749	757	749	860	820	816	807
Plethodon cinereus	3.11152430013121	LC	368	373	368	421	401.5	405	392
Plethodon shenandoah	4.4978186612511	VU	1333	1366	1333	1483	1442	1452	1435
Plethodon richmondi	2.98086869901634	LC	251	256	251	288	274	275	268
Plethodon hubrichti	4.36716306013623	VU	1284	1313	1284	1433	1390	1400	1380
Plethodon nettingi	3.73268420518752	NT	881	892	881	1005	962	957	949
Plethodon hoffmani	3.09304802551032	LC	353	358	353	404	385	389	376
Hydromantes shastae	4.98702391725481	VU	1491	1553	1497	1642	1612	1629	1614
Hydromantes platycephalus	3.53885521782011	LC	719	727	719	828	788.5	785	775
Hydromantes brunus	4.92514957894	VU	1461	1519	1464	1612	1582	1596	1582
Desmognathus wrighti	3.9786865947491	LC	1110	1128	1110	1253	1206	1208	1193
Desmognathus carolinensis	3.26945649190928	LC	484.5	489.5	484.5	561.5	533.5	532.5	521.5
Desmognathus monticola	3.26945649190928	LC	484.5	489.5	484.5	561.5	533.5	532.5	521.5
Desmognathus brimleyorum	3.31455444275673	LC	520	525	520	604	573.5	571	561
Desmognathus santeetlah	3.22548226079701	LC	446	451	446	511	487	487	475
Desmognathus apalachicolae	3.22548464499098	LC	447	452	447	512	488	488	476
Desmognathus ocoee	3.22057768244916	LC	440	445	440	505	481	481	469
Desmognathus orestes	3.03609405006511	LC	298.5	303.5	298.5	343.5	326.5	328.5	320.5
Desmognathus ochrophaeus	3.03609405006511	LC	298.5	303.5	298.5	343.5	326.5	328.5	320.5
Desmognathus welteri	3.13868896802609	LC	381	386	381	434	414.5	418	405
Desmognathus auriculatus	3.05123588995966	LC	317.5	322.5	317.5	365.5	347.5	350.5	339.5
Desmognathus fuscus	3.05123588995966	LC	317.5	322.5	317.5	365.5	347.5	350.5	339.5
Desmognathus imitator	3.38737529778492	LC	578	585	578	673	637.5	635	627
Desmognathus aeneus	4.08052247834487	NT	1157	1176	1157	1302	1256	1260	1243
Desmognathus marmoratus	3.49302700314842	LC	676.5	684.5	676.5	782.5	744.5	739.5	730.5
Desmognathus quadramaculatus	3.49302700314842	LC	676.5	684.5	676.5	782.5	744.5	739.5	730.5
Desmognathus folkertsi	NA	DD	NA	1972	1950	963	923	914	1653
Phaeognathus hubrichti	6.32687020153473	EN	1823	1961	1933	1974	1970.5	1972	1972
Aneides hardii	3.96183011430933	LC	1097	1115	1097	1239	1192	1193	1180
Aneides lugubris	3.80523666087865	LC	956	968	956	1087	1042	1038	1030
Aneides flavipunctatus	4.41856486907026	NT	1307.5	1338.5	1307.5	1456.5	1414	1424.5	1404.5
Aneides ferreus	4.41856486907026	NT	1307.5	1338.5	1307.5	1456.5	1414	1424.5	1404.5
Aneides aeneus	4.83107419179884	NT	1429	1480	1430	1580	1548	1564	1548
Ensatina eschscholtzii	4.40711449010799	LC	1300	1331	1300	1449	1406.5	1416	1397
Amphiuma tridactylum	3.99758496692852	LC	1122	1140	1122	1265	1218	1221	1206
Amphiuma means	3.93554151997724	LC	1074	1089	1074	1213	1167	1166	1155
Amphiuma pholeter	4.62868870053718	NT	1372	1413	1372	1522	1484	1498	1477
Proteus anguinus	6.25425295943083	VU	1816	1952	1919	1967	1963	1965	1965
Necturus lewisi	4.73508644291465	NT	1402	1449	1402	1553	1518.5	1533	1515
Necturus beyeri	3.73865084505084	LC	890	901	890	1014	971	966	958
Necturus maculosus	3.65867992295613	LC	824	833	824	939	898	892	886
[truncated: 2 more rows]

## Sheet: S7_2) Carnivores
Appendix S7. EDGE prioritization including data-deficient species thanks to the specified imputation methods
Table S7_2. Carnivores
				EDGE rank including imputed threat status of DD species
Species	Threat status	EDGE score	EDGE rank	Range size based imputation method	CR imputation method	LC imputation method	Probabilistic imputation method	Body mass imputation method	Body mass and range size based impuation method
Ailuropoda melanoleuca	EN	3.96	209	224	224	223.5	223	224	224
Viverra civettina	CR	2.99	193	223	223	222.5	214	223	223
Ailurus fulgens	VU	3.73	208	222	222	221.5	213	222	222
Procyon pygmaeus	CR	2.97	188	221	221	220	210	221	221
Cynogale bennettii	EN	3.27	202	220	220	219	209	220	220
Lynx pardinus	CR	2.91	185	219	219	218	208	219	219
Cryptoprocta ferox	VU	3.58	207	218	218	217	207	218	218
Galidictis grandidieri	EN	3.08	197	217	217	216	206	217	217
Tremarctos ornatus	VU	3.48	206	216	216	215	204	216	216
Melogale everetti	DD	NA	210	215	131	129	219	130	129
Prionailurus planiceps	EN	2.9	184	214	215	214	203	215	215
Mustela lutreola	CR	2.48	124	213	214	213	201	214	214
Bassaricyon lasius	DD	NA	217	212	104	144	217	103	159
Bassaricyon pauli	DD	NA	218	211	102	100.5	216	101	185
Prionailurus viverrinus	EN	2.77	171	210	213	212	200	213	213
Catopuma badia	EN	2.71	165	209	212	211	197	212	212
Macrogalidia musschenbroekii	VU	3.04	196	208	211	210	196	211	211
Chrotogale owstoni	VU	3.01	195	207	210	209	195	210	210
Acinonyx jubatus	VU	3	194	206	209	208	194	209	209
Panthera tigris	EN	2.52	132	205	208	207	193	208	208
Helarctos malayanus	VU	2.9	182.5	203.5	206.5	205.5	191.5	206.5	206.5
Melursus ursinus	VU	2.9	182.5	203.5	206.5	205.5	191.5	206.5	206.5
Ursus thibetanus	VU	2.9	181	202	205	204	190	205	205
Lutra sumatrana	EN	2.46	122	201	204	203	189	204	204
Liberiictis kuhni	VU	2.87	177	200	203	202	188	203	203
Enhydra lutris	EN	2.4	108	199	202	201	187	202	202
Genetta piscivora	DD	NA	224	198	136	134	221	135	133
Mungotictis decemlineata	VU	2.75	169.5	196.5	200.5	199.5	185.5	200.5	200.5
Salanoia concolor	VU	2.75	169.5	196.5	200.5	199.5	185.5	200.5	200.5
Diplogale hosei	VU	2.7	163	195	199	198	184	199	199
Hemigalus derbyanus	VU	2.7	162	194	198	197	183	198	198
Pteronura brasiliensis	EN	2.26	70	193	197	196	182	197	197
Arctictis binturong	VU	2.63	149	192	196	195	181	196	196
Ursus maritimus	VU	2.62	146	191	195	194	180	195	195
Hyaena hyaena	NT	3.26	201	190	194	193	179	194	194
Paradoxurus zeylonensis	VU	2.59	143	189	193	192	178	193	193
Mustela nigripes	EN	2.15	56	188	192	191	177	192	192
Herpestes fuscus	VU	2.57	141	187	191	190	176	191	191
Eupleres goudotii	NT	3.22	199.5	185.5	189.5	188.5	174.5	189.5	189.5
Fossa fossana	NT	3.22	199.5	185.5	189.5	188.5	174.5	189.5	189.5
Spilogale pygmaea	VU	2.56	139	184	188	187	173	188	188
Prionailurus rubiginosus	VU	2.53	136	183	187	185.5	172	187	187
Martes gwatkinsii	VU	2.53	134	182	186	184.5	171	186	186
Vormela peregusna	VU	2.5	131	181	185	183.5	170	185	184
Mustela lutreolina	DD	NA	215	180	13	13	198	13	13
Lontra felina	EN	2.02	35.5	178.5	183.5	182	168.5	183.5	182.5
Lontra provocax	EN	2.02	35.5	178.5	183.5	182	168.5	183.5	182.5
Lyncodon patagonicus	DD	NA	214	177	160	191.5	224	160	157
Poiana leightoni	DD	NA	223	176	88.5	86.5	215	87.5	88.5
Pardofelis marmorata	VU	2.44	114	175	182	180.5	167	182	181
Neofelis nebulosa	VU	2.43	113	174	181	179.5	166	181	180
Leopardus guigna	VU	2.4	107	173	180	178.5	165	180	179
Cuon alpinus	EN	1.94	29.5	171.5	178.5	177	163.5	178.5	177.5
Lycaon pictus	EN	1.94	29.5	171.5	178.5	177	163.5	178.5	177.5
Viverra megaspila	VU	2.35	92	170	177	175.5	162	177	176
Genetta johnstoni	VU	2.35	91	169	176	174.5	161	176	175
Melogale orientalis	DD	NA	211	168	62	61	211	62	62
Hyaena brunnea	NT	2.98	191	167	175	173	160	175	174
Panthera leo	VU	2.25	69	166	174	172	159	174	173
Genetta cristata	VU	2.25	68	165	173	171	158	173	172
Canis simensis	EN	1.79	21	164	172	170	157	172	171
Mustela felipei	VU	2.18	60	163	171	169	156	171	170
Leopardus tigrinus	VU	2.14	54	162	170	168	155	170	169
Galidictis fasciata	NT	2.79	172	161	169	167	154	169	168
Crossarchus ansorgei	DD	NA	220	160	34.5	33.5	205	34.5	34.5
Felis nigripes	VU	2.11	49	159	168	166	153	168	167
Nasuella olivacea	DD	NA	216	158	134	132	220	133	166
Aonyx cinerea	VU	2.06	40	157	167	165	152	167	165
Proteles cristata	LC	3.41	205	156	166	164	151	166	164
Lutrogale perspicillata	VU	2	33	155	165	163	150	165	163
Mellivora capensis	LC	3.3	204	154	164	162	149	164	162
Nandinia binotata	LC	3.28	203	153	163	161	148	163	161
Arctonyx collaris	NT	2.54	138	152	162	159.5	147	162	160
Mustela altaica	NT	2.44	118	151	161	158.5	146	161	158
Catopuma temminckii	NT	2.43	112	150	159	157	145	159	156
Arctogalidia trivirgata	LC	3.1	198	149	158	156	144	158	155
Leopardus colocolo	NT	2.38	100	148	157	155	143	157	154
Bdeogale jacksoni	NT	2.35	90	147	156	154	142	156	153
Leopardus wiedii	NT	2.34	88	146	155	153	141	155	152
Viverra zibetha	NT	2.32	82	145	154	152	140	154	151
Poecilogale albinucha	LC	2.99	192	144	153	151	139	152	150
Potos flavus	LC	2.97	190	143	152	150	138	151	149
Crocuta crocuta	LC	2.97	189	142	151	149	137	150	148
Taxidea taxus	LC	2.96	187	141	150	148	136	149	147
Eira barbara	LC	2.95	186	140	149	147	135	148	146
Panthera onca	NT	2.23	66	139	148	146	134	147	145
Panthera pardus	NT	2.22	65	138	147	145	133	146	144
Gulo gulo	LC	2.89	180	137	146	144	132	145	143
Civettictis civetta	LC	2.89	179	136	145	143	131	144	142
Dologale dybowskii	DD	NA	221	135	144	142	222	143	141
Ursus americanus	LC	2.87	178	134	143	141	130	142	140
Lutra lutra	NT	2.17	59	133	142	140	129	141	139
Puma concolor	LC	2.86	176	132	141	139	128	140	138
Galidia elegans	LC	2.85	175	131	140	138	127	139	137
Mydaus javanensis	LC	2.82	173.5	129.5	138.5	136.5	125.5	137.5	135.5
Mydaus marchei	LC	2.82	173.5	129.5	138.5	136.5	125.5	137.5	135.5
Leopardus geoffroyi	NT	2.11	48	128	137	135	124	136	134
Felis margarita	NT	2.08	42	127	135	133	123	134	132
Suricata suricatta	LC	2.74	168	126	133	131	122	132	131
Urocyon littoralis	NT	2.03	38	125	132	130	121	131	130
Viverricula indica	LC	2.72	167	124	130	128	120	129	128
Neovison vison	LC	2.71	166	123	129	127	119	128	127
Paradoxurus hermaphroditus	LC	2.71	164	122	128	126	118	127	126
Ichneumia albicauda	LC	2.7	161	121	127	125	117	126	125
Galictis cuja	LC	2.69	159.5	119.5	125.5	123.5	115.5	124.5	123.5
Galictis vittata	LC	2.69	159.5	119.5	125.5	123.5	115.5	124.5	123.5
Herpestes semitorquatus	DD	NA	219	118	124	122	218	123	122
Herpestes urva	LC	2.67	158	117	123	121	114	122	121
Herpestes javanicus	LC	2.67	157	116	122	120	113	121	120
Bassaricyon gabbii	LC	2.66	156	115	121	119	112	120	119
Cynictis penicillata	LC	2.66	154.5	113.5	119.5	117.5	110.5	118.5	117.5
Paracynictis selousi	LC	2.66	154.5	113.5	119.5	117.5	110.5	118.5	117.5
Bassariscus astutus	LC	2.65	152.5	111.5	117.5	115.5	108.5	116.5	115.5
Bassariscus sumichrasti	LC	2.65	152.5	111.5	117.5	115.5	108.5	116.5	115.5
Atilax paludinosus	LC	2.65	151	110	116	114	107	115	114
Rhynchogale melleri	LC	2.65	150	109	115	113	106	114	113
Nasua narica	LC	2.63	147.5	107.5	113.5	111.5	104.5	112.5	111.5
Nasua nasua	LC	2.63	147.5	107.5	113.5	111.5	104.5	112.5	111.5
Martes pennanti	LC	2.6	145	106	112	110	103	111	110
Paguma larvata	LC	2.6	144	105	111	109	102	110	109
Ursus arctos	LC	2.59	142	104	110	108	101	109	108
Genetta poensis	DD	NA	222	103	25	92	202	25	25
Paradoxurus jerdoni	LC	2.56	140	102	109	107	100	108	107
Bdeogale nigripes	LC	2.54	137	101	108	106	99	107	106
Herpestes brachyurus	LC	2.53	135	100	107	105	98	106	105
Meles leucurus	LC	2.53	133	99	106	104	97	105	104
Bassaricyon beddardi	LC	2.5	130	98	105	103	96	104	103
Martes flavigula	LC	2.5	129	97	103	101.5	95	102	102
Bassaricyon alleni	LC	2.49	128	96	101	99.5	94	100	101
Mustela kathiah	LC	2.48	127	95	100	98.5	93	99	100
Leptailurus serval	LC	2.48	126	94	99	97.5	92	98	99
Prionailurus bengalensis	LC	2.48	125	93	98	96.5	91	97	98
Caracal caracal	LC	2.47	123	92	97	95.5	90	96	97
Lynx rufus	LC	2.46	121	91	96	94.5	89	95	96
Melogale moschata	LC	2.44	120	90	95	93.5	88	94	95
Genetta victoriae	LC	2.44	119	89	94	92	87	93	94
Mustela erminea	LC	2.44	117	88	93	91	86	92	93
Helogale hirtula	LC	2.44	115.5	86.5	91.5	89.5	84.5	90.5	91.5
Helogale parvula	LC	2.44	115.5	86.5	91.5	89.5	84.5	90.5	91.5
Chrysocyon brachyurus	NT	1.74	15	85	90	88	83	89	90
Poiana richardsonii	LC	2.42	111	84	88.5	86.5	82	87.5	88.5
Spilogale putorius	LC	2.41	110	83	87	85	81	86	87
Martes foina	LC	2.4	109	82	86	84	80	85	86
Martes martes	LC	2.39	106	81	85	83	79	84	85
Conepatus chinga	LC	2.38	104.5	79.5	83.5	81.5	77.5	82.5	83.5
Conepatus leuconotus	LC	2.38	104.5	79.5	83.5	81.5	77.5	82.5	83.5
Conepatus humboldtii	LC	2.38	102.5	77.5	81.5	79.5	75.5	80.5	81.5
Conepatus semistriatus	LC	2.38	102.5	77.5	81.5	79.5	75.5	80.5	81.5
Martes zibellina	LC	2.38	101	76	80	78	74	79	80
Martes americana	LC	2.38	98.5	74.5	78.5	76.5	72.5	77.5	78.5
Martes melampus	LC	2.38	98.5	74.5	78.5	76.5	72.5	77.5	78.5
Prionodon linsang	LC	2.38	96.5	72.5	76.5	74.5	70.5	75.5	76.5
Prionodon pardicolor	LC	2.38	96.5	72.5	76.5	74.5	70.5	75.5	76.5
Mephitis macroura	LC	2.36	94.5	70.5	74.5	72.5	68.5	73.5	74.5
Mephitis mephitis	LC	2.36	94.5	70.5	74.5	72.5	68.5	73.5	74.5
Procyon cancrivorus	LC	2.36	93	69	73	71	67	72	73
Bdeogale crassicauda	LC	2.35	89	68	72	70	66	71	72
Meles anakuma	LC	2.34	87	67	71	69	65	70	71
Meles meles	LC	2.34	86	66	70	68	64	69	70
Leopardus pardalis	LC	2.34	85	65	69	67	63	68	69
Ictonyx libyca	LC	2.34	83.5	63.5	67.5	65.5	61.5	66.5	67.5
Ictonyx striatus	LC	2.34	83.5	63.5	67.5	65.5	61.5	66.5	67.5
Viverra tangalunga	LC	2.32	81	62	66	64	60	65	66
Mungos gambianus	LC	2.32	79.5	60.5	64.5	62.5	58.5	63.5	64.5
Mungos mungo	LC	2.32	79.5	60.5	64.5	62.5	58.5	63.5	64.5
Melogale personata	DD	NA	212	59	63	197.5	212	153	63
Procyon lotor	LC	2.3	78	58	61	60	57	61	61
Herpestes smithii	LC	2.3	77	57	60	59	56	60	60
Herpestes naso	LC	2.3	76	56	59	58	55	59	59
Genetta genetta	LC	2.29	74.5	54.5	57.5	56.5	53.5	57.5	57.5
Genetta tigrina	LC	2.29	74.5	54.5	57.5	56.5	53.5	57.5	57.5
Otocyon megalotis	LC	2.27	73	53	56	55	52	56	56
Herpestes ichneumon	LC	2.27	72	52	55	54	51	55	55
Herpestes vitticollis	LC	2.27	71	51	54	53	50	54	54
Atelocynus microtis	NT	1.57	11	50	53	52	49	53	53
Speothos venaticus	NT	1.57	10	49	52	51	48	52	52
Mustela frenata	LC	2.25	67	48	51	50	47	51	51
Genetta servalina	LC	2.22	64	47	50	49	46	50	50
Nyctereutes procyonoides	LC	2.22	63	46	49	48	45	49	49
Spilogale angustifrons	LC	2.19	62	45	48	47	44	48	48
Spilogale gracilis	LC	2.19	61	44	47	46	43	47	47
Felis chaus	LC	2.17	58	43	46	45	42	46	46
Felis silvestris	LC	2.16	57	42	45	44	41	45	45
Mustela africana	LC	2.15	55	41	44	43	40	44	44
Crossarchus obscurus	LC	2.14	52.5	39.5	42.5	41.5	38.5	42.5	42.5
Crossarchus platycephalus	LC	2.14	52.5	39.5	42.5	41.5	38.5	42.5	42.5
Lynx canadensis	LC	2.14	50.5	37.5	40.5	39.5	36.5	40.5	40.5
Lynx lynx	LC	2.14	50.5	37.5	40.5	39.5	36.5	40.5	40.5
Mustela nivalis	LC	2.11	46.5	35.5	38.5	37.5	34.5	38.5	38.5
Mustela subpalmata	LC	2.11	46.5	35.5	38.5	37.5	34.5	38.5	38.5
Genetta abyssinica	LC	2.11	44.5	33.5	36.5	35.5	32.5	36.5	36.5
Genetta thierryi	LC	2.11	44.5	33.5	36.5	35.5	32.5	36.5	36.5
Crossarchus alexandri	LC	2.09	43	32	34.5	33.5	31	34.5	34.5
Genetta angolensis	LC	2.06	41	31	33	32	30	33	33
Genetta pardina	LC	2.04	39	30	32	31	29	32	32
Urocyon cinereoargenteus	LC	2.03	37	29	31	30	28	31	31
Aonyx capensis	LC	2.02	34	28	30	29	27	30	30
Mustela putorius	LC	2	32	27	29	28	26	29	29
Vulpes pallida	LC	1.99	31	26	28	27	25	28	28
Lontra canadensis	LC	1.89	28	25	27	26	24	27	27
Cerdocyon thous	LC	1.87	27	24	26	25	23	26	26
Genetta maculata	LC	1.87	26	23	24	23.5	22	24	24
Mustela eversmanii	LC	1.86	25	22	23	22.5	21	23	23
Vulpes chama	LC	1.82	24	21	22	21.5	20	22	22
Vulpes bengalensis	LC	1.82	23	20	21	20.5	19	21	21
Mustela strigidorsa	LC	1.8	22	19	20	19.5	18	20	20
Vulpes cana	LC	1.75	19.5	17.5	18.5	18	16.5	18.5	18.5
Vulpes zerda	LC	1.75	19.5	17.5	18.5	18	16.5	18.5	18.5
Mustela sibirica	LC	1.75	17.5	15.5	16.5	16	14.5	16.5	16.5
Mustela itatsi	LC	1.75	17.5	15.5	16.5	16	14.5	16.5	16.5
Lontra longicaudis	DD	NA	213	14	15	53.5	199	15	15
Mustela nudipes	LC	1.74	16	13	14	14	13	14	14
Vulpes lagopus	LC	1.61	14	12	12	12	12	12	12
Canis mesomelas	LC	1.59	13	11	11	11	11	11	11
Canis lupus	LC	1.57	12	10	10	10	10	10	10
Canis adustus	LC	1.57	8.5	8.5	8.5	8.5	8.5	8.5	8.5
Canis aureus	LC	1.57	8.5	8.5	8.5	8.5	8.5	8.5	8.5
Vulpes velox	LC	1.55	6.5	6.5	6.5	6.5	6.5	6.5	6.5
Vulpes macrotis	LC	1.55	6.5	6.5	6.5	6.5	6.5	6.5	6.5
Vulpes corsac	LC	1.55	4.5	4.5	4.5	4.5	4.5	4.5	4.5
Vulpes ferrilata	LC	1.55	4.5	4.5	4.5	4.5	4.5	4.5	4.5
Vulpes rueppellii	LC	1.55	2.5	2.5	2.5	2.5	2.5	2.5	2.5
Vulpes vulpes	LC	1.55	2.5	2.5	2.5	2.5	2.5	2.5	2.5
Canis latrans	LC	1.5	1	1	1	1	1	1	1

## Sheet: S7_3) Squamates
Appendix S7. EDGE prioritization including data-deficient species thanks to the specified imputation methods
Table S7_3. Squamates
				EDGE rank including imputed threat status of DD species
Species	Threat status	EDGE score	EDGE rank	Range size based imputation method	CR imputation method	LC imputation method	Probabilistic imputation method	Body mass imputation method	Body mass and range size based impuation method
Xenotyphlops grandidieri	CR	7.27281	1475	1564	1563	1564	1563	1564	1564
Xenophidion schaeferi	DD	NA	1543	1563	1432	1299	1562	1317	1304.5
Coleodactylus natalensis	DD	NA	1483	1562	1482	1194.5	1558	1216.5	1202.5
Eremias pleskei	CR	6.79961	1474	1561	1562	1563	1555	1563	1563
Microlophus yanezi	DD	NA	1533	1560	1100.5	1537	1552	1112.5	1097.5
Cyclura collei	CR	6.51497	1473	1559	1561	1562	1548	1562	1562
Cophotis dumbara	CR	6.46379	1472	1558	1560	1561	1542	1561	1561
Perochirus ateles	EN	6.44954	1471	1557	1559	1560	1540	1560	1560
Aprasia aurita	CR	6.43111	1470	1556	1558	1559	1539	1559	1559
Brachylophus vitiensis	CR	6.40583	1469	1555	1557	1558	1537	1558	1557
Paragehyra gabriellae	EN	6.3783	1468	1554	1556	1557	1536	1557	1556
Sphenomorphus diwata	DD	NA	1512	1553	954	941	1534	963	949.5
Afroablepharus annobonensis	CR	6.35286	1467	1552	1555	1556	1531	1556	1555
Pseudoacontias menamainty	CR	6.34743	1466	1551	1554	1555	1530	1555	1554
Alsophis antiguae	CR	6.28849	1465	1550	1553	1554	1527	1554	1553
Lygodactylus williamsi	CR	6.27694	1464	1549	1552	1553	1525	1553	1552
Xenosaurus platyceps	EN	6.24506	1463	1548	1551	1552	1521	1552	1551
Goniurosaurus kuroiwae	EN	6.24158	1462	1547	1550	1551	1520	1551	1550
Lygodactylus mirabilis	CR	6.23984	1461	1546	1549	1550	1519	1550	1549
Oedodera marmorata	CR	6.22691	1460	1545	1548	1549	1517	1549	1548
Cordylus aridus	EN	6.17352	1459	1544	1547	1548	1511	1548	1547
Cordylus meculae	EN	6.17352	1458	1543	1546	1547	1510	1547	1546
Paroedura lohatsara	CR	6.16019	1457	1542	1545	1546	1509	1546	1545
Paracontias rothschildi	CR	6.15134	1456	1541	1544	1545	1507	1545	1544
Luperosaurus joloensis	EN	6.0744	1455	1540	1543	1544	1500	1544	1542
Anniella geronimensis	EN	6.02424	1454	1539	1542	1543	1494	1543	1540
Gallotia intermedia	CR	6.00746	1452.5	1537.5	1540.5	1541.5	1492.5	1541.5	1538.5
Gallotia simonyi	CR	6.00746	1452.5	1537.5	1540.5	1541.5	1492.5	1541.5	1538.5
Gonatodes seigliei	DD	NA	1482	1536	1461	1127.5	1553	1148.5	1135
Lioscincus vivae	CR	5.97051	1451	1535	1539	1540	1490	1540	1537
Brachymeles cebuensis	CR	5.96722	1450	1534	1538	1539	1489	1539	1536
Hemidactylus dracaenacolus	CR	5.94313	1449	1533	1537	1538	1487	1538	1535
Dierogekko poumensis	CR	5.9307	1448	1532	1536	1536	1485	1537	1534
Abronia frosti	CR	5.92234	1447	1531	1535	1535	1484	1536	1533
Calyptommatus confusionibus	EN	5.89492	1446	1530	1534	1534	1483	1535	1532
Phelsuma pronki	CR	5.89483	1445	1529	1533	1533	1482	1534	1531
Acanthodactylus beershebensis	CR	5.88351	1444	1528	1532	1532	1481	1533	1530
Uroplatus malahelo	EN	5.85837	1442.5	1526.5	1530.5	1530.5	1476.5	1531.5	1528.5
Uroplatus guentheri	EN	5.85837	1442.5	1526.5	1530.5	1530.5	1476.5	1531.5	1528.5
Furcifer balteatus	EN	5.85282	1441	1525	1529	1529	1475	1530	1527
Gehyra barea	EN	5.84734	1440	1524	1528	1528	1473	1529	1526
Typhlops hectus	EN	5.8439	1439	1523	1527	1527	1471	1528	1525
Paroedura masobe	EN	5.7998	1438	1522	1526	1525	1466	1527	1524
Orraya occultus	DD	NA	1477	1521	1298	1021	1545	1040	1027
Takydromus toyamai	EN	5.76609	1437	1520	1525	1524	1463	1526	1522
Phelsuma antanosy	CR	5.76461	1436	1519	1524	1523	1462	1525	1521
Eurydactylodes occidentalis	CR	5.7565	1435	1518	1523	1522	1460	1524	1520
Iguana delicatissima	EN	5.75106	1434	1517	1522	1521	1457	1523	1519
Phoenicolacerta kulzeri	EN	5.72548	1433	1516	1521	1520	1456	1522	1518
Nannoscincus hanchisteus	CR	5.72114	1432	1515	1520	1519	1455	1521	1517
Rhampholeon spinosus	EN	5.71976	1431	1514	1519	1518	1454	1520	1516
Brachylophus fasciatus	EN	5.71268	1430	1513	1518	1517	1451	1519	1515
Eutropis clivicola	EN	5.70279	1429	1512	1517	1516	1450	1518	1514
Janetaescincus braueri	EN	5.69623	1427.5	1510.5	1515.5	1514.5	1448.5	1516.5	1512.5
Janetaescincus veseyfitzgeraldi	EN	5.69623	1427.5	1510.5	1515.5	1514.5	1448.5	1516.5	1512.5
Rhacodactylus trachyrhynchus	EN	5.6962	1426	1509	1514	1513	1447	1515	1511
Anolis marron	EN	5.69563	1425	1508	1513	1512	1445	1514	1510
Matoatoa brevipes	VU	5.68515	1424	1507	1512	1511	1444	1513	1509
Elapsoidea nigra	EN	5.68354	1423	1506	1511	1510	1443	1512	1508
Luperosaurus macgregori	EN	5.67832	1422	1505	1510	1508.5	1442	1511	1507
Furcifer belalandaensis	CR	5.66536	1421	1504	1509	1507	1441	1510	1505
Brookesia bonsi	CR	5.65089	1420	1503	1508	1505	1440	1509	1504
Saurodactylus fasciatus	VU	5.64811	1419	1502	1507	1504	1439	1508	1503
Ctenosaura bakeri	CR	5.62968	1418	1501	1506	1503	1438	1507	1502
Uroplatus pietschmanni	EN	5.62574	1417	1500	1505	1502	1437	1506	1501
Anolis guafe	EN	5.62312	1416	1499	1504	1501	1436	1505	1500
Gekko auriverrucosus	DD	NA	1487	1498	1258	1252	1528	898	885.5
Brookesia minima	EN	5.60591	1415	1497	1502	1500	1433	1504	1499
Phelsuma vanheygeni	EN	5.59266	1414	1496	1501	1499	1432	1503	1498
Rhinophis travancoricus	EN	5.56441	1413	1495	1500	1498	1429	1502	1496.5
Anolis loveridgei	EN	5.56064	1412	1494	1499	1497	1428	1501	1495.5
Paroedura tanjaka	EN	5.55728	1411	1493	1497	1496	1427	1500	1494.5
Calumma furcifer	EN	5.55413	1410	1492	1496	1495	1426	1499	1493.5
Xenosaurus grandis	VU	5.55192	1409	1491	1495	1494	1425	1498	1492.5
Tropidophorus latiscutatus	DD	NA	1511	1490	1494	1228	1559	1248	1234
Brookesia exarmata	EN	5.54864	1407.5	1488.5	1492.5	1492.5	1423.5	1496.5	1491
Brookesia dentata	EN	5.54864	1407.5	1488.5	1492.5	1492.5	1423.5	1496.5	1491
Dierogekko koniambo	CR	5.52918	1406	1487	1491	1491	1422	1495	1489.5
Typhlops capitulatus	EN	5.52706	1405	1486	1490	1490	1421	1494	1488.5
Brookesia peyrierasi	EN	5.52146	1403.5	1484.5	1488.5	1488.5	1419.5	1492.5	1487
Brookesia karchei	EN	5.52146	1403.5	1484.5	1488.5	1488.5	1419.5	1492.5	1487
Algyroides marchi	EN	5.51921	1402	1483	1487	1487	1418	1491	1485.5
Calamaria yunnanensis	EN	5.51131	1401	1482	1486	1486	1416	1490	1484.5
Phelsuma serraticauda	EN	5.51102	1400	1481	1485	1485	1415	1489	1483.5
Tribolonotus brongersmai	DD	NA	1513	1480	776	1211	1515	781	770
Thermophis zhaoermii	EN	5.49739	1399	1479	1484	1484	1414	1488	1482
Gerrhonotus parvus	EN	5.47754	1398	1478	1483	1483	1412	1487	1481
Chalcides mauritanicus	EN	5.46463	1397	1477	1481	1482	1411	1486	1480
Uromastyx thomasi	VU	5.46147	1396	1476	1480	1481	1410	1485	1479
Colobodactylus dalcyanus	DD	NA	1518	1475	1194	1354	1557	1207	1193
Dierogekko inexpectatus	CR	5.44775	1395	1474	1479	1480	1409	1484	1478
Exiliboa placata	VU	5.43945	1394	1473	1478	1479	1408	1483	1477
Dierogekko kaalaensis	CR	5.43627	1392.5	1471.5	1476.5	1477.5	1406.5	1481.5	1475.5
Dierogekko thomaswhitei	CR	5.43627	1392.5	1471.5	1476.5	1477.5	1406.5	1481.5	1475.5
Lycognathophis seychellensis	EN	5.42115	1391	1470	1475	1476	1403	1480	1473
Paroedura sanctijohannis	EN	5.41866	1390	1469	1474	1475	1402	1479	1472
Dierogekko nehoueensis	CR	5.41485	1389	1468	1473	1474	1401	1478	1471
Lygodactylus pauliani	DD	NA	1496	1467	1351	691.5	1504	708.5	700.5
Cryophis hallbergi	DD	NA	1564	1466	1348	1472	1502	697	687
Macrovipera schweizeri	EN	5.39442	1388	1465	1472	1470	1400	1477	1470
Kanakysaurus viviparus	EN	5.38928	1387	1464	1470	1469	1399	1476	1469
Parvilacerta fraasii	EN	5.38802	1386	1463	1469	1468	1397	1475	1468
Brookesia perarmata	EN	5.37889	1385	1462	1468	1467	1396	1474	1467
Furcifer minor	EN	5.37523	1384	1461	1467	1466	1395	1473	1466
Phelsuma seippi	EN	5.36449	1383	1460	1466	1465	1394	1472	1465
Acanthodactylus blanci	EN	5.35004	1382	1459	1465	1464	1393	1471	1464
Anolis strahmi	EN	5.33712	1381	1458	1464	1463	1392	1470	1463
Zonosaurus subunicolor	EN	5.3365	1380	1457	1463	1462	1391	1469	1462
Bachia bresslaui	VU	5.33233	1379	1456	1462	1461	1390	1468	1461
Lepidophyma lipetzi	EN	5.28638	1378	1455	1460	1460	1389	1467	1459.5
Blaesodactylus boivini	VU	5.28536	1377	1454	1459	1459	1388	1466	1458.5
Phelsuma klemmeri	EN	5.2809	1376	1453	1458	1458	1387	1465	1457.5
Lioscincus maruia	EN	5.27849	1375	1452	1457	1457	1386	1464	1456.5
Lioscincus steindachneri	EN	5.27736	1374	1451	1456	1456	1385	1463	1455.5
Abronia chiszari	EN	5.26247	1373	1450	1455	1455	1384	1462	1454
Bavayia ornata	EN	5.25407	1372	1449	1454	1454	1383	1461	1453
Phelsuma robertmertensi	EN	5.25354	1371	1448	1453	1453	1382	1460	1452
Stenocercus festae	VU	5.24309	1370	1447	1452	1452	1380	1459	1451
Lygodactylus gravis	VU	5.24118	1369	1446	1451	1451	1379	1458	1450
Acanthodactylus schreiberi	EN	5.24103	1368	1445	1450	1450	1378	1457	1449
Crotaphytus antiquus	EN	5.21513	1367	1444	1449	1449	1374	1456	1448
Bavayia goroensis	EN	5.20786	1366	1443	1448	1448	1373	1455	1447
Uroplatus malama	VU	5.19917	1365	1442	1447	1447	1372	1454	1446
Anolis haetianus	EN	5.19609	1364	1441	1446	1446	1371	1453	1445
Emoia loyaltiensis	VU	5.19531	1363	1440	1445	1445	1370	1452	1444
Phelsuma flavigularis	EN	5.19267	1362	1439	1444	1444	1369	1451	1443
Ceratophora aspera	VU	5.18846	1361	1438	1443	1443	1368	1450	1442
Sphaerodactylus torrei	VU	5.18837	1360	1437	1442	1442	1367	1449	1441
Lepidophyma lowei	DD	NA	1501	1436	471	1304	1480	475	468
Anolis ahli	EN	5.18288	1359	1435	1441	1441	1366	1448	1440
Nannoscincus greeri	EN	5.1805	1358	1434	1439	1440	1365	1447	1439
Celatiscincus euryotis	EN	5.17301	1356.5	1432.5	1437.5	1438.5	1363.5	1445.5	1437.5
Celatiscincus similis	EN	5.17301	1356.5	1432.5	1437.5	1438.5	1363.5	1445.5	1437.5
Psilophthalmus paeminosus	VU	5.17032	1355	1431	1436	1437	1362	1444	1436
Eurydactylodes symmetricus	EN	5.16306	1354	1430	1435	1436	1361	1443	1435
Gambelia sila	EN	5.15723	1353	1429	1434	1435	1360	1442	1434
Brookesia decaryi	EN	5.1498	1352	1428	1433	1434	1359	1441	1433
Nannoscincus garrulus	EN	5.14333	1351	1427	1431	1433	1358	1440	1432
Chioninia vaillantii	EN	5.12609	1350	1426	1430	1432	1357	1439	1431
Gekko grossmanni	DD	NA	1489	1425	1029.5	1526	1546.5	1041.5	1026.5
Abronia graminea	EN	5.09649	1349	1424	1429	1431	1356	1438	1429
Ameiva corax	VU	5.09095	1348	1423	1428	1430	1355	1437	1428
Ctenosaura palearis	EN	5.08981	1347	1422	1427	1429	1354	1436	1427
Brookesia lineata	EN	5.08632	1346	1421	1426	1428	1353	1435	1426
Uropeltis liura	DD	NA	1544	1420	1294	1011	1544	1031	1018
Abronia campbelli	CR	5.08133	1345	1419	1425	1427	1352	1434	1425
Uroplatus ebenaui	VU	5.0754	1344	1418	1423	1426	1351	1433	1424
Calumma hilleniusi	EN	5.07282	1343	1417	1422	1425	1350	1432	1423
Tracheloptychus petersi	VU	5.07219	1342	1416	1421	1424	1349	1431	1422
Rhampholeon marshalli	VU	5.06434	1341	1415	1420	1423	1348	1430	1421
Uma exsul	EN	5.06329	1340	1414	1419	1422	1347	1429	1420
Trapelus savignii	VU	5.06286	1339	1413	1418	1421	1346	1428	1419
Lepidophyma dontomasi	DD	NA	1502	1412	361.5	984.5	1458.5	363.5	358.75
Trachylepis wrightii	VU	5.03245	1338	1411	1417	1420	1345	1427	1418
Nannoscincus humectus	EN	5.028	1337	1410	1416	1419	1344	1426	1417
Iberolacerta cyreni	EN	5.02612	1336	1409	1415	1418	1343	1425	1416
Abronia ornelasi	DD	NA	1525	1408	331	970	1453	333	328
Calumma gallus	EN	5.02328	1335	1407	1414	1417	1342	1424	1415
Brookesia valerieae	EN	5.02223	1334	1406	1413	1416	1341	1423	1414
Liolaemus somuncurae	DD	NA	1539	1405	326	966	1452	328	324.5
Nannoscincus slevini	EN	5.01771	1333	1404	1412	1415	1340	1422	1413
Zonosaurus boettgeri	VU	5.01249	1332	1403	1411	1414	1339	1421	1412
Paroedura vazimba	VU	4.99851	1331	1402	1410	1413	1338	1420	1411
Caledoniscincus orestes	EN	4.99567	1330	1401	1409	1412	1337	1419	1410
Ctenoblepharys adspersa	NT	4.9907	1329	1400	1408	1411	1335	1418	1408.5
Calumma globifer	EN	4.98306	1328	1399	1407	1410	1334	1417	1407.5
Lygodactylus madagascariensis	VU	4.9827	1327	1398	1406	1409	1333	1416	1406.5
Oligosoma otagense	EN	4.96177	1326	1397	1405	1408	1332	1415	1405
Paroedura androyensis	VU	4.95677	1325	1396	1404	1407	1331	1414	1404
Euleptes europaea	NT	4.95496	1324	1395	1403	1406	1330	1413	1403
Parvoscincus sisoni	VU	4.95478	1323	1394	1402	1405	1329	1412	1402
Iberolacerta aurelioi	EN	4.94733	1322	1393	1401	1404	1328	1411	1401
Ctenosaura melanosterna	EN	4.94559	1321	1392	1400	1403	1327	1410	1400
Ctenosaura oedirhina	EN	4.93653	1320	1391	1398	1402	1326	1409	1399
Gekko swinhonis	VU	4.92217	1319	1390	1397	1401	1324	1408	1398
Delma torquata	VU	4.91516	1318	1389	1396	1400	1323	1407	1397
Brookesia tuberculata	VU	4.91276	1317	1388	1395	1399	1322	1406	1396
Dinarolacerta mosorensis	VU	4.90853	1316	1387	1394	1398	1321	1405	1395
Anolis maculigula	VU	4.90739	1315	1386	1393	1397	1320	1404	1394
Aipysurus apraefrontalis	CR	4.89909	1314	1385	1392	1396	1319	1403	1393
Crotalus catalinensis	CR	4.89594	1313	1384	1391	1395	1318	1402	1392
Delma labialis	VU	4.8856	1312	1383	1390	1394	1317	1401	1391
Iberolacerta aranica	EN	4.88467	1311	1382	1389	1393	1316	1400	1390
Aristelliger lar	NT	4.88311	1310	1381	1388	1392	1315	1399	1389
Phelsuma standingi	VU	4.87867	1309	1380	1387	1391	1314	1398	1388
Phelsuma breviceps	VU	4.86956	1308	1379	1386	1389	1313	1397	1386.5
Ophiophagus hannah	VU	4.86452	1307	1378	1385	1387	1312	1396	1385
Varanus olivaceus	VU	4.86434	1306	1377	1384	1386	1311	1395	1384
Atlantolacerta andreanskyi	NT	4.85674	1305	1376	1383	1385	1310	1394	1383
Amphiglossus splendidus	VU	4.85601	1304	1375	1382	1384	1309	1393	1382
Hakaria simonyi	NT	4.85115	1303	1374	1381	1383	1308	1392	1381
Urosaurus auriculatus	EN	4.8447	1302	1373	1380	1382	1307	1391	1380
Heloderma suspectum	NT	4.83984	1301	1372	1379	1381	1306	1390	1379
Anolis pogus	VU	4.83539	1300	1371	1378	1380	1305	1389	1378
Amphisbaena schmidti	NT	4.83386	1299	1370	1377	1379	1304	1388	1377
Abronia mixteca	VU	4.83083	1298	1369	1376	1378	1303	1387	1376
Lepidophyma gaigeae	VU	4.83021	1297	1368	1375	1377	1302	1386	1375
Tarentola rudis	DD	NA	1485	1366.5	216	1375.5	1417	218	216
Tarentola gigas	EN	4.82528	1296	1366.5	1374	1375.5	1301	1385	1374
Emoia concolor	NT	4.82305	1295	1365	1373	1374	1300	1384	1373
Tantalophis discolor	VU	4.82185	1294	1364	1372	1373	1299	1383	1372
Bradypodion taeniabronchum	EN	4.82151	1293	1363	1371	1372	1298	1382	1371
Podarcis lilfordi	EN	4.8198	1292	1362	1370	1371	1297	1381	1370
Sceloporus subpictus	DD	NA	1537	1361	208	207	1296	31.5	30.5
Stenocercus torquatus	VU	4.81144	1290.5	1359.5	1368.5	1369.5	1294.5	1379.5	1368.5
Stenocercus crassicaudatus	VU	4.81144	1290.5	1359.5	1368.5	1369.5	1294.5	1379.5	1368.5
Amphiglossus anosyensis	VU	4.80925	1289	1358	1367	1368	1293	1378	1367
Calumma cucullatum	VU	4.80724	1288	1357	1366	1367	1291	1377	1365.5
Amphisbaena hyporissor	NT	4.80649	1287	1356	1365	1366	1290	1376	1364.5
Rhineura floridana	LC	4.80405	1286	1355	1364	1365	1289	1375	1363.5
Chalcides parallelus	EN	4.8025	1285	1354	1363	1364	1288	1374	1362.5
Podarcis carbonelli	EN	4.7933	1284	1353	1362	1363	1287	1373	1361.5
Paracontias manify	DD	NA	1510	1352	765	751	1513	770	759
Barisia rudicollis	EN	4.78852	1282.5	1350.5	1360.5	1360.5	1285.5	1371.5	1360
Barisia herrerae	EN	4.78852	1282.5	1350.5	1360.5	1360.5	1285.5	1371.5	1360
Calumma capuroni	VU	4.78082	1281	1349	1359	1359	1283	1370	1358.5
Cerberus microlepis	EN	4.77829	1280	1348	1358	1358	1282	1369	1357.5
Xantusia gracilis	VU	4.77665	1279	1347	1357	1357	1281	1368	1356.5
Ailuronyx trachygaster	VU	4.77399	1278	1346	1356	1356	1280	1367	1355.5
Hemidactylus sataraensis	VU	4.75472	1277	1345	1355	1353	1279	1366	1354
Rhadinaea fulvivittis	VU	4.75469	1276	1344	1354	1352	1278	1365	1353
Lycodon paucifasciatus	VU	4.72473	1275	1343	1353	1350	1277	1364	1352
Dierogekko validiclavis	EN	4.7217	1274	1342	1352	1349	1276	1363	1351
Adolfus alleni	NT	4.72016	1273	1341	1350	1348	1275	1362	1350
Uma inornata	EN	4.71911	1272	1340	1349	1347	1274	1361	1349
Cyrtodactylus ayeyarwadyensis	DD	NA	1493	1339	1165	1471	1554	1178	1163.5
Dibamus bourreti	DD	NA	1476	1338	1471	1346	1564	1360	1350
Draco mindanensis	VU	4.69026	1271	1337	1347	1345	1273	1359	1346.5
Phelsuma nigristriata	VU	4.68986	1270	1336	1346	1344	1272	1358	1345.5
Uroplatus henkeli	VU	4.6891	1269	1335	1345	1343	1271	1357	1344.5
Caledoniscincus auratus	EN	4.67856	1267.5	1333.5	1343.5	1341.5	1269.5	1355.5	1343
Caledoniscincus renevieri	EN	4.67856	1267.5	1333.5	1343.5	1341.5	1269.5	1355.5	1343
Anelytropsis papillosus	LC	4.67682	1265.5	1331.5	1341.5	1339.5	1267.5	1353.5	1341
Dibamus novaeguineae	LC	4.67682	1265.5	1331.5	1341.5	1339.5	1267.5	1353.5	1341
Lygodactylus expectatus	NT	4.67517	1264	1330	1340	1338	1266	1352	1339.5
Amphiglossus mandokava	VU	4.67427	1263	1329	1339	1337	1265	1351	1338.5
Hemidactylus albofasciatus	VU	4.67066	1262	1328	1338	1336	1264	1350	1337.5
Brookesia ebenaui	VU	4.66288	1261	1327	1337	1335	1263	1349	1336.5
Nannoscincus mariei	VU	4.6563	1260	1326	1336	1334	1262	1348	1335.5
Acanthodactylus masirae	DD	NA	1520	1325	630.5	1135	1495	635.5	628.5
Furcifer petteri	VU	4.63779	1259	1324	1335	1331	1261	1347	1334.5
Graciliscincus shonae	VU	4.62871	1258	1323	1334	1330	1260	1346	1333.5
Sphaerodactylus richardi	NT	4.62864	1257	1322	1333	1329	1259	1345	1332.5
Anolis longiceps	VU	4.62788	1256	1321	1332	1328	1258	1344	1331.5
Furcifer campani	VU	4.62461	1255	1320	1331	1327	1257	1343	1330.5
Abronia fimbriata	EN	4.61883	1254	1319	1330	1326	1256	1342	1329.5
Zonosaurus anelanelany	VU	4.61238	1253	1318	1329	1325	1255	1341	1328.5
Sceloporus maculosus	VU	4.6065	1252	1317	1328	1324	1254	1340	1327.5
Caledoniscincus chazeaui	EN	4.60436	1251	1316	1327	1323	1253	1339	1326.5
Sphaerodactylus thompsoni	NT	4.59703	1250	1315	1326	1322	1252	1338	1325.5
Zonosaurus quadrilineatus	VU	4.5893	1249	1314	1325	1321	1251	1337	1324.5
Marmorosphax montana	VU	4.58571	1248	1313	1324	1320	1250	1336	1323.5
Chamaeleo necasi	DD	NA	1529	1312	1564	547.5	1488	559.5	552
Typhlops biminiensis	NT	4.56999	1247	1311	1323	1319	1249	1335	1322
Uta palmeri	VU	4.5549	1246	1310	1322	1318	1248	1334	1321
Lepidophyma micropholis	VU	4.55297	1245	1309	1321	1317	1247	1333	1320
Lampropeltis webbi	DD	NA	1562	1308	126	515	1381	127	126
Coloptychon rhombifer	DD	NA	1523	1307	523	514	1486	527	520
Abronia matudai	EN	4.54778	1244	1306	1320	1316	1246	1332	1319
Acutotyphlops kunuaensis	DD	NA	1542	1305	1088.5	1080.5	1551	1100.5	1086.5
Lygodactylus rarus	NT	4.53906	1243	1304	1319	1315	1245	1331	1318
Ophryacus undulatus	VU	4.53141	1242	1303	1318	1314	1244	1330	1317
Uroplatus giganteus	VU	4.53113	1241	1302	1317	1313	1243	1329	1316
Psammodromus blanci	NT	4.52501	1240	1301	1316	1312	1242	1328	1315
Crotaphytus reticulatus	VU	4.52198	1239	1300	1315	1311	1241	1327	1314
Tropidophis pardalis	LC	4.51635	1238	1299	1314	1310	1240	1326	1313
Sphenomorphus cyanolaemus	NT	4.51132	1237	1298	1313	1308	1239	1325	1312
Simiscincus aurantiacus	VU	4.51114	1236	1297	1312	1307	1238	1324	1311
Lacertoides pardalis	VU	4.50369	1235	1296	1311	1306	1237	1323	1310
Sigaloseps ruficauda	VU	4.50069	1234	1295	1310	1305	1236	1322	1309
Brachymeles pathfinderi	DD	NA	1506	1294	434.5	425.5	1474	437.5	430.5
Quedenfeldtia trachyblepharus	NT	4.4612	1233	1293	1309	1303	1235	1321	1307
Chalcides guentheri	VU	4.46003	1231.5	1291.5	1307.5	1301.5	1233.5	1319.5	1305.5
Chalcides minutus	VU	4.46003	1231.5	1291.5	1307.5	1301.5	1233.5	1319.5	1305.5
Crocodilurus amazonicus	LC	4.45597	1230	1290	1306	1300	1232	1318	1304
Lepidophyma mayae	NT	4.45311	1229	1289	1305	1298	1231	1316	1303
Anolis monticola	NT	4.45005	1228	1288	1304	1297	1230	1315	1302
Hellenolacerta graeca	NT	4.44667	1227	1287	1303	1296	1229	1314	1301
Alopoglossus angulatus	LC	4.44149	1226	1286	1302	1295	1228	1313	1300
Archaeolacerta bedriagae	NT	4.43646	1225	1285	1301	1294	1227	1312	1299
Barisia levicollis	DD	NA	1524	1284	411	402	1470	414	407.5
Bavayia cyclura	DD	NA	1479	1282.5	409.5	1028	1468.5	412.5	407
Bavayia montana	DD	NA	1480	1282.5	409.5	401	1468.5	412.5	407.5
Oligosoma fallai	VU	4.42034	1224	1281	1300	1293	1226	1311	1297
Vipera kaznakovi	EN	4.41683	1223	1280	1299	1292	1225	1310	1296
Gekko badenii	DD	NA	1490	1279	1029.5	1022	1546.5	1041.5	1027.5
Abronia oaxacae	VU	4.40334	1222	1278	1297	1291	1224	1309	1294.5
Atheris barbouri	VU	4.40158	1220.5	1276.5	1295.5	1289.5	1222.5	1307.5	1293
Atheris ceratophora	VU	4.40158	1220.5	1276.5	1295.5	1289.5	1222.5	1307.5	1293
Abronia aurita	EN	4.38818	1219	1275	1293	1288	1221	1306	1291.5
Lyriocephalus scutatus	NT	4.38434	1218	1274	1292	1287	1220	1305	1290.5
Strophurus taenicauda	NT	4.37943	1217	1273	1291	1286	1219	1304	1289.5
Gekko athymus	NT	4.37744	1216	1272	1289	1284	1218	1303	1288.5
Calumma oshaughnessyi	VU	4.37701	1215	1271	1288	1283	1217	1302	1287.5
Lepidophyma radula	DD	NA	1503	1270	361.5	984.5	1458.5	363.5	360.25
Brookesia vadoni	VU	4.36184	1214	1269	1287	1282	1216	1301	1286
Tropidoscincus aubrianus	VU	4.35865	1213	1268	1286	1281	1215	1300	1285
Saurodactylus mauritanicus	LC	4.34967	1212	1267	1285	1280	1212	1299	1284
Alsophylax pipiens	LC	4.3481	1211	1266	1284	1279	1211	1298	1283
Acanthodactylus pardalis	VU	4.34121	1210	1265	1283	1278	1210	1297	1282
Cnemaspis limi	LC	4.33871	1209	1264	1282	1277	1209	1296	1281
Madascincus stumpffi	NT	4.3377	1208	1263	1281	1276	1208	1295	1280
Eurolophosaurus nanuzae	NT	4.3374	1207	1261.5	1280	1275	1207	1294	1279
Eurolophosaurus amathites	DD	NA	1534	1261.5	986	974	1538	995	983
Iberolacerta monticola	VU	4.33298	1206	1260	1279	1274	1206	1293	1278
Nannoscincus gracilis	VU	4.32457	1205	1259	1278	1273	1205	1292	1277
Darevskia clarkorum	EN	4.3183	1204	1258	1277	1272	1204	1291	1276
Podarcis gaigeae	VU	4.31074	1202.5	1256.5	1275.5	1270.5	1202.5	1289.5	1274.5
Podarcis milensis	VU	4.31074	1202.5	1256.5	1275.5	1270.5	1202.5	1289.5	1274.5
Crotalus pusillus	EN	4.30978	1201	1255	1274	1269	1201	1288	1273
Calodactylodes aureus	LC	4.29573	1200	1254	1273	1268	1200	1287	1272
Ailuronyx tachyscopaeus	NT	4.29309	1199	1253	1272	1267	1199	1286	1271
Urocotyledon inexpectata	LC	4.29211	1198	1252	1271	1266	1198	1285	1270
Teratoscincus przewalskii	LC	4.2857	1197	1251	1270	1265	1197	1284	1269
Ptyodactylus oudrii	LC	4.2794	1196	1250	1269	1264	1196	1283	1268
Tropidurus psammonastes	DD	NA	1535	1249	941	1506	1532	950	937
Phelsuma hielscheri	VU	4.27407	1195	1248	1268	1263	1195	1282	1266.5
Heterodon simus	VU	4.26639	1194	1247	1267	1262	1194	1281	1265.5
Trachylepis dumasi	VU	4.26402	1193	1246	1266	1261	1193	1280	1264.5
Sceloporus chaneyi	EN	4.25461	1192	1245	1265	1260	1192	1279	1263.5
Tropidurus erythrocephalus	NT	4.24826	1191	1244	1264	1259	1191	1278	1262.5
Ristella rurkii	DD	NA	1515	1243	1399	1258	1561	1277	1264
Typhlops syntherus	NT	4.24208	1190	1242	1263	1257	1190	1276	1261
Liophidium therezieni	VU	4.24172	1189	1241	1262	1256	1189	1275	1260
Uroplatus alluaudi	NT	4.23944	1188	1240	1261	1255	1188	1274	1259
Ebenavia inunguis	LC	4.23437	1187	1239	1260	1254	1187	1273	1258
Sceloporus megalepidurus	VU	4.23193	1186	1238	1259	1253	1186	1272	1257
Gymnophthalmus vanzoi	DD	NA	1519	1237	1503	878.5	1529	899.5	886.5
Pachydactylus tsodiloensis	NT	4.22671	1185	1236	1257	1251	1185	1271	1255.5
Egernia kingii	LC	4.2251	1184	1235	1256	1250	1184	1270	1254.5
Gerrhosaurus skoogi	LC	4.21783	1183	1234	1255	1249	1183	1269	1253.5
Leiocephalus schreibersii	LC	4.21561	1182	1233	1254	1248	1182	1268	1252.5
Leiocephalus carinatus	LC	4.21561	1181	1232	1253	1247	1181	1267	1251.5
Algyroides moreoticus	NT	4.2117	1180	1231	1252	1246	1180	1266	1250.5
Cyrtopodion gastrophole	DD	NA	1492	1230	874.5	860.5	1526	881.5	870.5
Lepidoblepharis xanthostigma	LC	4.20581	1179	1229	1251	1245	1179	1265	1249.5
Asaccus platyrhynchus	LC	4.20087	1177.5	1227.5	1249.5	1243.5	1177.5	1263.5	1248
Haemodracon riebeckii	LC	4.20087	1177.5	1227.5	1249.5	1243.5	1177.5	1263.5	1248
Dixonius vietnamensis	LC	4.20011	1176	1226	1248	1242	1176	1262	1246.5
Platysaurus pungweensis	LC	4.19698	1174.5	1224.5	1246.5	1240.5	1174.5	1260.5	1245
Platysaurus intermedius	LC	4.19698	1174.5	1224.5	1246.5	1240.5	1174.5	1260.5	1245
Acontias breviceps	NT	4.18871	1173	1223	1245	1239	1173	1259	1243.5
Lygodactylus blancae	NT	4.18628	1172	1222	1244	1238	1172	1258	1242
Dipsosaurus dorsalis	LC	4.17865	1171	1221	1242	1237	1171	1257	1241
Hemiphyllodactylus aurantiacus	LC	4.17737	1170	1220	1241	1236	1170	1256	1240
Plestiodon dugesii	VU	4.17566	1169	1219	1240	1235	1169	1255	1239
Anolis sminthus	DD	NA	1541	1218	845	1388	1522	851	838
Ophiomorus latastii	DD	NA	1504	1216.5	1498	1233.5	1560	1253.5	1239.5
Ophiomorus punctatissimus	LC	4.17277	1168	1216.5	1239	1233.5	1168	1253.5	1237.75
Trogonophis wiegmanni	LC	4.16721	1166.5	1214.5	1237.5	1231.5	1166.5	1251.5	1236
Diplometopon zarudnyi	LC	4.16721	1166.5	1214.5	1237.5	1231.5	1166.5	1251.5	1236
Mesoscincus managuae	LC	4.16522	1164.5	1212.5	1235.5	1229.5	1164.5	1249.5	1234
Mesoscincus schwartzei	LC	4.16522	1164.5	1212.5	1235.5	1229.5	1164.5	1249.5	1234
Xenopeltis unicolor	LC	4.16186	1163	1211	1234	1227	1163	1247	1232
Melanoseps ater	LC	4.15801	1162	1210	1233	1226	1162	1246	1231
Paracontias brocchii	NT	4.15562	1161	1209	1232	1225	1161	1245	1230
Tetradactylus africanus	LC	4.15178	1160	1208	1230	1224	1160	1244	1229
Cordylosaurus subtessellatus	LC	4.15178	1159	1207	1229	1223	1159	1243	1228
Sceloporus arenicolus	VU	4.15156	1158	1206	1228	1222	1158	1242	1227
Urosaurus clarionensis	VU	4.15155	1157	1205	1227	1221	1157	1241	1226
Tropiocolotes tripolitanus	LC	4.15018	1156	1204	1226	1220	1156	1240	1225
Elgaria panamintina	VU	4.14846	1155	1203	1225	1219	1155	1239	1224
Heloderma horridum	LC	4.14669	1154	1202	1224	1218	1154	1238	1223
Eryx jayakari	LC	4.13301	1153	1201	1223	1217	1153	1237	1222
Anolis ventrimaculatus	NT	4.13299	1152	1200	1222	1216	1152	1236	1221
Darevskia uzzelli	EN	4.13103	1151	1199	1221	1215	1151	1235	1220
Acanthocercus atricollis	LC	4.12884	1150	1198	1220	1214	1150	1234	1219
Calumma tsaratananense	VU	4.12251	1149	1197	1219	1213	1149	1233	1218
Phymaturus palluma	LC	4.11975	1148	1196	1218	1212	1148	1232	1216.5
Calotes chincollium	LC	4.1175	1147	1195	1217	1210	1147	1231	1215.5
Lepidophyma tuxtlae	DD	NA	1499	1194	774	1209	1514	779	768
Homonota fasciata	LC	4.11674	1146	1193	1216	1208	1146	1230	1214.5
Aipysurus fuscus	EN	4.11608	1145	1192	1215	1207	1145	1229	1213.5
Pituophis ruthveni	EN	4.11593	1144	1191	1214	1206	1144	1228	1212.5
Anolis alumina	NT	4.11527	1143	1190	1213	1205	1143	1227	1211.5
Amphisbaena alba	LC	4.11334	1142	1189	1212	1204	1142	1226	1210.5
Thermophis baileyi	NT	4.1111	1141	1188	1211	1203	1141	1225	1209.5
Pamelaescincus gardineri	LC	4.10836	1140	1187	1210	1202	1140	1224	1208.5
Lygodactylus guibei	NT	4.10793	1139	1186	1209	1201	1139	1223	1207.5
Placosoma cordylinum	LC	4.0997	1138	1185	1208	1200	1138	1222	1206.5
Varanus boehmei	DD	NA	1527	1184	763	1362	1512	769	758
Eublepharis turcmenicus	LC	4.09509	1137	1183	1207	1199	1137	1221	1205
Hemitheconyx caudicinctus	LC	4.09509	1136	1182	1206	1198	1136	1220	1204
Typhlosaurus caecus	LC	4.092	1135	1181	1205	1197	1135	1219	1203
Chalcides manueli	VU	4.09026	1134	1180	1204	1196	1134	1218	1202
Coleodactylus septentrionalis	LC	4.08861	1133	1179	1203	1194.5	1133	1216.5	1201
Rhinophis drummondhayi	NT	4.08438	1132	1178	1202	1193	1132	1215	1200
Thamnophis melanogaster	EN	4.08382	1131	1177	1201	1192	1131	1214	1199
Ramphotyphlops lineatus	LC	4.0829	1130	1176	1200	1191	1130	1213	1198
Naultinus gemmeus	NT	4.07902	1129	1175	1199	1190	1129	1212	1197
Zonosaurus haraldmeieri	NT	4.07745	1128	1174	1198	1189	1128	1211	1196
Sceloporus goldmani	EN	4.07529	1127	1173	1197	1188	1127	1210	1195
Plica lumaria	LC	4.075	1126	1172	1196	1187	1126	1209	1194
Isopachys anguinoides	LC	4.07259	1125	1171	1195	1186	1125	1208	1193
Bipes tridactylus	LC	4.07086	1124	1170	1193	1185	1124	1206	1191
Elasmodactylus tuberculosus	LC	4.07031	1122.5	1168.5	1191.5	1183.5	1122.5	1204.5	1189.5
Elasmodactylus tetensis	LC	4.07031	1122.5	1168.5	1191.5	1183.5	1122.5	1204.5	1189.5
Eumeces algeriensis	LC	4.06818	1121	1166.5	1189.5	1181.5	1121	1202.5	1188
Scincopus fasciatus	DD	NA	1509	1166.5	1189.5	1181.5	1556	1202.5	1272.75
Homopholis walbergii	LC	4.06808	1120	1165	1188	1180	1120	1201	1187
Gekko smithii	LC	4.06759	1119	1164	1187	1179	1119	1200	1186
Hemerophis socotrae	NT	4.06262	1118	1163	1186	1178	1118	1199	1185
Salea horsfieldii	LC	4.05845	1117	1162	1185	1177	1117	1198	1184
Diploglossus bilobatus	LC	4.05802	1115.5	1160.5	1183.5	1175.5	1115.5	1196.5	1182.5
Celestus enneagrammus	LC	4.05802	1115.5	1160.5	1183.5	1175.5	1115.5	1196.5	1182.5
Darevskia bendimahiensis	EN	4.05598	1114	1159	1182	1174	1114	1195	1181
Basiliscus plumifrons	LC	4.05357	1113	1158	1181	1173	1113	1194	1180
Sauromalus hispidus	NT	4.05353	1112	1157	1180	1172	1112	1193	1179
Naja atra	VU	4.05201	1111	1156	1179	1171	1111	1192	1178
Sinomicrurus japonicus	NT	4.05104	1110	1155	1178	1170	1110	1191	1177
Acanthosaura lepidogaster	LC	4.04776	1109	1154	1177	1169	1109	1190	1176
Paroedura oviceps	NT	4.04671	1108	1153	1176	1168	1108	1189	1175
Phelsuma kely	DD	NA	1497	1152	174.5	173.5	1404	176.5	174.5
Chondrodactylus angulifer	LC	4.04377	1107	1151	1175	1167	1107	1188	1173.5
Australolacerta australis	LC	4.03822	1106	1150	1174	1166	1106	1187	1172.5
Liolaemus chaltin	DD	NA	1538	1149	719	1351	1505	725	715
Dasia olivacea	LC	4.03724	1105	1148	1173	1165	1105	1186	1171
Bachia flavescens	LC	4.03463	1104	1147	1172	1164	1104	1185	1170
Pseudogekko smaragdinus	LC	4.02983	1103	1146	1171	1163	1103	1184	1169
Xantusia bolsonae	DD	NA	1498	1145	699.5	1473	1503	704.5	696
Sphaerodactylus goniorhynchus	NT	4.0261	1102	1144	1170	1162	1102	1183	1168
Sphaerodactylus vincenti	LC	4.01515	1101	1143	1169	1161	1101	1182	1167
Tropidophorus grayi	LC	4.01411	1100	1142	1168	1160	1100	1181	1166
Aphaniotis fusca	LC	4.00837	1098.5	1140.5	1166.5	1158.5	1098.5	1179.5	1164.5
Gonocephalus grandis	LC	4.00837	1098.5	1140.5	1166.5	1158.5	1098.5	1179.5	1164.5
Laemanctus longipes	LC	4.00299	1096.5	1138.5	1163.5	1156.5	1096.5	1176.5	1161.5
Corytophanes percarinatus	LC	4.00299	1096.5	1138.5	1163.5	1156.5	1096.5	1176.5	1161.5
Lygosoma koratense	LC	4.00215	1095	1137	1162	1155	1095	1175	1160
Cerrophidion petlalcalensis	DD	NA	1547	1136	682	162.5	1398	165.5	163.5
Sitana ponticeriana	LC	3.99948	1094	1135	1161	1154	1094	1174	1159
Blanus strauchi	LC	3.99897	1093	1134	1160	1153	1093	1173	1158
Kentropyx viridistriga	LC	3.9916	1092	1133	1159	1152	1092	1172	1157
Timon lepidus	NT	3.98852	1091	1132	1158	1151	1091	1171	1156
Vipera latastei	VU	3.98767	1090	1131	1157	1150	1090	1170	1155
Opisthotropis guangxiensis	NT	3.97292	1089	1130	1156	1149	1089	1169	1154
Darevskia alpina	VU	3.97083	1088	1129	1155	1148	1088	1168	1153
Stenocercus scapularis	LC	3.96994	1087	1128	1154	1147	1087	1167	1152
Iberolacerta horvathi	NT	3.96926	1086	1127	1153	1146	1086	1166	1151
Furcifer antimena	VU	3.96816	1084.5	1125.5	1151.5	1144.5	1084.5	1164.5	1149.5
Furcifer labordi	VU	3.96816	1084.5	1125.5	1151.5	1144.5	1084.5	1164.5	1149.5
Uromastyx benti	LC	3.96541	1082.5	1123.5	1149.5	1142.5	1082.5	1162.5	1147.5
Uromastyx ocellata	LC	3.96541	1082.5	1123.5	1149.5	1142.5	1082.5	1162.5	1147.5
Brachymeles minimus	NT	3.96465	1081	1122	1148	1141	1081	1161	1146
Eutropis nagarjuni	NT	3.96322	1080	1121	1147	1140	1080	1160	1145
Gonatodes caudiscutatus	LC	3.96102	1079	1120	1146	1139	1079	1159	1144
Bipes canaliculatus	LC	3.9607	1077.5	1118.5	1144.5	1137.5	1077.5	1157.5	1142.5
Bipes biporus	LC	3.9607	1077.5	1118.5	1144.5	1137.5	1077.5	1157.5	1142.5
Phyllodactylus paucituberculatus	DD	NA	1484	1117	634	1333	1497	639	631
Ophisops occidentalis	LC	3.9559	1076	1116	1143	1136	1076	1156	1141
Anomochilus leonardi	LC	3.94937	1074.5	1114.5	1141.5	1133.5	1074.5	1154.5	1138.5
Cylindrophis ruffus	LC	3.94937	1074.5	1114.5	1141.5	1133.5	1074.5	1154.5	1138.5
Arthrosaura kockii	LC	3.9469	1073	1113	1140	1132	1073	1153	1137
Psammodromus hispanicus	LC	3.94581	1072	1112	1139	1131	1072	1152	1136
Anniella pulchra	LC	3.9448	1071	1111	1138	1130	1071	1151	1135
Pseudoxyrhopus ambreensis	NT	3.9418	1070	1110	1137	1129	1070	1150	1134
Gonatodes hasemani	LC	3.91942	1069	1109	1136	1127.5	1069	1148.5	1133
Pedioplanis laticeps	LC	3.91737	1068	1108	1135	1126	1068	1147	1132
Pedioplanis gaerdesi	LC	3.91737	1067	1107	1134	1125	1067	1146	1131
Micrelaps bicoloratus	LC	3.91457	1066	1106	1133	1124	1066	1145	1130
Japalura tricarinata	LC	3.90997	1064.5	1104.5	1131.5	1122.5	1064.5	1143.5	1128.5
Japalura variegata	LC	3.90997	1064.5	1104.5	1131.5	1122.5	1064.5	1143.5	1128.5
Zootoca vivipara	LC	3.90872	1063	1103	1130	1121	1063	1142	1127
Lacerta schreiberi	NT	3.90795	1062	1102	1129	1120	1062	1141	1126
Sphaerodactylus glaucus	LC	3.90666	1061	1101	1128	1119	1061	1140	1125
Diplolaemus darwinii	LC	3.90616	1060	1100	1127	1118	1060	1139	1124
Loxocemus bicolor	LC	3.90605	1059	1099	1126	1117	1059	1138	1123
Mochlus sundevalli	LC	3.90469	1058	1098	1125	1116	1058	1137	1122
Mochlus brevicaudis	LC	3.90469	1057	1097	1124	1115	1057	1136	1121
Pristurus celerrimus	LC	3.90245	1056	1096	1123	1114	1056	1135	1120
Melanophidium punctatum	LC	3.89646	1055	1095	1122	1113	1055	1134	1119
Cnemidophorus gramivagus	LC	3.89475	1054	1094	1121	1112	1054	1133	1118
Lioscincus tillieri	NT	3.89219	1053	1093	1120	1111	1053	1132	1117
Holbrookia lacerata	NT	3.88909	1052	1092	1119	1110	1052	1131	1116
Brachymeles bicolor	NT	3.88812	1051	1091	1118	1109	1051	1130	1115
Draco dussumieri	LC	3.88746	1050	1090	1117	1108	1050	1129	1114
Liopholidophis dimorphus	NT	3.88591	1049	1089	1116	1107	1049	1128	1113
Ophisaurus ventralis	LC	3.88405	1047.5	1087.5	1114.5	1105.5	1047.5	1126.5	1111.5
Ophisaurus attenuatus	LC	3.88405	1047.5	1087.5	1114.5	1105.5	1047.5	1126.5	1111.5
Ptychozoon lionotum	LC	3.88384	1046	1086	1113	1104	1046	1125	1110
Xenodermus javanicus	LC	3.87918	1045	1085	1112	1103	1045	1124	1109
Zonosaurus rufipes	NT	3.87766	1044	1084	1111	1102	1044	1123	1108
Pseudocalotes brevipes	LC	3.87552	1043	1083	1110	1101	1043	1122	1107
Japalura flaviceps	LC	3.87552	1042	1082	1109	1100	1042	1121	1106
Iberolacerta galani	NT	3.87407	1041	1081	1108	1099	1041	1120	1105
Pachydactylus vansoni	LC	3.87199	1040	1080	1107	1098	1040	1119	1104
Lichanura trivirgata	LC	3.87026	1038.5	1078.5	1105.5	1096.5	1038.5	1117.5	1102.5
Charina bottae	LC	3.87026	1038.5	1078.5	1105.5	1096.5	1038.5	1117.5	1102.5
Geckolepis maculata	LC	3.86714	1036.5	1076.5	1103.5	1094.5	1036.5	1115.5	1100.5
Geckolepis typica	LC	3.86714	1036.5	1076.5	1103.5	1094.5	1036.5	1115.5	1100.5
Hemidactylus granti	NT	3.86369	1035	1075	1102	1093	1035	1114	1099
Microlophus peruvianus	LC	3.86323	1034	1074	1100.5	1092	1034	1112.5	1097.5
Naja mandalayensis	VU	3.86142	1033	1073	1099	1091	1033	1111	1096
Phyllodactylus unctus	NT	3.85904	1032	1072	1098	1090	1032	1110	1095
Cnemaspis podihuna	LC	3.85806	1031	1071	1097	1089	1031	1109	1094
Asthenodipsas vertebralis	LC	3.85804	1030	1070	1096	1088	1030	1108	1093
Chamaeleo monachus	NT	3.85686	1029	1069	1095	1087	1029	1107	1091.5
Bothriechis rowleyi	VU	3.85367	1027.5	1067.5	1093.5	1085.5	1027.5	1105.5	1090
Bothriechis aurifer	VU	3.85367	1027.5	1067.5	1093.5	1085.5	1027.5	1105.5	1090
Sibynophis triangularis	NT	3.85163	1026	1066	1092	1084	1026	1104	1088.5
Enhydris longicauda	VU	3.85145	1025	1065	1091	1083	1025	1103	1087.5
Cyrtodactylus louisiadensis	LC	3.84828	1024	1064	1090	1082	1024	1102	1086.5
Acutotyphlops subocularis	LC	3.84668	1023	1063	1088.5	1080.5	1023	1100.5	1085.25
Gehyra pilbara	LC	3.84447	1022	1062	1087	1079	1022	1099	1084
Luperosaurus iskandari	DD	NA	1488	1061	1086	1078	1550	1098	1083
Psammodromus algirus	LC	3.83186	1021	1060	1085	1077	1021	1097	1082
Balanophis ceylonensis	NT	3.83107	1020	1059	1084	1076	1020	1096	1081
Coleonyx elegans	LC	3.82891	1018.5	1057.5	1082.5	1074.5	1018.5	1094.5	1079.5
Coleonyx mitratus	LC	3.82891	1018.5	1057.5	1082.5	1074.5	1018.5	1094.5	1079.5
Pristurus insignis	LC	3.82693	1017	1056	1081	1073	1017	1093	1078
Oxyrhabdium leporinum	LC	3.82652	1016	1055	1080	1072	1016	1092	1077
Omanosaura jayakari	LC	3.82572	1014.5	1053.5	1078.5	1070.5	1014.5	1090.5	1075.5
Omanosaura cyanura	LC	3.82572	1014.5	1053.5	1078.5	1070.5	1014.5	1090.5	1075.5
Pristidactylus torquatus	LC	3.82312	1012.5	1051.5	1076.5	1068.5	1012.5	1088.5	1073.5
Leiosaurus catamarcensis	LC	3.82312	1012.5	1051.5	1076.5	1068.5	1012.5	1088.5	1073.5
Hypsilurus bruijnii	DD	NA	1530	1050	1075	1309	1549	1087	1073.5
Agamura persica	LC	3.81651	1011	1049	1074	1067	1011	1086	1071
Sigaloseps deplanchei	NT	3.80754	1010	1048	1073	1066	1010	1085	1070
Sphenomorphus concinnatus	LC	3.80505	1009	1047	1072	1065	1009	1084	1069
Gekko chinensis	LC	3.80429	1008	1046	1071	1064	1008	1083	1068
Gallotia stehlini	LC	3.80348	1007	1045	1070	1063	1007	1082	1067
Leposoma percarinatum	LC	3.79883	1005.5	1043.5	1068.5	1061.5	1005.5	1080.5	1065.5
Leposoma parietale	LC	3.79883	1005.5	1043.5	1068.5	1061.5	1005.5	1080.5	1065.5
Hemidactylus foudaii	LC	3.79788	1004	1042	1067	1060	1004	1079	1064
Brachyophidium rhodogaster	LC	3.79774	1003	1041	1066	1059	1003	1078	1063
Madascincus melanopleura	LC	3.79261	1002	1040	1065	1058	1002	1077	1062
Cercosaura argulus	LC	3.78962	1000.5	1038.5	1063.5	1056.5	1000.5	1075.5	1060.5
Cercosaura schreibersii	LC	3.78962	1000.5	1038.5	1063.5	1056.5	1000.5	1075.5	1060.5
Compsophis albiventris	NT	3.78842	999	1037	1062	1055	999	1074	1059
Hemidactylus palaichthus	LC	3.78686	998	1036	1061	1054	998	1073	1058
Hemidactylus mercatorius	LC	3.78686	997	1035	1060	1053	997	1072	1057
Scaphiodontophis annulatus	LC	3.78443	996	1034	1059	1052	996	1071	1056
Pseudemoia pagenstecheri	LC	3.78399	995	1033	1058	1051	995	1070	1055
Echiopsis curta	NT	3.78388	994	1032	1057	1050	994	1069	1054
Phyllodactylus reissii	LC	3.78294	993	1031	1056	1049	993	1068	1053
Aplopeltura boa	LC	3.77464	992	1030	1055	1048	992	1067	1052
Naja siamensis	VU	3.7721	991	1029	1054	1047	991	1066	1051
Coleonyx variegatus	LC	3.77139	989.5	1027.5	1052.5	1045.5	989.5	1064.5	1049.5
Coleonyx brevis	LC	3.77139	989.5	1027.5	1052.5	1045.5	989.5	1064.5	1049.5
Gallotia atlantica	LC	3.7706	988	1026	1051	1044	988	1063	1048
Quedenfeldtia moerens	LC	3.76805	987	1025	1050	1043	987	1062	1047
Gehyra brevipalmata	LC	3.7679	986	1024	1049	1042	986	1061	1046
Teira dugesii	LC	3.76534	985	1023	1048	1041	985	1060	1045
Acrochordus javanicus	LC	3.76009	984	1022	1047	1040	984	1059	1044
Cyrtopodion scabrum	LC	3.75985	983	1021	1046	1039	983	1058	1043
Anolis occultus	LC	3.75691	982	1020	1045	1038	982	1057	1042
Lipinia pulchella	LC	3.75465	981	1019	1044	1037	981	1056	1041
Dalmatolacerta oxycephala	LC	3.75352	980	1018	1043	1036	980	1055	1040
Cryptoblepharus novocaledonicus	LC	3.75306	979	1017	1042	1035	979	1054	1039
Saltuarius cornutus	LC	3.75293	978	1016	1041	1034	978	1053	1038
Lygodactylus montanus	LC	3.74447	977	1015	1040	1033	977	1052	1037
Apathya cappadocica	LC	3.74331	976	1014	1039	1032	976	1051	1036
Thamnophis mendax	EN	3.74259	975	1013	1038	1031	975	1050	1035
Phrynosoma mcallii	NT	3.73983	974	1012	1037	1030	974	1049	1034
Hemidactylus frenatus	LC	3.73636	973	1011	1036	1029	973	1048	1033
Pseudorabdion oxycephalum	LC	3.73367	972	1010	1035	1027	972	1047	1031.5
Trachylepis socotrana	LC	3.73226	971	1009	1034	1026	971	1046	1030.5
Sanzinia madagascariensis	LC	3.7306	970	1008	1033	1025	970	1045	1029.5
Pachydactylus labialis	LC	3.72999	969	1007	1032	1024	969	1044	1028.5
Pachydactylus maculatus	LC	3.72999	968	1006	1031	1023	968	1043	1027.5
Elaphe quatuorlineata	NT	3.71307	967	1005	1028	1019	967	1039	1024
Trachylepis vittata	LC	3.70847	965.5	1003.5	1026.5	1017.5	965.5	1037.5	1022.5
Trachylepis aurata	LC	3.70847	965.5	1003.5	1026.5	1017.5	965.5	1037.5	1022.5
Lygodactylus tolampyae	LC	3.70284	964	1002	1025	1016	964	1036	1021
Draco lineatus	LC	3.70039	963	1001	1024	1015	963	1035	1020
Achalinus rufescens	LC	3.70026	961.5	999.5	1022.5	1013.5	961.5	1033.5	1018.5
Achalinus meiguensis	LC	3.70026	961.5	999.5	1022.5	1013.5	961.5	1033.5	1018.5
Brookesia betschi	NT	3.70002	960	998	1021	1012	960	1032	1017
Blaesodactylus sakalava	LC	3.69867	958.5	996.5	1019.5	1009.5	958.5	1029.5	1014.5
Blaesodactylus antongilensis	LC	3.69867	958.5	996.5	1019.5	1009.5	958.5	1029.5	1014.5
Anolis armouri	NT	3.69854	957	995	1018	1008	957	1028	1013
Abronia anzuetoi	VU	3.6958	956	994	1017	1007	956	1027	1012
Anolis jacare	LC	3.69479	955	993	1016	1006	955	1026	1011
Darevskia praticola	NT	3.6942	954	992	1015	1005	954	1025	1010
Tribolonotus blanchardi	LC	3.6935	953	991	1014	1004	953	1024	1009
Bunopus tuberculatus	LC	3.69293	952	989.5	1013	1002.5	952	1022.5	1008
Bunopus crassicauda	DD	NA	1491	989.5	1424	1002.5	1543	1022.5	1009.5
Aparallactus capensis	LC	3.69289	951	988	1012	1001	951	1021	1007
Polemon acanthias	LC	3.69289	950	987	1011	1000	950	1020	1006
Chalcides bedriagai	NT	3.69	949	986	1010	999	949	1019	1005
Blanus cinereus	LC	3.68978	948	985	1009	998	948	1018	1004
Uroplatus phantasticus	LC	3.68911	947	984	1008	997	947	1017	1003
Saproscincus czechurai	LC	3.68726	946	983	1007	996	946	1016	1002
Calumma guibei	NT	3.68653	945	982	1006	995	945	1015	1001
Anolis fitchi	LC	3.68603	944	981	1005	994	944	1014	1000
Tracheloptychus madagascariensis	LC	3.6859	943	980	1004	993	943	1013	999
Sibynophis bistrigatus	DD	NA	1556	979	1290	1285	1541	1012	998
Diadophis punctatus	LC	3.68562	942	978	1003	992	942	1011	997
Psomophis obtusus	LC	3.68387	941	977	1002	991	941	1010	996
Hemidactylus depressus	LC	3.67853	940	976	1000	990	940	1009	995
Typhlops hypomethes	LC	3.67811	939	975	999	989	939	1008	994
Uma paraphygas	NT	3.677	938	974	998	988	938	1007	993
Trapelus ruderatus	LC	3.67656	937	973	997	987	937	1006	992
Atractaspis irregularis	LC	3.67361	936	972	996	986	936	1005	991
Lygodactylus tuberosus	LC	3.67002	935	971	995	983	935	1004	989.5
Acrochordus arafurae	LC	3.66945	933.5	969.5	993.5	981.5	933.5	1002.5	988
Acrochordus granulatus	LC	3.66945	933.5	969.5	993.5	981.5	933.5	1002.5	988
Dendrelaphis bifrenalis	LC	3.66748	932	968	992	980	932	1001	986.5
Tropidophorus misaminius	LC	3.66571	930.5	966.5	990.5	978.5	930.5	999.5	985
Tropidophorus partelloi	LC	3.66571	930.5	966.5	990.5	978.5	930.5	999.5	985
Caledoniscincus terma	VU	3.6619	929	965	989	977	929	998	983.5
Contia tenuis	LC	3.65508	928	964	988	976	928	997	982.5
Madascincus mouroundavae	LC	3.64456	927	963	987	975	927	996	981.5
Chamaeleo namaquensis	LC	3.64303	926	962	985	973	926	994	979.5
Proablepharus reginae	LC	3.64246	925	961	984	972	925	993	978.5
Rhampholeon spectrum	LC	3.64032	924	960	983	971	924	992	977.5
Pristurus carteri	LC	3.63652	923	959	982	969	923	991	976
Aspidoscelis velox	LC	3.63642	922	958	981	968	922	990	975
Brookesia griveaudi	NT	3.63594	921	957	980	967	921	989	974
Cyclophiops major	LC	3.63368	920	956	979	965	920	988	973
Nactus pelagicus	LC	3.63356	918.5	954.5	977.5	963.5	918.5	986.5	971.5
Nactus multicarinatus	LC	3.63356	918.5	954.5	977.5	963.5	918.5	986.5	971.5
Uroplatus lineatus	LC	3.63339	917	953	976	962	917	985	970
Eutropis bibronii	LC	3.62335	916	952	975	961	916	984	969
Boiga kraepelini	LC	3.62248	915	951	974	960	915	983	968
Bavayia pulchella	NT	3.62138	914	950	973	959	914	982	967
Gehyra dubia	LC	3.62102	913	949	972	958	913	981	966
Calliophis bivirgata	LC	3.61985	912	948	971	957	912	980	965
Ablepharus budaki	LC	3.61949	911	947	970	956	911	979	964
Phyllodactylus tuberculosus	LC	3.61942	910	946	969	955	910	978	963
Uropeltis ceylanicus	LC	3.61817	909	945	968	954	909	977	962
Blanus tingitanus	LC	3.61253	907.5	943.5	966.5	952.5	907.5	975.5	960.5
Blanus mettetali	LC	3.61253	907.5	943.5	966.5	952.5	907.5	975.5	960.5
Chioninia stangeri	NT	3.6101	906	942	965	951	906	974	959
Stenocercus imitator	LC	3.60974	905	941	964	950	905	973	958
Gekko hokouensis	LC	3.60552	904	940	963	949	904	972	957
Timon princeps	LC	3.60374	903	939	962	948	903	971	956
Thelotornis capensis	LC	3.60266	902	938	961	947	902	970	955
Coelognathus flavolineatus	LC	3.60266	901	937	960	946	901	969	954
Chalarodon madagascariensis	LC	3.59946	900	936	959	945	900	968	953
Luperosaurus cumingii	DD	NA	1486	935	958	1508.5	1535	967	954.5
Ctenophorus maculosus	LC	3.59817	899	934	957	944	899	966	951
Calumma parsonii	NT	3.59677	898	933	956	943	898	965	950
Oplurus quadrimaculatus	LC	3.59551	897	932	955	942	897	964	949
Sceloporus parvus	LC	3.59371	896	931	953	940	896	962	947.5
Nothopsis rugosus	LC	3.59289	895	930	952	939	895	961	946.5
Paracontias holomelas	LC	3.59041	894	929	951	938	894	960	945.5
Petrosaurus mearnsi	LC	3.58954	893	928	950	937	893	959	944.5
Lucasium byrnei	LC	3.58951	892	927	949	936	892	958	943.5
Philodryas psammophidea	LC	3.58931	891	926	948	935	891	957	942.5
Tarentola americana	LC	3.58929	890	925	947	934	890	956	941.5
Bachia trisanale	DD	NA	1517	923.5	945.5	932.5	1533	954.5	942
Bachia panoplia	LC	3.58735	889	923.5	945.5	932.5	889	954.5	940.25
Micruroides euryxanthus	LC	3.58594	888	922	944	931	888	953	939
Atractaspis microlepidota	LC	3.584	887	921	943	930	887	952	938
Atractaspis micropholis	LC	3.584	886	920	942	929	886	951	937
Panaspis togoensis	LC	3.58027	885	919	940	928	885	949	935
Anolis olssoni	LC	3.57849	884	918	939	927	884	948	934
Carphophis amoenus	LC	3.57639	883	917	938	926	883	947	933
Pristurus abdelkuri	LC	3.57596	882	916	937	925	882	946	932
Pristurus rupestris	LC	3.57596	881	915	936	924	881	945	931
Anolis clivicola	LC	3.57588	880	914	935	923	880	944	930
Oligosoma acrinasum	NT	3.57547	879	913	934	922	879	943	929
Crisantophis nevermanni	LC	3.57541	877.5	911.5	932.5	920.5	877.5	941.5	927.5
Conophis lineatus	LC	3.57541	877.5	911.5	932.5	920.5	877.5	941.5	927.5
Scincella lateralis	LC	3.57538	875.5	909.5	930.5	918.5	875.5	939.5	925.5
Scincella gemmingeri	LC	3.57538	875.5	909.5	930.5	918.5	875.5	939.5	925.5
Madascincus igneocaudatus	LC	3.57484	874	908	929	917	874	938	924
Chalcides pseudostriatus	NT	3.5735	873	907	928	916	873	937	923
Ameiva lineolata	LC	3.57235	872	906	927	915	872	936	922
Ameiva chrysolaema	LC	3.57235	871	905	926	914	871	935	921
Prosymna janii	LC	3.57064	870	904	925	913	870	934	920
Prosymna meleagris	LC	3.57064	869	903	924	912	869	933	919
Paroedura picta	LC	3.57047	868	902	923	911	868	932	918
Stenocercus marmoratus	LC	3.56947	867	901	922	910	867	931	917
Sphaerodactylus notatus	LC	3.56936	866	900	921	909	866	930	916
Sphenomorphus acutus	LC	3.56849	865	899	920	908	865	929	915
Opheodrys aestivus	LC	3.56733	864	898	919	907	864	928	914
Lepidophyma pajapanensis	LC	3.56642	863	897	918	906	863	927	913
Aspidoscelis deppei	LC	3.56326	862	896	917	905	862	926	912
Hemidactylus maculatus	LC	3.55983	860.5	894.5	915.5	903.5	860.5	924.5	910.5
Hemidactylus prashadi	LC	3.55983	860.5	894.5	915.5	903.5	860.5	924.5	910.5
Telescopus fallax	LC	3.5578	859	893	914	902	859	923	909
Pareas margaritophorus	LC	3.55562	858	892	913	901	858	922	908
Agama hispida	LC	3.55558	856.5	890.5	911.5	899.5	856.5	920.5	906.5
Agama mwanzae	LC	3.55558	856.5	890.5	911.5	899.5	856.5	920.5	906.5
Tropidurus torquatus	LC	3.55511	855	889	910	898	855	919	905
Trachylepis margaritifera	LC	3.55334	854	888	909	897	854	918	904
Ablepharus kitaibelii	LC	3.55144	852.5	886.5	907.5	895.5	852.5	916.5	902.5
Ablepharus chernovi	LC	3.55144	852.5	886.5	907.5	895.5	852.5	916.5	902.5
Hemidactylus pumilio	LC	3.54921	851	885	906	894	851	915	901
Zonosaurus ornatus	LC	3.54901	850	884	905	893	850	914	900
Phelsuma guttata	LC	3.54837	849	883	904	892	849	913	899
Acontias percivali	LC	3.54812	848	882	903	891	848	912	898
Sceloporus merriami	LC	3.54778	847	881	902	890	847	911	897
Aspidoscelis ceralbensis	LC	3.54632	845.5	879.5	900.5	888.5	845.5	909.5	895.5
Aspidoscelis tigris	LC	3.54632	845.5	879.5	900.5	888.5	845.5	909.5	895.5
Alluaudina bellyi	LC	3.54611	844	878	899	887	844	908	894
Gonyosoma oxycephalum	LC	3.54573	843	877	898	886	843	907	893
Phelsuma malamakibo	NT	3.54204	841.5	875.5	896.5	884.5	841.5	905.5	891.5
Phelsuma berghofi	NT	3.54204	841.5	875.5	896.5	884.5	841.5	905.5	891.5
Hemiergis decresiensis	LC	3.54172	840	874	895	883	840	904	890
Eulamprus heatwolei	LC	3.54172	839	873	894	882	839	903	889
Furcifer bifidus	LC	3.54096	838	872	893	881	838	902	888
Phelsuma cepediana	LC	3.54063	837	871	892	880	837	901	887
Gymnophthalmus underwoodi	LC	3.53659	836	870	891	878.5	836	899.5	885.5
Phalotris lemniscatus	LC	3.5345	835	869	890	877	835	897	883
Pachydactylus fasciatus	LC	3.53356	834	868	889	876	834	896	882
Cyrtodactylus annulatus	LC	3.53077	833	867	888	875	833	895	881
Dierogekko insularis	NT	3.53055	832	866	887	874	832	894	880
Gekko mindorensis	LC	3.53037	831	865	886	873	831	893	879
Lygodactylus chobiensis	LC	3.52784	830	864	885	871	830	892	878
Anolis festae	LC	3.52645	829	863	884	870	829	891	877
Takydromus sexlineatus	LC	3.5239	827.5	861.5	882.5	868.5	827.5	889.5	875.5
Takydromus kuehnei	LC	3.5239	827.5	861.5	882.5	868.5	827.5	889.5	875.5
Anolis fraseri	LC	3.52109	826	860	881	867	826	888	874
Pristurus guichardi	LC	3.51914	824.5	858.5	879.5	865.5	824.5	886.5	872.5
Pristurus sokotranus	LC	3.51914	824.5	858.5	879.5	865.5	824.5	886.5	872.5
Algyroides nigropunctatus	LC	3.51856	823	857	878	864	823	885	871
Zonosaurus tsingy	LC	3.51671	822	856	877	863	822	884	870
Arrhyton taeniatum	LC	3.5159	821	855	876	862	821	883	869
Cyrtopodion agamuroides	LC	3.51461	820	854	874.5	860.5	820	881.5	868
Macropisthodon rudis	LC	3.51304	819	853	873	859	819	880	867
Agama boulengeri	LC	3.51295	818	852	872	858	818	879	866
Typhlops sulcatus	LC	3.51247	817	851	871	857	817	878	865
Tribolonotus schmidti	LC	3.51084	816	850	870	856	816	877	864
Amphiglossus tsaratananensis	LC	3.50608	815	849	869	855	815	876	863
Emoia schmidti	LC	3.50504	813.5	847.5	867.5	853.5	813.5	874.5	861.5
Emoia cyanogaster	LC	3.50504	813.5	847.5	867.5	853.5	813.5	874.5	861.5
Lygodactylus picturatus	LC	3.50436	812	846	866	852	812	873	860
Bavayia geitaina	NT	3.50388	811	845	865	851	811	872	859
Hypnale nepa	LC	3.50183	810	844	864	850	810	871	858
Lytorhynchus diadema	LC	3.5005	809	843	863	849	809	870	857
Delma fraseri	LC	3.49931	808	842	862	848	808	869	856
Iberolacerta bonnali	NT	3.49837	807	841	861	847	807	868	855
Malpolon monspessulanus	LC	3.49521	806	840	860	845	806	867	853.5
Tropidodryas serra	LC	3.49304	804.5	838.5	858.5	843.5	804.5	865.5	852
Xenopholis scalaris	LC	3.49304	804.5	838.5	858.5	843.5	804.5	865.5	852
Phelsuma andamanense	LC	3.49238	803	837	857	842	803	864	850.5
Varanus yemenensis	DD	NA	1526	836	1243	1390	1524	863	850.5
Varanus exanthematicus	LC	3.49072	802	835	856	841	802	862	849
Gehyra australis	LC	3.48925	801	834	855	840	801	861	848
Gehyra borroloola	LC	3.48925	800	833	854	839	800	860	847
Anolis lineatus	LC	3.48862	799	832	853	838	799	859	846
Brachymeles talinis	LC	3.48834	798	831	852	837	798	858	845
Brachymeles elerae	DD	NA	1505	830	851	836	1523	857	846
Vipera eriwanensis	VU	3.4862	797	829	850	835	797	856	843
Lycophidion nigromaculatum	LC	3.48413	796	828	849	834	796	855	842
Lycophidion ornatum	LC	3.48413	795	827	848	833	795	854	841
Phelsuma mutabilis	LC	3.48326	794	826	847	832	794	853	840
Sceloporus utiformis	LC	3.48196	793	825	846	831	793	852	839
Paroedura gracilis	LC	3.47973	792	824	844	830	792	850	837
Acontias gracilicauda	LC	3.47951	790.5	822.5	842.5	828.5	790.5	848.5	835.5
Acontias plumbeus	LC	3.47951	790.5	822.5	842.5	828.5	790.5	848.5	835.5
Ctenophorus ornatus	LC	3.47946	789	821	841	827	789	847	834
Bungarus flaviceps	LC	3.47904	788	820	840	826	788	846	833
Dendroaspis polylepis	LC	3.47823	787	819	839	825	787	845	832
Paroedura bastardi	LC	3.47784	786	818	838	824	786	844	831
Hemidactylus giganteus	LC	3.47592	784.5	816.5	836.5	822.5	784.5	842.5	829.5
Hemidactylus aaronbaueri	LC	3.47592	784.5	816.5	836.5	822.5	784.5	842.5	829.5
Ditypophis vivax	LC	3.47526	783	815	835	821	783	841	828
Calumma gastrotaenia	LC	3.47469	782	814	834	820	782	840	827
Phoenicolacerta cyanisparsa	LC	3.47433	780.5	812.5	832.5	818.5	780.5	838.5	825.5
Phoenicolacerta laevis	LC	3.47433	780.5	812.5	832.5	818.5	780.5	838.5	825.5
Salvadora mexicana	LC	3.47395	778.5	810.5	830.5	816.5	778.5	836.5	823.5
Coluber constrictor	LC	3.47395	778.5	810.5	830.5	816.5	778.5	836.5	823.5
Python brongersmai	LC	3.47294	777	809	829	815	777	835	822
Gekko romblon	LC	3.47271	775.5	807.5	827.5	813.5	775.5	833.5	820.5
Gekko porosus	LC	3.47271	775.5	807.5	827.5	813.5	775.5	833.5	820.5
Varanus rosenbergi	LC	3.47105	774	806	826	812	774	832	819
Lygodactylus pictus	LC	3.46725	773	805	825	811	773	831	818
Clonophis kirtlandii	NT	3.46466	772	804	824	810	772	830	817
Oplurus cuvieri	LC	3.46287	770.5	802.5	822.5	808.5	770.5	828.5	815.5
Oplurus cyclurus	LC	3.46287	770.5	802.5	822.5	808.5	770.5	828.5	815.5
Cnemaspis tropidogaster	DD	NA	1495	800.5	1231	806.5	1518	826.5	814.5
Cnemaspis kandiana	LC	3.46233	769	800.5	821	806.5	769	826.5	813.5
Phrynosoma cornutum	LC	3.46201	768	799	820	805	768	825	812
Gallotia galloti	LC	3.4619	767	798	819	804	767	824	811
Ctenophorus tjantjalka	LC	3.46163	766	797	818	803	766	823	810
Ctenophorus nuchalis	LC	3.46163	765	796	817	802	765	822	809
Sphenomorphus fasciatus	LC	3.46037	763.5	794.5	815.5	800.5	763.5	820.5	807.5
Sphenomorphus cranei	LC	3.46037	763.5	794.5	815.5	800.5	763.5	820.5	807.5
Nephrurus wheeleri	LC	3.46022	762	793	814	799	762	819	806
Anolis quercorum	LC	3.45903	761	792	813	798	761	818	805
Draco maculatus	LC	3.45858	760	791	812	797	760	817	804
Manolepis putnami	LC	3.45533	758.5	789.5	810.5	795.5	758.5	815.5	802.5
Pseudoeryx plicatilis	LC	3.45533	758.5	789.5	810.5	795.5	758.5	815.5	802.5
Eurydactylodes agricolae	NT	3.45333	756.5	787.5	808.5	793.5	756.5	813.5	800.5
Eurydactylodes vieillardi	NT	3.45333	756.5	787.5	808.5	793.5	756.5	813.5	800.5
Androngo trivittatus	LC	3.4528	754.5	785.5	806.5	791.5	754.5	811.5	798.5
Pygomeles braconnieri	LC	3.4528	754.5	785.5	806.5	791.5	754.5	811.5	798.5
Lycodon ruhstrati	LC	3.45235	753	784	805	790	753	810	797
Plagiopholis styani	LC	3.44931	752	783	804	789	752	809	796
Typhlops jamaicensis	LC	3.44762	751	782	803	788	751	808	795
Tympanocryptis uniformis	DD	NA	1531	781	802	787	1516	807	796
Cyrtodactylus agusanensis	LC	3.44667	749.5	779.5	800.5	785.5	749.5	805.5	792.5
Cyrtodactylus philippinicus	LC	3.44667	749.5	779.5	800.5	785.5	749.5	805.5	792.5
Drymobius rhombifer	LC	3.44336	748	778	799	784	748	804	791
Phrynocephalus axillaris	LC	3.4416	747	777	798	783	747	803	790
Draco bimaculatus	LC	3.43992	746	776	797	782	746	802	789
Anolis gemmosus	LC	3.43985	745	775	796	781	745	801	788
Diplodactylus granariensis	LC	3.43982	743.5	773.5	794.5	779.5	743.5	799.5	786.5
Diplodactylus ornatus	LC	3.43982	743.5	773.5	794.5	779.5	743.5	799.5	786.5
Algyroides fitzingeri	LC	3.43977	742	772	793	778	742	798	785
Agama insularis	LC	3.43753	740.5	770.5	791.5	776.5	740.5	796.5	783.5
Agama weidholzi	LC	3.43753	740.5	770.5	791.5	776.5	740.5	796.5	783.5
Anolis valencienni	LC	3.43558	739	769	790	775	739	795	782
Anolis grahami	LC	3.43558	738	768	789	774	738	794	781
Amastridium veliferum	LC	3.43555	737	767	788	773	737	793	780
Podarcis pityusensis	NT	3.4335	736	766	787	772	736	792	779
Calamaria pavimentata	LC	3.43187	735	765	786	771	735	791	778
Strophurus jeanae	LC	3.43165	734	764	785	770	734	790	777
Strophurus ciliaris	LC	3.43165	733	763	784	769	733	789	776
Amphiglossus astrolabi	LC	3.43148	731.5	761.5	782.5	767.5	731.5	787.5	774.5
Amphiglossus reticulatus	LC	3.43148	731.5	761.5	782.5	767.5	731.5	787.5	774.5
Zonosaurus karsteni	LC	3.43129	730	760	781	766	730	786	773
Lycodonomorphus whytii	LC	3.4304	729	759	780	765	729	785	772
Phyllorhynchus decurtatus	LC	3.42975	728	758	779	764	728	784	771
Ctenosaura similis	LC	3.4286	727	757	778	763	727	783	770
Zonosaurus brygooi	LC	3.42681	726	756	777	762	726	782	769
Hypsiglena torquata	LC	3.42508	725	755	775	761	725	780	768
Vipera ursinii	VU	3.42314	724	754	773	760	724	778	766
Anolis semilineatus	LC	3.42212	723	753	772	759	723	777	765
Adelophis foxi	DD	NA	1563	752	28	758	1292	28	28
Chalcides lanzai	NT	3.4162	722	751	771	757	722	776	764
Lygodactylus miops	LC	3.41479	721	750	770	756	721	775	763
Anolis centralis	LC	3.41273	720	749	769	755	720	774	762
Phelsuma madagascariensis	LC	3.41124	719	748	768	754	719	773	761
Varanus primordius	LC	3.41027	718	747	767	753	718	772	760
Natriciteres olivacea	LC	3.40709	717	746	766	752	717	771	759
Gallotia caesaris	LC	3.40452	716	745	762	750	716	768	756
Oplurus saxicola	LC	3.40427	715	744	761	749	715	767	755
Phrynocephalus helioscopus	LC	3.40241	714	743	760	748	714	766	754
Ahaetulla fronticincta	LC	3.40002	712.5	741.5	758.5	746.5	712.5	764.5	752.5
Ahaetulla pulverulenta	LC	3.40002	712.5	741.5	758.5	746.5	712.5	764.5	752.5
Acrantophis dumerili	LC	3.39925	710.5	739.5	756.5	744.5	710.5	762.5	750.5
Acrantophis madagascariensis	LC	3.39925	710.5	739.5	756.5	744.5	710.5	762.5	750.5
Rankinia diemensis	LC	3.39627	709	738	755	743	709	761	749
Pogona barbata	LC	3.39627	708	737	754	742	708	760	748
Mastigodryas melanolomus	LC	3.39464	707	736	753	741	707	759	747
Varanus bengalensis	LC	3.39432	706	735	752	740	706	758	746
Rhinophis oxyrhynchus	LC	3.39124	705	734	751	739	705	757	745
Xantusia henshawi	LC	3.39036	704	733	750	738	704	756	744
Mesalina bahaeldini	LC	3.38978	703	732	749	737	703	755	743
Ailuronyx seychellensis	LC	3.3877	702	731	748	736	702	754	742
Diporiphora linga	LC	3.38693	701	730	747	735	701	753	741
Naultinus manukanus	DD	NA	1481	729	746	1355	1508	752	741
Lepidophyma occulor	LC	3.38463	700	728	745	734	700	751	739
Zonosaurus madagascariensis	LC	3.38431	699	727	744	733	699	750	738
Farancia erytrogramma	LC	3.38327	697.5	725.5	742.5	731.5	697.5	748.5	736.5
Farancia abacura	LC	3.38327	697.5	725.5	742.5	731.5	697.5	748.5	736.5
Paroedura homalorhina	LC	3.38253	696	724	741	730	696	747	735
Xantusia riversiana	LC	3.38098	695	723	740	729	695	746	734
Paracontias hildebrandti	LC	3.37875	694	722	739	728	694	745	733
Hydromorphus concolor	LC	3.37811	693	721	738	727	693	744	732
Callisaurus draconoides	LC	3.37359	692	720	737	726	692	743	731
Erythrolamprus mimus	LC	3.37161	691	719	736	725	691	742	730
Xenodon neuwiedii	LC	3.37161	690	718	735	724	690	741	729
Mimophis mahfalensis	LC	3.37142	689	717	734	723	689	740	728
Plestiodon egregius	LC	3.36906	688	716	733	722	688	739	727
Rhadinaea flavilata	LC	3.3684	687	715	732	721	687	738	726
Boiga beddomei	DD	NA	1557	713.5	730.5	719.5	1506	736.5	726.5
Boiga trigonata	LC	3.36606	686	713.5	730.5	719.5	686	736.5	725
Timon pater	LC	3.36461	685	712	729	718	685	735	724
Sauromalus ater	LC	3.36038	684	711	728	717	684	734	723
Vipera dinniki	VU	3.35856	683	710	727	716	683	733	722
Sinomicrurus kelloggi	LC	3.35789	682	709	726	715	682	732	721
Enhydris jagorii	DD	NA	1549	708	176	714	1405	178	176
Paroedura karstophila	LC	3.35356	681	707	725	713	681	731	720
Psammophis condanarus	LC	3.35298	679.5	705.5	723.5	711.5	679.5	729.5	718
Psammophis subtaeniatus	LC	3.35298	679.5	705.5	723.5	711.5	679.5	729.5	718
Agama spinosa	LC	3.34884	678	704	722	710	678	728	716.5
Urosaurus bicarinatus	LC	3.34862	676.5	702.5	720.5	708.5	676.5	726.5	715
Urosaurus gadovi	LC	3.34862	676.5	702.5	720.5	708.5	676.5	726.5	715
Boiga cynodon	LC	3.3442	674.5	700.5	717.5	706.5	674.5	723.5	712.5
Boiga forsteni	LC	3.3442	674.5	700.5	717.5	706.5	674.5	723.5	712.5
Mesalina brevirostris	LC	3.3439	673	699	716	705	673	722	711
Anolis oculatus	LC	3.34379	672	698	715	704	672	721	710
Anolis bimaculatus	LC	3.34379	671	697	714	703	671	720	709
Tarentola boettgeri	LC	3.34224	670	696	713	702	670	719	708
Chlamydosaurus kingii	LC	3.34205	669	695	712	701	669	718	707
Leptodeira nigrofasciata	LC	3.34182	668	694	711	700	668	717	706
Afronatrix anoscopus	LC	3.34171	667	693	710	699	667	716	705
Paroedura stumpffi	LC	3.33922	666	692	709	698	666	715	704
Lycodon laoensis	LC	3.33843	665	691	708	697	665	714	703
Mesaspis moreletii	LC	3.33831	664	690	707	696	664	713	702
Aspidoscelis burti	LC	3.33807	663	689	706	695	663	712	701
Sceloporus nelsoni	LC	3.33484	661.5	687.5	704.5	693.5	661.5	710.5	699.5
Sceloporus pyrocephalus	LC	3.33484	661.5	687.5	704.5	693.5	661.5	710.5	699.5
Lygodactylus arnoulti	LC	3.33465	660	686	703	691.5	660	708.5	697.75
Nephrurus levis	LC	3.3345	658.5	684.5	701.5	689.5	658.5	706.5	696
Nephrurus stellatus	LC	3.3345	658.5	684.5	701.5	689.5	658.5	706.5	696
Xantusia sanchezi	LC	3.33422	657	683	699.5	688	657	704.5	694.25
Uma notata	NT	3.33281	656	682	698	687	656	703	693
Hemirhagerrhis hildebrandtii	LC	3.33156	654.5	680.5	696.5	685.5	654.5	701.5	691.5
Psammophylax tritaeniatus	LC	3.33156	654.5	680.5	696.5	685.5	654.5	701.5	691.5
Liasis fuscus	LC	3.33004	653	679	695	684	653	700	690
Python curtus	LC	3.32632	651.5	677.5	693.5	682.5	651.5	698.5	688.5
Python regius	LC	3.32632	651.5	677.5	693.5	682.5	651.5	698.5	688.5
Brookesia superciliaris	LC	3.32041	649.5	675.5	691.5	680.5	649.5	695.5	685.5
Brookesia therezieni	LC	3.32041	649.5	675.5	691.5	680.5	649.5	695.5	685.5
Tribolonotus pseudoponceleti	LC	3.31574	648	673.5	689.5	678.5	648	693.5	683.5
Tribolonotus ponceleti	DD	NA	1514	673.5	689.5	678.5	1501	693.5	684
Liolaemus atacamensis	LC	3.31564	647	672	688	677	647	692	682
Amphiglossus macrocercus	LC	3.31501	646	671	687	676	646	691	681
Brachymeles bonitae	LC	3.31375	644.5	669.5	685.5	674.5	644.5	689.5	679.5
Brachymeles tridactylus	LC	3.31375	644.5	669.5	685.5	674.5	644.5	689.5	679.5
Bothrochilus boa	LC	3.30973	643	668	684	673	643	688	678
Gloydius saxatilis	LC	3.30894	642	667	683	672	642	687	677
Parvilacerta parva	LC	3.30858	641	666	681	671	641	686	676
Brookesia antakarana	NT	3.30808	639.5	664.5	679.5	669.5	639.5	684.5	674.5
Brookesia ambreensis	NT	3.30808	639.5	664.5	679.5	669.5	639.5	684.5	674.5
Cophosaurus texanus	LC	3.30644	638	663	678	668	638	683	673
Oplurus fierinensis	LC	3.3061	636.5	661.5	676.5	666.5	636.5	681.5	671.5
Oplurus grandidieri	LC	3.3061	636.5	661.5	676.5	666.5	636.5	681.5	671.5
Phelsuma modesta	LC	3.30357	635	660	675	665	635	680	670
Uroplatus sikorae	LC	3.3028	634	659	674	664	634	679	669
Varanus marmoratus	LC	3.30215	632.5	657.5	672.5	662.5	632.5	677.5	667.5
Varanus salvator	LC	3.30215	632.5	657.5	672.5	662.5	632.5	677.5	667.5
Varanus glauerti	LC	3.29708	630.5	655.5	670.5	660.5	630.5	675.5	665.5
Varanus scalaris	LC	3.29708	630.5	655.5	670.5	660.5	630.5	675.5	665.5
Timon tangitanus	LC	3.29538	629	654	669	659	629	674	664
Phrynocephalus theobaldi	LC	3.29261	627.5	652.5	667.5	657.5	627.5	672.5	662.5
Phrynocephalus vlangalii	LC	3.29261	627.5	652.5	667.5	657.5	627.5	672.5	662.5
Trimetopon gracile	LC	3.29236	625.5	650.5	665.5	655.5	625.5	670.5	660.5
Pseudoleptodeira latifasciata	LC	3.29236	625.5	650.5	665.5	655.5	625.5	670.5	660.5
Amphiglossus tanysoma	LC	3.28798	624	649	664	654	624	669	659
Mesaspis gadovii	LC	3.28641	623	648	663	653	623	668	658
Phelsuma abbotti	LC	3.28505	622	647	662	652	622	667	657
Lioscincus novaecaledoniae	LC	3.28488	621	646	661	651	621	666	656
Anolis pachypus	LC	3.28347	619.5	644.5	659.5	649.5	619.5	664.5	654.5
Anolis altae	LC	3.28347	619.5	644.5	659.5	649.5	619.5	664.5	654.5
Sceloporus angustus	LC	3.28314	617.5	642.5	657.5	647.5	617.5	662.5	652.5
Sceloporus grandaevus	LC	3.28314	617.5	642.5	657.5	647.5	617.5	662.5	652.5
Lepidophyma smithii	LC	3.28146	616	640.5	655.5	645.5	616	660.5	650.5
Lepidophyma lineri	DD	NA	1500	640.5	655.5	645.5	1499	660.5	651.5
Liolaemus vallecurensis	LC	3.27644	615	639	654	644	615	659	649
Rhinoplocephalus bicolor	LC	3.27599	614	638	653	643	614	658	648
Erpeton tentaculatum	LC	3.2755	613	637	652	642	613	657	647
Myron richardsonii	LC	3.2755	612	636	651	641	612	656	646
Lamprophis fiskii	DD	NA	1551	634.5	649.5	639.5	1498	654.5	645.5
Lamprophis aurora	LC	3.27225	611	634.5	649.5	639.5	611	654.5	644.5
Rhacodactylus auriculatus	LC	3.27211	610	633	648	638	610	653	643
Amphibolurus norrisi	LC	3.27124	609	632	647	637	609	652	642
Lophognathus gilberti	LC	3.27124	608	631	646	636	608	651	641
Acanthodactylus erythrurus	LC	3.2706	607	630	645	635	607	650	640
Eutropis trivittata	LC	3.27007	606	629	644	634	606	649	639
Imantodes inornatus	LC	3.26937	605	628	643	633	605	648	638
Phrynosoma solare	LC	3.26784	604	627	642	632	604	647	637
Urosaurus nigricaudus	LC	3.26637	602.5	625.5	640.5	630.5	602.5	645.5	635.5
Urosaurus lahtelai	LC	3.26637	602.5	625.5	640.5	630.5	602.5	645.5	635.5
Elgaria coerulea	LC	3.26464	601	624	639	629	601	644	634
Liolaemus nigromaculatus	LC	3.26454	599.5	622.5	637.5	627.5	599.5	642.5	632.5
Liolaemus platei	LC	3.26454	599.5	622.5	637.5	627.5	599.5	642.5	632.5
Phyllodactylus bordai	LC	3.26442	597.5	620.5	635.5	625.5	597.5	640.5	630.5
Phyllodactylus lanei	LC	3.26442	597.5	620.5	635.5	625.5	597.5	640.5	630.5
Iranolacerta zagrosica	LC	3.26253	596	618.5	632.5	624	596	637.5	628.25
Iranolacerta brandtii	DD	NA	1522	618.5	632.5	1332	1496	637.5	629.5
Acanthodactylus schmidti	LC	3.26172	595	617	630.5	623	595	635.5	626.75
Hemachatus haemachatus	LC	3.26148	594	616	629	622	594	634	625.5
Brachymeles schadenbergi	LC	3.26135	593	615	628	621	593	633	624.5
Morelia viridis	LC	3.26124	591.5	613.5	626.5	619.5	591.5	631.5	623
Morelia spilota	LC	3.26124	591.5	613.5	626.5	619.5	591.5	631.5	623
Geophis carinosus	LC	3.25732	590	612	625	618	590	630	621.5
Pareas formosensis	LC	3.25713	588.5	610.5	623.5	616.5	588.5	628.5	620
Pareas boulengeri	LC	3.25713	588.5	610.5	623.5	616.5	588.5	628.5	620
Zonosaurus bemaraha	LC	3.25705	587	609	622	615	587	627	618.5
Phyllodactylus xanti	LC	3.25432	586	608	621	614	586	626	617.5
Draco taeniopterus	LC	3.25169	584.5	606.5	619.5	612.5	584.5	624.5	616
Draco haematopogon	LC	3.25169	584.5	606.5	619.5	612.5	584.5	624.5	616
Furcifer willsii	LC	3.2515	583	605	618	611	583	623	614.5
Uta squamata	LC	3.24988	582	604	617	610	582	622	613.5
Heteroliodon occipitalis	LC	3.24865	581	603	616	609	581	621	612.5
Chalcides montanus	NT	3.24753	580	602	615	608	580	620	611.5
Sphaerodactylus klauberi	LC	3.2442	578.5	600.5	613.5	606.5	578.5	618.5	610
Sphaerodactylus nicholsi	LC	3.2442	578.5	600.5	613.5	606.5	578.5	618.5	610
Anolis carolinensis	LC	3.24158	577	599	612	605	577	617	608.5
Taeniophallus affinis	LC	3.23965	575.5	597.5	610.5	603.5	575.5	615.5	607
Echinanthera undulata	LC	3.23965	575.5	597.5	610.5	603.5	575.5	615.5	607
Bungarus fasciatus	LC	3.23856	574	596	609	602	574	614	605.5
Phrynosoma asio	LC	3.23854	573	595	608	601	573	613	604.5
Acanthodactylus tristrami	LC	3.23846	571.5	593.5	606.5	599.5	571.5	611.5	603
Acanthodactylus orientalis	LC	3.23846	571.5	593.5	606.5	599.5	571.5	611.5	603
Darevskia parvula	LC	3.23645	570	592	605	598	570	610	601.5
Phelsuma sundbergi	LC	3.23543	568.5	590.5	603.5	596.5	568.5	608.5	600
Phelsuma astriata	LC	3.23543	568.5	590.5	603.5	596.5	568.5	608.5	600
Lygisaurus sesbrauna	LC	3.23468	567	589	602	595	567	607	598.5
Sceloporus carinatus	LC	3.23421	566	588	601	594	566	606	597.5
Cerastes vipera	LC	3.2337	564.5	586.5	599.5	592.5	564.5	604.5	596
Cerastes gasperettii	LC	3.2337	564.5	586.5	599.5	592.5	564.5	604.5	596
Zonosaurus laticaudatus	LC	3.22608	563	585	598	591	563	603	594.5
Chamaeleo senegalensis	LC	3.22562	562	584	597	590	562	602	593.5
Leioheterodon geayi	LC	3.22464	561	583	596	589	561	601	592.5
Lioscincus nigrofasciolatum	LC	3.22403	560	582	595	588	560	600	591.5
Phyllodactylus delcampoi	LC	3.22182	559	581	594	587	559	599	590.5
Crotaphytus bicinctores	LC	3.22087	558	580	593	586	558	598	589.5
Rhacodactylus leachianus	LC	3.22083	557	579	592	585	557	597	588.5
Stenorrhina freminvillei	LC	3.22064	556	578	591	584	556	596	587.5
Sceloporus gadoviae	LC	3.22021	555	577	590	583	555	595	586.5
Acanthodactylus gongrorhynchatus	DD	NA	1521	576	589	582	1491	594	586.5
Phelsuma ravenala	LC	3.21809	554	575	588	581	554	593	584.5
Bitis peringueyi	LC	3.21586	552.5	573.5	586.5	579.5	552.5	591.5	583
Bitis atropos	LC	3.21586	552.5	573.5	586.5	579.5	552.5	591.5	583
Phrynosoma coronatum	LC	3.21506	551	572	585	578	551	590	581.5
Lacerta strigata	LC	3.2148	550	571	584	577	550	589	580.5
Plestiodon anthracinus	LC	3.21237	549	570	583	576	549	588	579.5
Compsophis laphystius	LC	3.21044	548	569	582	575	548	587	578.5
Mesalina adramitana	LC	3.20627	546.5	567.5	580.5	573.5	546.5	585.5	577
Mesalina balfouri	LC	3.20627	546.5	567.5	580.5	573.5	546.5	585.5	577
Voeltzkowia fierinensis	LC	3.20599	545	566	579	572	545	584	575.5
Anatololacerta anatolica	LC	3.2057	543.5	564.5	577.5	570.5	543.5	582.5	574
Anatololacerta danfordi	LC	3.2057	543.5	564.5	577.5	570.5	543.5	582.5	574
Hemidactylus gracilis	LC	3.20562	541.5	562.5	575.5	568.5	541.5	580.5	572
Hemidactylus reticulatus	LC	3.20562	541.5	562.5	575.5	568.5	541.5	580.5	572
Zonosaurus trilineatus	LC	3.20301	540	561	574	567	540	579	570.5
Marmorosphax tricolor	LC	3.19942	539	560	573	566	539	578	569.5
Ovophis monticola	LC	3.19849	538	559	572	565	538	577	568.5
Lerista elongata	LC	3.19779	537	558	571	564	537	576	567.5
Dasypeltis scabra	LC	3.19682	535.5	556.5	569.5	562.5	535.5	574.5	566
Dasypeltis fasciata	LC	3.19682	535.5	556.5	569.5	562.5	535.5	574.5	566
Aspidoscelis communis	LC	3.19574	534	555	568	561	534	573	564.5
Emoia isolata	LC	3.19504	532.5	553.5	566.5	559.5	532.5	571.5	563
Emoia pseudocyanura	LC	3.19504	532.5	553.5	566.5	559.5	532.5	571.5	563
Brachymeles boulengeri	LC	3.19498	531	552	565	558	531	570	561.5
Brachymeles samarensis	LC	3.19463	530	551	564	557	530	569	560.5
Darevskia mixta	NT	3.19358	529	550	563	556	529	568	559.5
Langaha madagascariensis	LC	3.19179	528	549	562	555	528	567	558.5
Dromicodryas bernieri	LC	3.1912	526.5	547.5	560.5	553.5	526.5	565.5	557
Dromicodryas quadrilineatus	LC	3.1912	526.5	547.5	560.5	553.5	526.5	565.5	557
Geophis godmani	LC	3.19108	525	546	559	552	525	564	555.5
Atractus albuquerquei	LC	3.19108	524	545	558	551	524	563	554.5
Sceloporus chrysostictus	LC	3.19083	523	544	557	550	523	562	553.5
Lerista stylis	LC	3.19041	522	543	556	549	522	561	552.5
Chamaeleo dilepis	LC	3.18868	521	542	555	547.5	521	559.5	551
Ctenotus inornatus	LC	3.18817	520	541	554	546	520	558	549.5
Duberria lutrix	LC	3.18699	518.5	539.5	552.5	544.5	518.5	556.5	548
Duberria variegata	LC	3.18699	518.5	539.5	552.5	544.5	518.5	556.5	548
Amphiglossus ornaticeps	LC	3.18573	516.5	537.5	550.5	542.5	516.5	554.5	546
Amphiglossus melanurus	LC	3.18573	516.5	537.5	550.5	542.5	516.5	554.5	546
Opisthotropis lateralis	LC	3.18537	515	536	549	541	515	553	544.5
Phrynosoma modestum	LC	3.18536	514	535	548	540	514	552	543.5
Oxyrhopus melanogenys	LC	3.18457	513	534	547	539	513	551	542.5
Zonosaurus aeneus	LC	3.18451	512	533	546	538	512	550	541.5
Oligodon taeniolatus	LC	3.18341	510.5	531.5	544.5	536.5	510.5	548.5	540
Oligodon sublineatus	LC	3.18341	510.5	531.5	544.5	536.5	510.5	548.5	540
Amphiglossus frontoparietalis	LC	3.18222	508.5	529.5	542.5	534.5	508.5	546.5	538
Amphiglossus punctatus	LC	3.18222	508.5	529.5	542.5	534.5	508.5	546.5	538
Naja katiensis	LC	3.18014	507	528	541	533	507	545	536.5
Urosaurus graciosus	LC	3.1791	506	527	540	532	506	544	535.5
Xantusia bezyi	LC	3.17858	505	526	539	531	505	543	534.5
Acanthodactylus busacki	LC	3.17842	504	525	538	530	504	542	533.5
Liolaemus olongasta	LC	3.17575	503	524	537	529	503	541	532.5
Liophidium rhodogaster	LC	3.17419	502	523	536	528	502	540	531.5
Phelsuma laticauda	LC	3.17409	501	522	535	527	501	539	530.5
Carlia gracilis	LC	3.17062	499.5	520.5	533.5	525.5	499.5	537.5	529
Carlia bicarinata	LC	3.17062	499.5	520.5	533.5	525.5	499.5	537.5	529
Heterodon platirhinos	LC	3.17055	498	519	532	524	498	536	527.5
Micrurus dissoleucus	LC	3.16875	496.5	517.5	530.5	522.5	496.5	534.5	526
Micrurus pyrrhocryptus	LC	3.16875	496.5	517.5	530.5	522.5	496.5	534.5	526
Sceloporus ochoterenae	LC	3.16862	494.5	515.5	528.5	520.5	494.5	532.5	524
Sceloporus jalapae	LC	3.16862	494.5	515.5	528.5	520.5	494.5	532.5	524
Uta stansburiana	LC	3.16861	493	514	527	519	493	531	522.5
Lepidophyma sylvaticum	LC	3.16668	492	513	526	518	492	530	521.5
Phyllodactylus bugastrolepis	LC	3.1659	491	512	525	517	491	529	520.5
Draco quadrasi	LC	3.16533	490	511	524	516	490	528	519.5
Bitia hydroides	LC	3.16223	489	510	522	513	489	526	517.5
Trachylepis boettgeri	LC	3.1617	488	509	521	512	488	525	516.5
Acanthodactylus opheodurus	LC	3.16159	487	508	520	511	487	524	515.5
Thamnophis scaliger	VU	3.15936	486	507	519	510	486	523	514
Tarentola gomerensis	LC	3.15611	485	506	518	509	485	522	513
Lerista vermicularis	LC	3.15582	484	505	517	508	484	521	512
Phrynocephalus przewalskii	LC	3.15372	482.5	503.5	515.5	506.5	482.5	519.5	510.5
Phrynocephalus versicolor	LC	3.15372	482.5	503.5	515.5	506.5	482.5	519.5	510.5
Carlia rubrigularis	LC	3.15338	481	502	514	505	481	518	509
Anolis carpenteri	LC	3.15163	479.5	500.5	512.5	503.5	479.5	516.5	507.5
Anolis lionotus	LC	3.15163	479.5	500.5	512.5	503.5	479.5	516.5	507.5
Gerrhonotus infernalis	LC	3.15109	477.5	498.5	510.5	501.5	477.5	514.5	505.5
Gerrhonotus liocephalus	LC	3.15109	477.5	498.5	510.5	501.5	477.5	514.5	505.5
Coronella girondica	LC	3.14777	476	497	509	500	476	513	504
Uroplatus fimbriatus	LC	3.14484	475	496	508	499	475	512	503
Diporiphora albilabris	LC	3.1422	473.5	494.5	506.5	497.5	473.5	510.5	501.5
Diporiphora lalliae	LC	3.1422	473.5	494.5	506.5	497.5	473.5	510.5	501.5
Micropisthodon ochraceus	LC	3.14068	472	493	505	496	472	509	500
Sceloporus teapensis	LC	3.14013	471	492	504	495	471	508	499
Laticauda guineai	NT	3.13912	470	491	503	494	470	507	498
Phrynosoma taurus	LC	3.13273	468.5	489.5	501.5	492.5	468.5	505.5	496.5
Phrynosoma braconnieri	LC	3.13273	468.5	489.5	501.5	492.5	468.5	505.5	496.5
Draco ornatus	LC	3.13152	467	488	500	491	467	504	495
Agkistrodon bilineatus	NT	3.13002	466	487	499	490	466	503	494
Lerista taeniata	LC	3.12989	465	486	498	489	465	502	493
Lerista walkeri	LC	3.12989	464	485	497	488	464	501	492
Chalcides sepsoides	LC	3.12837	463	484	496	487	463	500	491
Sceloporus woodi	NT	3.12733	462	483	495	486	462	499	490
Zamenis hohenackeri	LC	3.12575	461	482	494	485	461	498	489
Carlia tetradactyla	LC	3.12443	460	481	493	484	460	497	488
Carlia dogare	LC	3.12443	459	480	492	483	459	496	487
Ctenotus gagudju	LC	3.12366	458	479	491	482	458	495	486
Ctenotus leonhardii	LC	3.12366	457	478	490	481	457	494	485
Xantusia vigilis	LC	3.12334	455.5	476.5	488.5	479.5	455.5	492.5	483.5
Xantusia arizonae	LC	3.12334	455.5	476.5	488.5	479.5	455.5	492.5	483.5
Agama boueti	LC	3.12245	454	475	487	478	454	491	482
Agama impalearis	LC	3.12245	453	474	486	477	453	490	481
Phelsuma barbouri	LC	3.12224	452	473	485	476	452	489	480
Tropidodipsas sartorii	LC	3.12135	451	472	484	475	451	488	479
Pareas hamptoni	LC	3.12047	450	471	483	474	450	487	478
Cantoria violacea	LC	3.11834	449	470	482	473	449	486	477
Phoboscincus garnieri	LC	3.11739	448	469	481	472	448	485	476
Petrosaurus thalassinus	LC	3.11681	446.5	467.5	479.5	470.5	446.5	483.5	474.5
Petrosaurus repens	LC	3.11681	446.5	467.5	479.5	470.5	446.5	483.5	474.5
Chionactis occipitalis	LC	3.11637	445	466	478	469	445	482	473
Pseudoxenodon bambusicola	LC	3.11301	444	465	477	468	444	481	472
Sinonatrix aequifasciata	LC	3.11067	442.5	463.5	475.5	466.5	442.5	479.5	470.5
Sinonatrix percarinata	LC	3.11067	442.5	463.5	475.5	466.5	442.5	479.5	470.5
Tarentola deserti	LC	3.10731	440.5	461.5	473.5	464.5	440.5	477.5	468.5
Tarentola boehmei	LC	3.10731	440.5	461.5	473.5	464.5	440.5	477.5	468.5
Tarentola delalandii	LC	3.10718	439	460	472	463	439	476	467
Phyllodactylus duellmani	LC	3.1043	438	459	470	462	438	474	465
Lacerta agilis	LC	3.10429	437	458	469	461	437	473	464
Anolis allogus	LC	3.10344	436	457	468	460	436	472	463
Plestiodon parviauriculatus	DD	NA	1507	456	1440	459	1479	471	464
Siphlophis pulcher	LC	3.10221	434.5	454.5	466.5	457.5	434.5	469.5	461
Siphlophis compressus	LC	3.10221	434.5	454.5	466.5	457.5	434.5	469.5	461
Vipera barani	NT	3.10121	433	453	465	456	433	468	459.5
Rhabdophis subminiatus	LC	3.10018	431.5	451.5	463.5	454.5	431.5	466.5	458
Rhabdophis nuchalis	LC	3.10018	431.5	451.5	463.5	454.5	431.5	466.5	458
Phrynosoma orbiculare	LC	3.0986	430	450	462	453	430	465	456.5
Oligosoma suteri	LC	3.09833	429	449	461	452	429	464	455.5
Leptodeira frenata	LC	3.09716	428	448	460	451	428	463	454.5
Protobothrops kaulbacki	DD	NA	1546	447	459	450	1478	462	454
Trimeresurus gramineus	LC	3.09625	427	446	458	449	427	461	452.5
Trimeresurus malabaricus	LC	3.09625	426	445	457	448	426	460	451.5
Gambelia wislizenii	LC	3.09552	425	444	456	447	425	459	450.5
Compsophis boulengeri	LC	3.09527	424	443	455	446	424	458	449.5
Lepidophyma reticulatum	LC	3.09392	422.5	441.5	453.5	444.5	422.5	456.5	448
Lepidophyma flavimaculatum	LC	3.09392	422.5	441.5	453.5	444.5	422.5	456.5	448
Sceloporus melanorhinus	LC	3.0936	421	440	452	443	421	455	446.5
Natrix maura	LC	3.09294	419.5	438.5	450.5	441.5	419.5	453.5	445
Natrix tessellata	LC	3.09294	419.5	438.5	450.5	441.5	419.5	453.5	445
Atheris chlorechis	LC	3.09211	418	437	449	440	418	452	443.5
Liolaemus austromendocinus	LC	3.09123	417	436	448	439	417	451	442.5
Spalerosophis microlepis	LC	3.09018	416	435	447	438	416	450	441.5
Varanus indicus	LC	3.09011	415	434	446	437	415	449	440.5
Sonora semiannulata	LC	3.08871	413.5	432.5	444.5	435.5	413.5	447.5	439
Chilomeniscus stramineus	LC	3.08871	413.5	432.5	444.5	435.5	413.5	447.5	439
Lerista allochira	LC	3.08506	412	431	443	434	412	446	437.5
Lygodactylus verticillatus	LC	3.08327	410.5	429.5	441.5	432.5	410.5	444.5	436
Lygodactylus heterurus	LC	3.08327	410.5	429.5	441.5	432.5	410.5	444.5	436
Chioninia spinalis	LC	3.08241	409	428	440	431	409	443	434.5
Senticolis triaspis	LC	3.07997	408	427	439	430	408	442	433.5
Gambelia copeii	LC	3.07779	407	426	438	429	407	441	432.5
Pseudocerastes fieldi	LC	3.07744	405.5	424.5	436.5	427.5	405.5	439.5	431
Pseudocerastes persicus	LC	3.07744	405.5	424.5	436.5	427.5	405.5	439.5	431
Brachymeles gracilis	LC	3.07551	404	423	434.5	425.5	404	437.5	429.25
Draco cornutus	DD	NA	1532	421.5	432.5	423.5	1472	435.5	429
Draco guentheri	LC	3.07236	403	421.5	432.5	423.5	403	435.5	427.75
Plestiodon sumichrasti	LC	3.07002	402	420	431	422	402	434	426.5
Liolaemus petrophilus	LC	3.06812	401	419	430	421	401	433	425.5
Liolaemus capillitas	LC	3.06812	400	418	429	420	400	432	424.5
Hemidactylus turcicus	LC	3.06626	399	417	428	419	399	431	423.5
Varanus jobiensis	LC	3.06439	397.5	415.5	426.5	417.5	397.5	429.5	422
Varanus finschi	LC	3.06439	397.5	415.5	426.5	417.5	397.5	429.5	422
Madagascarophis meridionalis	LC	3.06319	395.5	413.5	424.5	415.5	395.5	427.5	420
Madagascarophis colubrinus	LC	3.06319	395.5	413.5	424.5	415.5	395.5	427.5	420
Dipsas catesbyi	LC	3.06272	393.5	411.5	422.5	413.5	393.5	425.5	418
Sibynomorphus ventrimaculatus	LC	3.06272	393.5	411.5	422.5	413.5	393.5	425.5	418
Chalcides sphenopsiformis	LC	3.06038	392	410	421	412	392	424	416.5
Chalcides colosii	LC	3.05818	391	409	420	411	391	423	415.5
Thamnodynastes pallidus	LC	3.05231	389.5	407.5	418.5	409.5	389.5	421.5	414
Thamnodynastes strigatus	LC	3.05231	389.5	407.5	418.5	409.5	389.5	421.5	414
Hemidactylus oxyrhinus	LC	3.05013	388	406	417	408	388	420	412.5
Darevskia derjugini	NT	3.04917	387	405	416	407	387	419	411.5
Phrynosoma platyrhinos	LC	3.04668	386	404	415	406	386	418	410.5
Chioninia delalandii	LC	3.04665	385	403	414	405	385	417	409.5
Sceloporus siniferus	LC	3.04548	383.5	401.5	412.5	403.5	383.5	415.5	408
Sceloporus squamosus	LC	3.04548	383.5	401.5	412.5	403.5	383.5	415.5	408
Leioheterodon modestus	LC	3.04003	381.5	399.5	407.5	399.5	381.5	410.5	403.5
Leioheterodon madagascariensis	LC	3.04003	381.5	399.5	407.5	399.5	381.5	410.5	403.5
Hemidactylus mindiae	LC	3.03748	380	397.5	405.5	397.5	380	408.5	401.75
Hemidactylus lemurinus	DD	NA	1494	397.5	405.5	397.5	1467	408.5	403.5
Homalopsis buccata	LC	3.03666	379	396	404	396	379	407	400.5
Podarcis melisellensis	LC	3.03648	378	395	403	395	378	406	399.5
Oligosoma zelandicum	LC	3.03405	377	394	402	394	377	405	398.5
Liopholidophis sexlineatus	LC	3.03027	375.5	392.5	400.5	392.5	375.5	403.5	397
Liopholidophis dolicocercus	LC	3.03027	375.5	392.5	400.5	392.5	375.5	403.5	397
Laticauda laticaudata	LC	3.02637	374	391	399	391	374	402	395.5
Drysdalia mastersii	LC	3.02591	372.5	389.5	397.5	389.5	372.5	400.5	394
Notechis scutatus	LC	3.02591	372.5	389.5	397.5	389.5	372.5	400.5	394
Macroprotodon abubakeri	DD	NA	1559	387.5	395.5	387.5	1465	398.5	393.5
Macroprotodon cucullatus	LC	3.02546	371	387.5	395.5	387.5	371	398.5	392
Oligosoma notosaurus	DD	NA	1516	386	394	1020	1464	397	391
Elaphe bimaculata	LC	3.01992	370	385	393	386	370	396	389.5
Oligodon cinereus	LC	3.01757	369	384	392	385	369	395	388.5
Pseudoxenodon karlschmidti	LC	3.01533	367.5	382.5	390.5	383.5	367.5	393.5	387
Pseudoxenodon macrops	LC	3.01533	367.5	382.5	390.5	383.5	367.5	393.5	387
Xenochrophis flavipunctatus	LC	3.01406	366	381	389	382	366	392	385.5
Trachylepis gravenhorstii	LC	3.01396	365	380	388	381	365	391	384.5
Chalcides chalcides	LC	3.01245	364	379	387	380	364	390	383.5
Holbrookia maculata	LC	3.00772	362.5	377.5	385.5	378.5	362.5	388.5	382
Holbrookia propinqua	LC	3.00772	362.5	377.5	385.5	378.5	362.5	388.5	382
Fordonia leucobalia	LC	3.00704	360.5	375.5	383.5	376.5	360.5	386.5	380
Gerarda prevostiana	LC	3.00704	360.5	375.5	383.5	376.5	360.5	386.5	380
Brookesia stumpffi	LC	3.00605	359	374	382	375	359	385	378.5
Anolis whitemani	LC	3.00539	358	373	381	374	358	384	377.5
Tarentola angustimentalis	LC	3.00149	356.5	371.5	379.5	372.5	356.5	382.5	376
Tarentola mauritanica	LC	3.00149	356.5	371.5	379.5	372.5	356.5	382.5	376
Enhydris enhydris	LC	2.99677	355	370	378	371	355	381	374.5
Sceloporus variabilis	LC	2.99375	354	369	377	370	354	380	373.5
Oligodon octolineatus	LC	2.99261	353	368	376	369	353	379	372.5
Plestiodon tetragrammus	LC	2.99225	352	367	375	368	352	378	371.5
Phelsuma quadriocellata	LC	2.99202	351	366	374	367	351	377	370.5
Trachylepis vato	LC	2.98908	350	365	373	366	350	376	369.5
Echis jogeri	DD	NA	1545	364	1001	365	1461	375	370
Calumma malthe	LC	2.98688	349	363	372	364	349	374	368.5
Urosaurus ornatus	LC	2.98607	348	362	371	363	348	373	367.5
Aspidoscelis laredoensis	LC	2.98394	346.5	360.5	369.5	361.5	346.5	371.5	366
Aspidoscelis gularis	LC	2.98394	346.5	360.5	369.5	361.5	346.5	371.5	366
Furcifer polleni	LC	2.98334	344.5	358.5	367.5	359.5	344.5	369.5	364
Furcifer cephalolepis	LC	2.98334	344.5	358.5	367.5	359.5	344.5	369.5	364
Sceloporus ornatus	NT	2.98275	343	357	366	358	343	368	362.5
Crotaphytus collaris	LC	2.98232	341.5	355.5	364.5	356.5	341.5	366.5	361
Crotaphytus nebrius	LC	2.98232	341.5	355.5	364.5	356.5	341.5	366.5	361
Chamaeleo chamaeleon	LC	2.98196	340	354	363	355	340	365	359.5
Plestiodon copei	LC	2.97863	339	353	360	354	339	362	357
Ficimia streckeri	LC	2.97813	338	352	359	353	338	361	356
Gyalopion canum	LC	2.97772	337	351	358	352	337	360	355
Pseudoficimia frontalis	LC	2.97772	336	350	357	351	336	359	354
Leptodeira punctata	LC	2.97651	334.5	348.5	355.5	349.5	334.5	357.5	352.5
Leptodeira splendida	LC	2.97651	334.5	348.5	355.5	349.5	334.5	357.5	352.5
Sibynophis chinensis	LC	2.9758	332.5	346.5	353.5	347.5	332.5	355.5	350.5
Sibynophis collaris	LC	2.9758	332.5	346.5	353.5	347.5	332.5	355.5	350.5
Brookesia thieli	LC	2.97555	331	345	352	346	331	354	349
Plestiodon laticeps	LC	2.9742	329.5	343.5	350.5	344.5	329.5	352.5	347.5
Plestiodon inexpectatus	LC	2.9742	329.5	343.5	350.5	344.5	329.5	352.5	347.5
Chalcides sexlineatus	LC	2.97252	327.5	341.5	348.5	342.5	327.5	350.5	345.5
Chalcides viridanus	LC	2.97252	327.5	341.5	348.5	342.5	327.5	350.5	345.5
Sceloporus clarkii	LC	2.97173	326	340	347	341	326	349	344
Podarcis tauricus	LC	2.97041	325	339	346	340	325	348	343
Oligodon splendidus	LC	2.96999	323.5	337.5	344.5	338.5	323.5	346.5	341.5
Oligodon maculatus	LC	2.96999	323.5	337.5	344.5	338.5	323.5	346.5	341.5
Caledoniscincus aquilonius	NT	2.96875	322	336	343	337	322	345	340
Hydrophis semperi	VU	2.96858	321	335	342	336	321	344	339
Bradypodion setaroi	LC	2.96443	320	334	341	335	320	343	338
Tarentola mindiae	LC	2.95739	318.5	332.5	339.5	333.5	318.5	341.5	336.5
Tarentola neglecta	LC	2.95739	318.5	332.5	339.5	333.5	318.5	341.5	336.5
Lacerta bilineata	LC	2.95595	316.5	330.5	337.5	331.5	316.5	339.5	334.5
Lacerta viridis	LC	2.95595	316.5	330.5	337.5	331.5	316.5	339.5	334.5
Acanthodactylus maculatus	LC	2.95491	315	329	336	330	315	338	333
Lycodon zawi	LC	2.95054	314	328	335	329	314	337	332
Elgaria kingii	LC	2.9505	313	327	334	328	313	336	331
Hemorrhois algirus	LC	2.94604	311.5	325.5	332.5	326.5	311.5	334.5	329.5
Hemorrhois hippocrepis	LC	2.94604	311.5	325.5	332.5	326.5	311.5	334.5	329.5
Podarcis siculus	LC	2.94268	309.5	323.5	329.5	324.5	309.5	331.5	326.5
Podarcis muralis	LC	2.94268	309.5	323.5	329.5	324.5	309.5	331.5	326.5
Atretium schistosum	LC	2.94115	308	322	328	323	308	330	325
Vipera ammodytes	LC	2.94105	307	321	327	322	307	329	324
Darevskia chlorogaster	LC	2.93489	306	320	325	321	306	327	322
Dolichophis jugularis	LC	2.93434	304.5	318.5	323.5	319.5	304.5	325.5	320.5
Dolichophis schmidti	LC	2.93434	304.5	318.5	323.5	319.5	304.5	325.5	320.5
Liophidium torquatum	LC	2.9328	302.5	316.5	321.5	317.5	302.5	323.5	318.5
Liophidium chabaudi	LC	2.9328	302.5	316.5	321.5	317.5	302.5	323.5	318.5
Furcifer verrucosus	LC	2.92871	300.5	314.5	319.5	315.5	300.5	321.5	316.5
Furcifer oustaleti	LC	2.92871	300.5	314.5	319.5	315.5	300.5	321.5	316.5
Echis omanensis	LC	2.92573	299	313	318	314	299	320	315
Bungarus candidus	LC	2.92507	297.5	311.5	316.5	312.5	297.5	318.5	313.5
Bungarus multicinctus	LC	2.92507	297.5	311.5	316.5	312.5	297.5	318.5	313.5
Phrynosoma ditmarsi	DD	NA	1536	309.5	314.5	310.5	1446	316.5	312.5
Phrynosoma hernandesi	LC	2.92327	296	309.5	314.5	310.5	296	316.5	312
Trachylepis madagascariensis	LC	2.91833	294.5	307.5	312.5	308.5	294.5	314.5	310.5
Trachylepis elegans	LC	2.91833	294.5	307.5	312.5	308.5	294.5	314.5	310.5
Chioninia fogoensis	LC	2.91695	293	306	311	307	293	313	309
Plestiodon callicephalus	LC	2.91526	292	305	310	306	292	312	308
Crotalus tancitarensis	DD	NA	1548	304	61.5	60.5	1336	62.5	61.5
Draco cyanopterus	LC	2.91281	290.5	302.5	308.5	304.5	290.5	310.5	306.5
Draco reticulatus	LC	2.91281	290.5	302.5	308.5	304.5	290.5	310.5	306.5
Sceloporus magister	LC	2.90889	289	301	307	303	289	309	305
Podarcis tiliguerta	LC	2.90647	287.5	299.5	305.5	301.5	287.5	307.5	303.5
Podarcis filfolensis	LC	2.90647	287.5	299.5	305.5	301.5	287.5	307.5	303.5
Zamenis longissimus	LC	2.90619	286	298	304	300	286	306	302
Plestiodon lynxe	LC	2.90533	285	297	303	299	285	305	301
Lacerta media	LC	2.90488	284	296	302	298	284	304	300
Lerista connivens	LC	2.90238	283	295	301	297	283	303	299
Chalcides mionecton	LC	2.89496	282	294	300	296	282	302	298
Protobothrops mucrosquamatus	LC	2.89418	281	293	299	295	281	301	297
Thamnophis gigas	VU	2.89266	280	292	298	294	280	300	296
Plestiodon obsoletus	LC	2.88967	279	291	297	293	279	299	295
Plestiodon gilberti	LC	2.88473	278	290	296	292	278	298	294
Sceloporus cozumelae	LC	2.88426	276.5	288.5	294.5	290.5	276.5	296.5	292.5
Sceloporus smithi	LC	2.88426	276.5	288.5	294.5	290.5	276.5	296.5	292.5
Xenochrophis punctulatus	LC	2.88215	274.5	286.5	292.5	288.5	274.5	294.5	290.5
Atretium yunnanensis	LC	2.88215	274.5	286.5	292.5	288.5	274.5	294.5	290.5
Chalcides striatus	LC	2.88035	273	285	291	287	273	293	289
Heterodon nasicus	LC	2.8801	272	284	290	286	272	292	288
Uma scoparia	LC	2.87983	271	283	289	285	271	291	287
Brookesia brygooi	LC	2.8783	270	282	288	284	270	290	286
Trachylepis aureopunctata	LC	2.87772	269	281	287	283	269	289	285
Sceloporus olivaceus	LC	2.87758	268	280	286	282	268	288	284
Cerberus australis	LC	2.87699	267	279	285	281	267	287	283
Crotaphytus vestigium	LC	2.87392	266	278	284	280	266	286	282
Platyceps najadum	LC	2.86356	265	277	283	279	265	285	281
Pareas nuchalis	LC	2.86355	263.5	275.5	281.5	277.5	263.5	283.5	279.5
Pareas carinatus	LC	2.86355	263.5	275.5	281.5	277.5	263.5	283.5	279.5
Podarcis peloponnesiacus	LC	2.8632	261.5	273.5	279.5	275.5	261.5	281.5	277.5
Podarcis erhardii	LC	2.8632	261.5	273.5	279.5	275.5	261.5	281.5	277.5
Tarentola darwini	LC	2.86229	260	272	278	274	260	280	276
Liophidium vaillanti	LC	2.85542	259	271	277	273	259	279	275
Plestiodon skiltonianus	LC	2.85309	257.5	269.5	275.5	271.5	257.5	277.5	273.5
Plestiodon lagunensis	LC	2.85309	257.5	269.5	275.5	271.5	257.5	277.5	273.5
Elgaria paucicarinata	LC	2.85208	256	268	274	270	256	276	272
Calumma crypticum	LC	2.85185	255	267	273	269	255	275	271
Micrurus diastema	LC	2.8504	253.5	265.5	271.5	267.5	253.5	273.5	269.5
Micrurus fulvius	LC	2.8504	253.5	265.5	271.5	267.5	253.5	273.5	269.5
Bradypodion transvaalense	LC	2.84894	251.5	263.5	269.5	265.5	251.5	271.5	267.5
Bradypodion dracomontanum	LC	2.84894	251.5	263.5	269.5	265.5	251.5	271.5	267.5
Liolaemus xanthoviridis	DD	NA	1540	261.5	267.5	263.5	1435	269.5	265.5
Liolaemus fitzingerii	LC	2.84751	250	261.5	267.5	263.5	250	269.5	265.5
Bothrops itapetiningae	LC	2.8433	249	260	266	262	249	268	264
Crotaphytus grismeri	LC	2.8385	247.5	258.5	264.5	260.5	247.5	266.5	262.5
Crotaphytus insularis	LC	2.8385	247.5	258.5	264.5	260.5	247.5	266.5	262.5
Plestiodon parvulus	DD	NA	1508	256.5	262.5	872	1434	264.5	262
Plestiodon ochoterenae	LC	2.83488	246	256.5	262.5	259	246	264.5	260.5
Lycodon osmanhilli	LC	2.82954	244.5	254.5	260.5	257.5	244.5	262.5	258.5
Lycodon capucinus	LC	2.82954	244.5	254.5	260.5	257.5	244.5	262.5	258.5
Voeltzkowia rubrocaudata	LC	2.81595	242.5	252.5	258.5	255.5	242.5	260.5	256.5
Voeltzkowia lineata	LC	2.81595	242.5	252.5	258.5	255.5	242.5	260.5	256.5
Platyceps florulentus	LC	2.81523	240.5	250.5	256.5	253.5	240.5	258.5	254.5
Platyceps collaris	LC	2.81523	240.5	250.5	256.5	253.5	240.5	258.5	254.5
Bavayia sauvagii	DD	NA	1478	249	255	252	1431	257	255
Barisia imbricata	LC	2.8097	239	248	254	251	239	256	252
Podarcis hispanicus	LC	2.80867	237.5	246.5	252.5	249.5	237.5	254.5	250.5
Podarcis vaucheri	LC	2.80867	237.5	246.5	252.5	249.5	237.5	254.5	250.5
Lacerta pamphylica	LC	2.80435	235.5	244.5	250.5	247.5	235.5	252.5	248.5
Lacerta trilineata	LC	2.80435	235.5	244.5	250.5	247.5	235.5	252.5	248.5
Calumma fallax	DD	NA	1528	243	249	846	1430	251	249
Phyllodactylus homolepidurus	LC	2.80202	233.5	241.5	247.5	245.5	233.5	249.5	246
Phyllodactylus davisi	LC	2.80202	233.5	241.5	247.5	245.5	233.5	249.5	246
Bothrops erythromelas	LC	2.80004	232	240	246	244	232	248	244.5
Bothrops jararacussu	LC	2.80004	231	239	245	243	231	247	243.5
Opisthotropis cheni	LC	2.79746	229.5	237.5	243.5	241.5	229.5	245.5	242
Opisthotropis latouchii	LC	2.79746	229.5	237.5	243.5	241.5	229.5	245.5	242
Liolaemus gallardoi	LC	2.79655	227.5	235.5	241.5	239.5	227.5	243.5	240
Liolaemus archeforus	LC	2.79655	227.5	235.5	241.5	239.5	227.5	243.5	240
Zamenis situla	LC	2.79351	225.5	233.5	239.5	237.5	225.5	241.5	238
Rhinechis scalaris	LC	2.79351	225.5	233.5	239.5	237.5	225.5	241.5	238
Plestiodon brevirostris	LC	2.78936	224	232	238	236	224	240	236.5
Bogertophis rosaliae	LC	2.78687	222.5	230.5	236.5	234.5	222.5	238.5	235
Bogertophis subocularis	LC	2.78687	222.5	230.5	236.5	234.5	222.5	238.5	235
Phelsuma pusilla	LC	2.78581	221	229	235	233	221	237	233.5
Sceloporus licki	LC	2.78046	220	228	234	232	220	236	232.5
Conopsis nasus	LC	2.77226	218.5	226.5	232.5	230.5	218.5	234.5	231
Conopsis biserialis	LC	2.77226	218.5	226.5	232.5	230.5	218.5	234.5	231
Rhinocheilus lecontei	LC	2.76931	217	225	231	229	217	233	229.5
Agkistrodon contortrix	LC	2.76618	216	224	230	228	216	232	228.5
Hemidactylus homoeolepis	LC	2.7661	214.5	222.5	228.5	226.5	214.5	230.5	227
Hemidactylus forbesii	LC	2.7661	214.5	222.5	228.5	226.5	214.5	230.5	227
Sceloporus graciosus	LC	2.76527	213	221	227	225	213	229	225.5
Chamaeleo arabicus	LC	2.76442	211.5	219.5	225.5	223.5	211.5	227.5	224
Chamaeleo calyptratus	LC	2.76442	211.5	219.5	225.5	223.5	211.5	227.5	224
Lampropeltis ruthveni	NT	2.76401	210	218	224	222	210	226	222.5
Elgaria multicarinata	LC	2.76217	209	217	223	221	209	225	221.5
Nerodia harteri	NT	2.75668	208	216	222	220	208	224	220.5
Sceloporus grammicus	LC	2.75349	207	215	221	219	207	223	219.5
Furcifer angeli	LC	2.75036	205.5	213.5	219.5	217.5	205.5	221.5	218
Furcifer pardalis	LC	2.75036	205.5	213.5	219.5	217.5	205.5	221.5	218
Lerista kennedyensis	LC	2.74834	203.5	211.5	217.5	215.5	203.5	219.5	216
Lerista onsloviana	LC	2.74834	203.5	211.5	217.5	215.5	203.5	219.5	216
Hydrelaps darwiniensis	LC	2.74338	202	210	215	214	202	217	214
Bradypodion ventrale	LC	2.74207	201	209	214	213	201	216	213
Hierophis gemonensis	LC	2.74043	199.5	207.5	212.5	211.5	199.5	214.5	211.5
Hierophis viridiflavus	LC	2.74043	199.5	207.5	212.5	211.5	199.5	214.5	211.5
Caledoniscincus festivus	LC	2.73827	198	206	211	210	198	213	210
Calumma brevicorne	LC	2.73622	197	205	210	209	197	212	209
Caledoniscincus atropunctatus	LC	2.7356	196	204	209	208	196	211	208
Oligodon theobaldi	LC	2.73287	194.5	202.5	206.5	205.5	194.5	209.5	206.5
Oligodon cruentatus	LC	2.73287	194.5	202.5	206.5	205.5	194.5	209.5	206.5
Oligodon cyclurus	LC	2.73143	193	201	205	204	193	208	205
Plestiodon fasciatus	LC	2.7312	192	200	204	203	192	207	204
Ithycyphus oursi	LC	2.72339	190.5	198.5	202.5	201.5	190.5	205.5	202.5
Ithycyphus miniatus	LC	2.72339	190.5	198.5	202.5	201.5	190.5	205.5	202.5
Furcifer lateralis	LC	2.72218	189	197	201	200	189	204	201
Sceloporus insignis	LC	2.72081	188	196	200	199	188	203	200
Pseudelaphe flavirufa	LC	2.71573	186.5	194.5	198.5	197.5	186.5	201.5	198.5
Arizona elegans	LC	2.71573	186.5	194.5	198.5	197.5	186.5	201.5	198.5
Podarcis bocagei	LC	2.71386	185	193	197	196	185	200	197
Oligodon planiceps	LC	2.71335	184	191.5	196	194.5	184	198.5	195.5
Oligodon torquatus	DD	NA	1558	191.5	764	194.5	1413	198.5	196.5
Sistrurus miliarius	LC	2.71211	182.5	189.5	194.5	192.5	182.5	196.5	193.5
Sistrurus catenatus	LC	2.71211	182.5	189.5	194.5	192.5	182.5	196.5	193.5
Phelsuma comorensis	LC	2.71197	181	188	193	191	181	195	192
Porthidium dunni	LC	2.70953	180	187	192	190	180	194	191
Tropidoscincus variabilis	LC	2.70468	178.5	185.5	190.5	188.5	178.5	192.5	189.5
Tropidoscincus boreus	LC	2.70468	178.5	185.5	190.5	188.5	178.5	192.5	189.5
Cerberus rynchops	LC	2.69885	177	184	189	187	177	191	188
Plestiodon septentrionalis	LC	2.69676	175.5	182.5	187.5	185.5	175.5	189.5	186.5
Plestiodon multivirgatus	LC	2.69676	175.5	182.5	187.5	185.5	175.5	189.5	186.5
Leptodeira rubricata	LC	2.69544	173.5	180.5	185.5	183.5	173.5	187.5	184.5
Leptodeira maculata	LC	2.69544	173.5	180.5	185.5	183.5	173.5	187.5	184.5
Eirenis decemlineatus	LC	2.69054	172	179	184	182	172	186	183
Laticauda saintgironsi	LC	2.68244	171	178	183	181	171	185	182
Cemophora coccinea	LC	2.67761	170	177	182	180	170	184	181
Caledoniscincus haplorhinus	LC	2.66824	168.5	175.5	180.5	178.5	168.5	182.5	179.5
Caledoniscincus austrocaledonicus	LC	2.66824	168.5	175.5	180.5	178.5	168.5	182.5	179.5
Sceloporus occidentalis	LC	2.66713	167	174	179	177	167	181	178
Naja kaouthia	LC	2.66572	166	173	178	176	166	180	177
Vipera lotievi	NT	2.66541	165	172	177	175	165	179	176
Phelsuma lineata	LC	2.66027	164	171	174.5	173.5	164	176.5	173.75
Darevskia rudis	LC	2.64308	163	170	173	172	163	175	172.5
Calumma nasutum	LC	2.63556	161.5	168.5	171.5	170.5	161.5	173.5	171
Calumma boettgeri	LC	2.63556	161.5	168.5	171.5	170.5	161.5	173.5	171
Oligodon taeniatus	LC	2.62549	159.5	166.5	169.5	168.5	159.5	171.5	169
Oligodon barroni	LC	2.62549	159.5	166.5	169.5	168.5	159.5	171.5	169
Protobothrops jerdonii	LC	2.62526	157.5	164.5	167.5	166.5	157.5	169.5	167
Protobothrops xiangchengensis	LC	2.62526	157.5	164.5	167.5	166.5	157.5	169.5	167
Sceloporus heterolepis	LC	2.61933	155.5	162.5	165.5	164.5	155.5	167.5	165
Sceloporus palaciosi	LC	2.61933	155.5	162.5	165.5	164.5	155.5	167.5	165
Cerrophidion tzotzilorum	LC	2.61544	154	161	164	162.5	154	165.5	163.25
Atropoides olmec	LC	2.61472	152.5	159.5	162.5	160.5	152.5	163.5	161.5
Atropoides nummifer	LC	2.61472	152.5	159.5	162.5	160.5	152.5	163.5	161.5
Sceloporus virgatus	LC	2.61289	151	158	161	159	151	162	160
Sceloporus hunsakeri	LC	2.61199	149.5	156.5	159.5	157.5	149.5	160.5	158.5
Sceloporus orcutti	LC	2.61199	149.5	156.5	159.5	157.5	149.5	160.5	158.5
Pantherophis vulpinus	LC	2.60776	148	155	158	156	148	159	157
Vipera aspis	LC	2.60138	147	154	157	155	147	158	156
Oligodon chinensis	LC	2.60028	146	153	156	154	146	157	155
Echis pyramidum	LC	2.59465	144.5	151.5	154.5	152.5	144.5	155.5	153.5
Echis leucogaster	LC	2.59465	144.5	151.5	154.5	152.5	144.5	155.5	153.5
Porthidium yucatanicum	LC	2.59023	142.5	149.5	152.5	150.5	142.5	153.5	151.5
Porthidium nasutum	LC	2.59023	142.5	149.5	152.5	150.5	142.5	153.5	151.5
Lampropeltis calligaster	LC	2.58942	141	148	151	149	141	152	150
Eirenis aurolineatus	LC	2.58584	139.5	146.5	149.5	147.5	139.5	150.5	148.5
Eirenis modestus	LC	2.58584	139.5	146.5	149.5	147.5	139.5	150.5	148.5
Agkistrodon piscivorus	LC	2.58559	138	145	148	146	138	149	147
Crotalus pricei	LC	2.58261	137	144	147	145	137	148	146
Darevskia valentini	LC	2.55553	135.5	142.5	145.5	143.5	135.5	146.5	144.5
Darevskia portschinskii	LC	2.55553	135.5	142.5	145.5	143.5	135.5	146.5	144.5
Chalcides polylepis	LC	2.55438	134	141	144	142	134	145	143
Sceloporus lineatulus	LC	2.55097	132.5	139.5	142.5	140.5	132.5	143.5	141.5
Sceloporus zosteromus	LC	2.55097	132.5	139.5	142.5	140.5	132.5	143.5	141.5
Sceloporus bulleri	LC	2.5423	130.5	137.5	140.5	138.5	130.5	141.5	139.5
Sceloporus torquatus	LC	2.5423	130.5	137.5	140.5	138.5	130.5	141.5	139.5
Abronia lythrochila	LC	2.53939	129	136	139	137	129	140	138
Emydocephalus annulatus	LC	2.53312	128	135	138	136	128	139	137
Bothriechis bicolor	LC	2.52247	127	134	137	135	127	138	136
Storeria dekayi	LC	2.52133	125.5	132.5	135.5	133.5	125.5	136.5	134.5
Storeria occipitomaculata	LC	2.52133	125.5	132.5	135.5	133.5	125.5	136.5	134.5
Crotalus horridus	LC	2.51879	123.5	130.5	133.5	131.5	123.5	134.5	132.5
Crotalus willardi	LC	2.51879	123.5	130.5	133.5	131.5	123.5	134.5	132.5
Oligodon formosanus	LC	2.5172	121.5	128.5	131.5	129.5	121.5	132.5	130.5
Oligodon ocellatus	LC	2.5172	121.5	128.5	131.5	129.5	121.5	132.5	130.5
Eirenis levantinus	LC	2.5098	120	127	130	128	120	131	129
Crotalus ravus	LC	2.50583	118.5	125.5	128.5	126.5	118.5	129.5	127.5
Crotalus cerastes	LC	2.50583	118.5	125.5	128.5	126.5	118.5	129.5	127.5
Eirenis lineomaculatus	LC	2.50242	117	124	127	125	117	128	126
Crotalus polystictus	LC	2.46892	115.5	122.5	124.5	123.5	115.5	125.5	123.5
Crotalus enyo	LC	2.46892	115.5	122.5	124.5	123.5	115.5	125.5	123.5
Eirenis thospitis	DD	NA	1560	120.5	122.5	121.5	1377	123.5	122.5
Eirenis medus	LC	2.46731	114	120.5	122.5	121.5	114	123.5	121.5
Enhydris innominata	DD	NA	1550	119	121	120	1376	122	121
Eirenis coronelloides	LC	2.4641	112.5	117.5	119.5	118.5	112.5	120.5	119.5
Eirenis rothii	LC	2.4641	112.5	117.5	119.5	118.5	112.5	120.5	119.5
Ephalophis greyae	LC	2.45189	111	115.5	117.5	116.5	111	118.5	117.5
Parahydrophis mertoni	DD	NA	1552	115.5	117.5	116.5	1375	118.5	118.5
Crotalus intermedius	LC	2.44803	110	114	116	115	110	117	116
Laticauda colubrina	LC	2.44598	109	113	115	114	109	116	115
Tropidoclonion lineatum	LC	2.43764	108	112	114	113	108	115	114
Regina septemvittata	LC	2.43764	107	111	113	112	107	114	113
Agkistrodon taylori	LC	2.43688	106	110	112	111	106	113	112
Sceloporus horridus	LC	2.43636	105	109	111	110	105	112	111
Pantherophis bairdi	LC	2.42689	103.5	107.5	109.5	108.5	103.5	110.5	109.5
Pantherophis obsoletus	LC	2.42689	103.5	107.5	109.5	108.5	103.5	110.5	109.5
Darevskia daghestanica	LC	2.4251	102	106	108	107	102	109	108
Sceloporus dugesii	LC	2.42379	100.5	104.5	106.5	105.5	100.5	107.5	106.5
Sceloporus poinsettii	LC	2.42379	100.5	104.5	106.5	105.5	100.5	107.5	106.5
Sceloporus bicanthalis	LC	2.42193	98.5	102.5	104.5	103.5	98.5	105.5	104.5
Sceloporus aeneus	LC	2.42193	98.5	102.5	104.5	103.5	98.5	105.5	104.5
Crotalus durissus	LC	2.41531	97	101	103	102	97	104	103
Vipera seoanei	LC	2.40806	96	100	102	101	96	103	102
Pituophis deppei	LC	2.39027	95	99	101	100	95	102	101
Eirenis punctatolineatus	LC	2.39006	93.5	97.5	99.5	98.5	93.5	100.5	99.5
Eirenis barani	LC	2.39006	93.5	97.5	99.5	98.5	93.5	100.5	99.5
Naja sumatrana	LC	2.3858	92	96	98	97	92	99	98
Sceloporus lundelli	LC	2.38516	90.5	94.5	96.5	95.5	90.5	97.5	96.5
Sceloporus malachiticus	LC	2.38516	90.5	94.5	96.5	95.5	90.5	97.5	96.5
Sceloporus macdougalli	LC	2.3787	88.5	92.5	94.5	93.5	88.5	95.5	94.5
Sceloporus mucronatus	LC	2.3787	88.5	92.5	94.5	93.5	88.5	95.5	94.5
Darevskia saxicola	LC	2.36983	86.5	90.5	92.5	91.5	86.5	93.5	92.5
Darevskia brauneri	LC	2.36983	86.5	90.5	92.5	91.5	86.5	93.5	92.5
Sceloporus spinosus	LC	2.36591	84.5	88.5	90.5	89.5	84.5	91.5	90.5
Sceloporus edwardtaylori	LC	2.36591	84.5	88.5	90.5	89.5	84.5	91.5	90.5
Sceloporus minor	LC	2.36212	83	87	89	88	83	90	89
Darevskia caucasica	LC	2.35602	82	86	88	87	82	89	88
Sceloporus cautus	LC	2.3366	80.5	84.5	86.5	85.5	80.5	87.5	86.5
Sceloporus undulatus	LC	2.3366	80.5	84.5	86.5	85.5	80.5	87.5	86.5
Aipysurus eydouxii	LC	2.31219	79	83	85	84	79	86	85
Crotalus basiliscus	LC	2.3107	77.5	81.5	83.5	82.5	77.5	84.5	83.5
Crotalus molossus	LC	2.3107	77.5	81.5	83.5	82.5	77.5	84.5	83.5
Pituophis vertebralis	LC	2.30269	76	80	82	81	76	83	82
Sceloporus serrifer	LC	2.28961	75	79	81	80	75	82	81
Thamnophis sirtalis	LC	2.28425	74	78	80	79	74	81	80
Crotalus aquilus	LC	2.28248	72.5	76.5	78.5	77.5	72.5	79.5	78.5
Crotalus lepidus	LC	2.28248	72.5	76.5	78.5	77.5	72.5	79.5	78.5
Pantherophis guttatus	LC	2.28204	71	75	77	76	71	78	77
Hydrophis pacificus	NT	2.27543	70	74	76	75	70	77	76
Crotalus mitchellii	LC	2.27308	69	73	75	74	69	76	75
Pituophis lineaticollis	LC	2.27236	68	72	74	73	68	75	74
Darevskia armeniaca	LC	2.23886	67	71	73	72	67	74	73
Lampropeltis alterna	LC	2.23687	65.5	69.5	71.5	70.5	65.5	72.5	71.5
Lampropeltis getula	LC	2.23687	65.5	69.5	71.5	70.5	65.5	72.5	71.5
Thamnophis rufipunctatus	LC	2.23253	64	68	70	69	64	71	70
Crotalus triseriatus	LC	2.23033	63	67	69	68	63	70	69
Sceloporus slevini	LC	2.22942	61.5	65.5	67.5	66.5	61.5	68.5	67.5
Sceloporus scalaris	LC	2.22942	61.5	65.5	67.5	66.5	61.5	68.5	67.5
Lampropeltis pyromelana	LC	2.22843	60	64	66	65	60	67	66
Crotalus adamanteus	LC	2.22391	58.5	62.5	64.5	63.5	58.5	65.5	64.5
Crotalus tigris	LC	2.22391	58.5	62.5	64.5	63.5	58.5	65.5	64.5
Nerodia erythrogaster	LC	2.22131	57	61	63	62	57	64	63
Crotalus transversus	LC	2.21992	56	60	61.5	60.5	56	62.5	61.5
Lampropeltis zonata	LC	2.21225	55	59	60	59	55	61	60
Sceloporus formosus	LC	2.20899	54	58	59	58	54	60	59
Hydrophis elegans	LC	2.20259	53	57	58	57	53	59	58
Pituophis melanoleucus	LC	2.19213	52	56	57	56	52	58	57
Crotalus scutulatus	LC	2.18993	51	55	56	55	51	57	56
Eirenis collaris	LC	2.16726	49.5	53.5	54.5	53.5	49.5	55.5	54.5
Eirenis eiselti	LC	2.16726	49.5	53.5	54.5	53.5	49.5	55.5	54.5
Pantherophis slowinskii	DD	NA	1561	51.5	52.5	51.5	1325	53.5	53.5
Pantherophis emoryi	LC	2.15394	48	51.5	52.5	51.5	48	53.5	52.5
Crotalus atrox	LC	2.15228	47	50	51	50	47	52	51
Sceloporus smaragdinus	LC	2.13572	45.5	48.5	49.5	48.5	45.5	50.5	49.5
Sceloporus taeniocnemis	LC	2.13572	45.5	48.5	49.5	48.5	45.5	50.5	49.5
Aipysurus duboisii	LC	2.1265	44	47	48	47	44	49	48
Crotalus ruber	LC	2.12335	43	46	47	46	43	48	47
Thamnophis chrysocephalus	LC	2.11566	41.5	44.5	45.5	44.5	41.5	46.5	45.5
Thamnophis fulvus	LC	2.11566	41.5	44.5	45.5	44.5	41.5	46.5	45.5
Thamnophis cyrtopsis	LC	2.11368	40	43	44	43	40	45	44
Nerodia floridana	LC	2.09467	38.5	41.5	42.5	41.5	38.5	43.5	42.5
Nerodia cyclopion	LC	2.09467	38.5	41.5	42.5	41.5	38.5	43.5	42.5
Nerodia rhombifer	LC	2.08803	36.5	39.5	40.5	39.5	36.5	41.5	40.5
Nerodia taxispilota	LC	2.08803	36.5	39.5	40.5	39.5	36.5	41.5	40.5
Crotalus viridis	LC	2.08118	34.5	37.5	38.5	37.5	34.5	39.5	38.5
Crotalus oreganus	LC	2.08118	34.5	37.5	38.5	37.5	34.5	39.5	38.5
Lampropeltis mexicana	LC	2.07086	33	36	37	36	33	38	37
Hydrophis atriceps	LC	2.06366	32	35	36	35	32	37	36
Darevskia raddei	LC	2.05159	31	34	35	34	31	36	35
Sceloporus adleri	LC	2.04944	29.5	32.5	33.5	32.5	29.5	34.5	33.5
Sceloporus stejnegeri	LC	2.04944	29.5	32.5	33.5	32.5	29.5	34.5	33.5
Hydrophis lapemoides	LC	2.04158	28	31	32	31	28	33	32
Sceloporus cryptus	LC	2.04082	27	30	31	30	27	31.5	30.5
Aipysurus laevis	LC	2.03664	26	29	30	29	26	30	29
Pituophis catenifer	LC	2.03649	25	28	29	28	25	29	28
Thamnophis proximus	LC	2.02047	23.5	26.5	26.5	26.5	23.5	26.5	26
Thamnophis sauritus	LC	2.02047	23.5	26.5	26.5	26.5	23.5	26.5	26
Nerodia sipedon	LC	2.01566	21.5	24.5	24.5	24.5	21.5	24.5	24
Nerodia fasciata	LC	2.01566	21.5	24.5	24.5	24.5	21.5	24.5	24
Hydrophis czeblukovi	DD	NA	1555	23	23	23	1284	23	23
Thamnophis valida	LC	2.00438	20	22	22	22	20	22	22
Sceloporus samcolemani	LC	1.99585	19	21	21	21	19	21	21
Hydrophis macdowelli	LC	1.9951	17.5	19.5	19.5	19.5	17.5	19.5	19.5
Hydrophis ornatus	LC	1.9951	17.5	19.5	19.5	19.5	17.5	19.5	19.5
Darevskia sapphirina	LC	1.97653	16	18	18	18	16	18	18
Thamnophis godmani	LC	1.90125	14.5	16.5	16.5	16.5	14.5	16.5	16.5
Thamnophis exsul	LC	1.90125	14.5	16.5	16.5	16.5	14.5	16.5	16.5
Hydrophis spiralis	LC	1.82542	13	15	15	15	13	15	15
Thamnophis marcianus	LC	1.80148	11.5	13.5	13.5	13.5	11.5	13.5	13.5
Thamnophis eques	LC	1.80148	11.5	13.5	13.5	13.5	11.5	13.5	13.5
Thamnophis hammondii	LC	1.77535	10	12	12	12	10	12	12
Thamnophis ordinoides	LC	1.73017	9	11	11	11	9	11	11
Thamnophis sumichrasti	LC	1.66315	8	10	10	10	8	10	10
Hydrophis cyanocinctus	LC	1.64946	7	9	9	9	7	9	9
Hydrophis parviceps	DD	NA	1553	7.5	7.5	7.5	1213.5	7.5	7.5
Hydrophis melanocephalus	DD	NA	1554	7.5	7.5	7.5	1213.5	7.5	7.5
Thamnophis elegans	LC	1.57222	6	6	6	6	6	6	6
Thamnophis couchii	LC	1.52348	5	5	5	5	5	5	5
Thamnophis atratus	LC	1.50636	4	4	4	4	4	4	4
Thamnophis brachystoma	LC	1.36121	3	3	3	3	3	3	3
Thamnophis butleri	LC	1.32096	1.5	1.5	1.5	1.5	1.5	1.5	1.5
Thamnophis radix	LC	1.32096	1.5	1.5	1.5	1.5	1.5	1.5	1.5
