# Supplementary material for: Integrating data‐deficient species in analyses of evolutionary history loss
Source: Ecol Evol. 2016 Nov 1;6(23):8502–14. doi: 10.1002/ece3.2390 (PMC5167052; doi:10.1002/ece3.2390)
Supplement: Supplementary file 8 — Appendix S8. Estimates of PDloss and ExpPDloss in My obtained by imputing threat status of DD species. [file ECE3-6-8502-s009.xlsx]

## Sheet: Feuil1
Appendix S8. Estimates of PDloss and ExpPDloss in My obtained by imputing threat status of DD species
	Amphibians (60,626 My)		Carnivores (2,340 My)		Squamates (42,804 My)
Imputation method*	ExpPDloss	PDloss	ExpPDloss	PDloss	ExpPDloss	PDloss
Excluding DD species	4.131	11.918	76.5	481.1	1.679	5.213
Geographic range size	5.299	13.735	85.3	522.7	1.934	5.624
CR	7.192	20.028	176.1	585.1	3.364	7.018
LC	3.995	11.918	76.3	481.1	1.659	5.213
Probabilistic method	4.391	12.867	78.7	506.9	1.778	5.529
Body mass	4.105	12.904	76.3	481.1	2.667	5.593
Body mass & range size	4.278	13.163	76.5	485.1	1.728	5.639
* See main text for a description of imputation methods
