# Supplementary material for: Integrating data‐deficient species in analyses of evolutionary history loss
Source: Ecol Evol. 2016 Nov 1;6(23):8502–14. doi: 10.1002/ece3.2390 (PMC5167052; doi:10.1002/ece3.2390)
Supplement: Supplementary file 9 — Appendix S9. Evolutionary Distinctiveness scores of DD species. [file ECE3-6-8502-s010.xlsx]

## Sheet: S9_1) Amphibians
Appendix S9. Evolutionary Distinctiveness scores of DD species
Table S9_1. Amphibians
Species	Fair-proportion score	IUCN threat status
Rhinophrynus dorsalis	191.1068839	LC
Hymenochirus boettgeri	131.5638437	LC
Proteus anguinus	128.8737294	VU
Leiopelma hochstetteri	121.1485623	VU
Ascaphus montanus	109.7631623	LC
Ascaphus truei	109.7631623	LC
Pipa carvalhoi	109.2978854	LC
Nasikabatrachus sahyadrensis	106.5398438	EN
Epicrionops marmoratus	104.1177447	DD
Cryptobranchus alleganiensis	100.5838039	NT
Hemidactylium scutatum	100.1705046	LC
Epicrionops niger	95.06624472	LC
Rhinatrema bivittatum	95.06624472	LC
Onychodactylus fischeri	89.71019737	LC
Onychodactylus japonicus	89.71019737	LC
Pipa parva	89.01673537	LC
Pipa pipa	89.01673537	LC
Lankanectes corrugatus	85.80315008	LC
Pachyhynobius shangchengensis	85.68097374	VU
Salamandrella keyserlingii	85.68097374	LC
Crotaphatrema tchabalmbaboensis	85.14680594	DD
Chioglossa lusitanica	83.80271645	VU
Mertensiella caucasica	83.80271645	VU
Anhydrophryne rattrayi	83.33811924	EN
Leiopelma archeyi	81.45516226	CR
Hemisus marmoratus	81.28569789	LC
Salamandrina perspicillata	80.87584712	LC
Salamandrina terdigitata	80.87584712	LC
Ensatina eschscholtzii	80.49745212	LC
Andrias davidianus	79.5368539	CR
Andrias japonicus	79.5368539	NT
Hildebrandtia ornata	79.00235452	LC
Pseudobranchus axanthus	77.50438831	LC
Pseudobranchus striatus	77.50438831	LC
Taudactylus acutirostris	77.34719282	CR
Melanobatrachus indicus	77.11802051	EN
Ingerana baluensis	76.57365564	LC
Karsenia koreana	76.28349853	LC
Phrynobatrachus sandersoni	75.96994476	LC
Otophryne pyburni	75.50490843	LC
Synapturanus mirandaribeiroi	75.50490843	LC
Barbourula busuangensis	73.46271457	VU
Barbourula kalimantanensis	73.46271457	EN
Phrynomantis annectens	73.39546447	LC
Laliostoma labrosum	73.37878535	LC
Siren intermedia	72.32968831	LC
Siren lacertina	72.32968831	LC
Leptodactylodon bicolor	71.78879402	VU
Herpele squalostoma	71.75785416	LC
Micryletta inornata	71.62563717	LC
Ghatixalus variabilis	71.59697832	EN
Pelodytes caucasicus	71.46281746	NT
Dendrotriton rabbi	70.76237841	CR
Nyctanolis pernix	70.76237841	EN
Geotrypetes seraphini	70.09245753	LC
Theloderma moloch	70.03213747	VU
Amolops spinapectoralis	69.70044095	DD
Cryptothylax greshoffii	69.42647256	LC
Chaperina fusca	69.24709899	LC
Phrynobatrachus dendrobates	69.15649476	LC
Phrynobatrachus krefftii	69.15649476	EN
Phaeognathus hubrichti	68.31556453	EN
Occidozyga lima	68.1072545	LC
Chthonerpeton indistinctum	68.02663249	LC
Boehmantis microtympanum	67.92911471	EN
Parvimolge townsendi	67.70276361	CR
Ranodon sibiricus	67.38895173	EN
Micrixalus fuscus	67.24615393	NT
Micrixalus kottigeharensis	67.24615393	CR
Leiopelma hamiltoni	67.16520226	EN
Leiopelma pakeka	67.16520226	VU
Indirana beddomii	66.9160893	LC
Indirana semipalmata	66.9160893	LC
Conraua robusta	66.68038545	VU
Amolops cremnobatus	66.44595524	NT
Amolops larutensis	66.44595524	LC
Boulengerula boulengeri	66.35157749	LC
Ichthyophis bombayensis	66.07237166	LC
Uraeotyphlus narayani	66.07237166	DD
Typhlonectes natans	65.75249499	LC
Plethodon neomexicanus	65.74461328	NT
Occidozyga baluensis	65.1010395	NT
Nyctibates corrugatus	64.85120068	LC
Scotobleps gabonicus	64.85120068	LC
Hynobius retardatus	64.82796852	LC
Alytes cisternasii	64.45694457	NT
Brachycephalus ephippium	63.82777384	LC
Buergeria japonica	63.64251879	LC
Chiromantis vittatus	63.56371024	LC
Rana shuchinae	63.39726161	LC
Boophis pauliani	63.37341736	LC
Heleophryne purcelli	63.2107631	LC
Heleophryne regis	63.2107631	LC
Feihyla palpebralis	63.00659231	NT
Huia cavitympanum	62.5737913	LC
Occidozyga laevis	61.18401283	LC
Aubria subsigillata	60.98273936	LC
Hylarana nicobariensis	60.64281443	LC
Pseudopaludicola falcipes	60.62699312	LC
Heleioporus australiacus	60.52944792	VU
Discoglossus montalentii	60.48030457	NT
Aneides aeneus	60.4759499	NT
Dasypops schirchi	59.99926008	VU
Myersiohyla inparquesi	59.90153678	DD
Urspelerpes brucei	59.75281982	LC
Nyctixalus pictus	59.27065974	NT
Nyctixalus spinosus	59.27065974	VU
Haddadus binotatus	58.867647	LC
Hypodactylus dolops	58.82951814	VU
Metaphrynella sundana	58.69018777	LC
Amolops marmoratus	58.53634774	LC
Amolops panhai	58.53634774	LC
Plethodon larselli	58.45050994	NT
Conraua crassipes	58.22583545	LC
Conraua goliath	58.22583545	EN
Luetkenotyphlus brasiliensis	58.20217539	DD
Myersiohyla kanaima	58.04002917	LC
Amietia fuscigula	57.6941964	LC
Bryophryne cophites	57.6002942	EN
Scolecomorphus uluguruensis	57.55450594	LC
Scolecomorphus vittatus	57.55450594	LC
Ptychadena subpunctata	57.39580309	LC
Aglyptodactylus laticeps	57.32913535	EN
Aglyptodactylus madagascariensis	57.32913535	LC
Limnomedusa macroglossa	57.12325918	LC
Philautus ingeri	56.87297439	VU
Adelotus brevis	56.61560254	NT
Adelophryne gutturosa	56.2263533	LC
Phyzelaphryne miriamae	56.2263533	LC
Buergeria buergeri	55.94221879	LC
Buergeria robusta	55.94221879	LC
Paradoxophyla palmata	55.79830899	LC
Paradoxophyla tiarano	55.79830899	DD
Necturus lewisi	55.7552294	NT
Allophryne ruthveni	55.73374503	LC
Nyctibatrachus aliciae	55.56165008	EN
Nyctibatrachus major	55.56165008	VU
Poyntonia paludicola	55.50296121	NT
Pelodytes ibericus	55.48476746	LC
Pelodytes punctatus	55.48476746	LC
Batrachuperus yenyuanensis	55.04490479	VU
Boophis idae	54.91956736	LC
Staurois latopalmatus	54.30704461	LC
Mantidactylus grandidieri	54.19808195	LC
Ctenophryne geayi	54.12921008	LC
Limnonectes laticeps	53.97484551	LC
Gegeneophis ramaswamii	53.93510789	LC
Gegeneophis seshachari	53.93510789	DD
Telmatobufo bullocki	53.80971661	CR
Telmatobufo venustus	53.80971661	EN
Noblella peruviana	53.6469142	DD
Philoria sphagnicolus	53.64624587	EN
Siphonops hardyi	53.62835872	LC
Diasporus diastema	53.39535785	LC
Batrachylodes vertebralis	53.37239243	LC
Rana tagoi	53.34010244	LC
Xenopus clivii	53.24081356	LC
Amphiuma tridactylum	53.18543192	LC
Pelobates syriacus	52.99150079	LC
Schistometopum gregorii	52.7841792	LC
Schistometopum thomense	52.7841792	LC
Natalobatrachus bonebergi	52.70667497	EN
Gephyromantis sculpturatus	52.56706303	LC
Hypogeophis rostratus	52.53507455	LC
Spinomantis aglavei	52.23390233	LC
Boulengerula taitana	51.98057749	EN
Boulengerula uluguruensis	51.98057749	LC
Sechellophryne gardineri	51.96436876	EN
Sechellophryne pipilodryas	51.96436876	CR
Strongylopus bonaespei	51.75087788	LC
Strongylopus fasciatus	51.75087788	LC
Desmognathus wrighti	51.72856453	LC
Limnonectes asperatus	51.68239615	NT
Limnonectes fragilis	51.68239615	VU
Amolops viridimaculatus	51.56952899	NT
Opisthothylax immaculatus	51.18504864	LC
Cycloramphus acangatan	51.17465225	VU
Cycloramphus boraceiensis	51.17465225	LC
Chiropterotriton dimidiatus	51.10789351	EN
Ichthyophis tricolor	51.03281166	LC
Rhacophorus calcaneus	51.01496079	NT
Rhacophorus malabaricus	51.01496079	LC
Gymnopis multiplicata	50.9416542	LC
Wakea madinika	50.69424934	DD
Amolops bellulus	50.69113774	DD
Amolops chunganensis	50.69113774	LC
Bradytriton silus	50.50484751	CR
Batrachoseps campi	50.40033778	EN
Batrachoseps wrighti	50.40033778	VU
Trichobatrachus robustus	50.35346068	LC
Craugastor daryi	50.32056565	EN
Spea multiplicata	50.30734762	LC
Kaloula taprobanica	50.1982336	LC
Pyxicephalus adspersus	50.18748936	LC
Pyxicephalus edulis	50.18748936	LC
Ambystoma cingulatum	50.12734673	VU
Chiasmocleis hudsoni	50.06373508	LC
Chiasmocleis shudikarensis	50.06373508	LC
Hoplophryne rogersi	50.05366858	EN
Hoplophryne uluguruensis	50.05366858	EN
Mantidactylus argenteus	50.04350973	LC
Huia masonii	49.95962202	VU
Huia sumatrana	49.95962202	LC
Amphiuma means	49.90884192	LC
Amphiuma pholeter	49.90884192	NT
Chiromantis doriae	49.82564358	LC
Xenopus borealis	49.73019556	LC
Xenopus muelleri	49.73019556	LC
Aneides hardii	49.6819699	LC
Insuetophrynus acarpicus	49.67139911	CR
Rhinoderma darwinii	49.67139911	VU
Sooglossus sechellensis	49.51351876	EN
Sooglossus thomasseti	49.51351876	CR
Gephyromantis boulengeri	49.38400892	LC
Copiula major	49.1803497	DD
Theloderma corticale	49.10080974	DD
Spicospina flammocaerulea	48.94782817	VU
Gastrotheca fissipes	48.93849682	LC
Kaloula conjuncta	48.9104511	LC
Kaloula pulchra	48.9104511	LC
Necturus punctatus	48.8526069	LC
Caecilia tentaculata	48.83822832	LC
Genyophryne thomsoni	48.6528997	LC
Liophryne schlaginhaufeni	48.6528997	LC
Noblella lochites	48.63480753	NT
Stereochilus marginatus	48.61283715	LC
Strongylopus grayii	48.6102964	LC
Amolops ricketti	48.54671595	LC
Amolops wuyiensis	48.54671595	LC
Boophis xerophilus	48.53984736	DD
Hamptophryne boliviana	48.50943151	LC
Ptychadena cooperi	48.40557976	LC
Plethodon dunni	48.34679528	LC
Plethodon vehiculum	48.34679528	LC
Scaphiophryne brevis	48.08633399	LC
Pseudohynobius flavomaculatus	48.01673229	VU
Pseudohynobius shuichengensis	48.01673229	VU
Ceratobatrachus guentheri	47.90650043	LC
Mantidactylus lugubris	47.81846598	LC
Spinomantis elegans	47.63564733	VU
Spinomantis peraccae	47.63564733	LC
Amolops hainanensis	47.62199095	EN
Amolops torrentis	47.62199095	VU
Ischnocnema holti	47.49026384	DD
Ischnocnema juipoca	47.49026384	LC
Praslinia cooperi	47.42083055	EN
Pseudoeurycea rex	47.34544849	CR
Gephyromantis azzurrae	46.93887786	EN
Gephyromantis corvus	46.93887786	EN
Thorius minutissimus	46.77537931	CR
Pelobates fuscus	46.76063079	LC
Limnonectes kadarsani	46.75626751	LC
Limnonectes microdiscus	46.75626751	LC
Liua shihi	46.74058229	NT
Liua tsinpaensis	46.74058229	VU
Rhacophorus annamensis	46.74018079	VU
Rhacophorus orlovi	46.74018079	LC
Hynobius katoi	46.63434488	DD
Scaphiopus couchii	46.61668095	LC
Paracrinia haswelli	46.58722865	LC
Bolitoglossa hartwegi	46.48632655	NT
Spelaeophryne methneri	46.46270789	LC
Rhyacotriton cascadae	46.45128361	NT
Rhyacotriton kezeri	46.45128361	NT
Philautus abditus	46.42279439	DD
Philautus aurifasciatus	46.42279439	LC
Euphlyctis hexadactylus	46.42086812	LC
Aphantophryne pansa	46.38752695	LC
Chiropterotriton arboreus	46.3567078	CR
Platyplectrum spenceri	46.33668602	LC
Scarthyla goinorum	46.2405555	LC
Batrachyla leptopus	46.21738245	LC
Pristimantis prolatus	46.20488611	EN
Petropedetes palmipes	46.17836029	EN
Lissotriton boscai	46.1206559	LC
Dyscophus insularis	45.94693406	LC
Gracixalus gracilipes	45.91219581	LC
Ptychadena pumilio	45.87147809	LC
Ptychadena taenioscelis	45.87147809	LC
Amolops daiyunensis	45.84946595	NT
Amolops hongkongensis	45.84946595	EN
Breviceps fuscus	45.81443122	LC
Chiromantis rufescens	45.73099858	LC
Chiromantis xerampelina	45.73099858	LC
Caecilia volcani	45.58625332	DD
Oscaecilia ochrocephala	45.58625332	LC
Phrynobatrachus acridoides	45.54552698	LC
Morerella cyanophthalma	45.50334107	VU
Gephyromantis pseudoasper	45.43538901	LC
Pedostibes tuberculosus	45.20852862	EN
Discoglossus sardus	45.05745457	LC
Hoplobatrachus occipitalis	45.02892312	LC
Crinia nimbus	44.93367865	LC
Ischnocnema parva	44.85188051	LC
Sphaerotheca breviceps	44.82438955	LC
Sphaerotheca dobsonii	44.82438955	LC
Plethodon asupak	44.77122861	VU
Odorrana chapaensis	44.60077954	NT
Uperodon systoma	44.57955694	LC
Ophryophryne hansi	44.57416906	DD
Ophryophryne microstoma	44.57416906	LC
Phrynobatrachus auritus	44.56032865	LC
Phrynobatrachus natalensis	44.56032865	LC
Edalorhina perezi	44.44727159	LC
Blommersia wittei	44.40928768	LC
Barygenys exsul	44.38952638	LC
Cophixalus sphagnicola	44.38952638	LC
Leptophryne borbonica	44.29882039	LC
Dermatonotus muelleri	44.01359484	LC
Calluella guttulata	43.96120899	LC
Glyphoglossus molossus	43.96120899	NT
Pristimantis rozei	43.88708611	DD
Pristimantis urichi	43.88708611	EN
Amietia angolensis	43.8320414	LC
Amietia vertebralis	43.8320414	NT
Platymantis punctatus	43.77270709	LC
Eleutherodactylus counouspeus	43.74140921	EN
Pleurodema brachyops	43.67875859	LC
Tomopterna natalensis	43.55555059	LC
Rhacophorus rhodopus	43.54849829	LC
Ambystoma gracile	43.51993861	LC
Siphonops annulatus	43.44245872	LC
Siphonops paulensis	43.44245872	LC
Scaphiopus holbrookii	43.38243095	LC
Scaphiopus hurterii	43.38243095	LC
Phrynomedusa marginata	43.36654713	LC
Itapotihyla langsdorffii	43.3189414	LC
Schismaderma carens	43.27931428	LC
Litoria brevipalmata	43.23981449	EN
Phrynobatrachus africanus	43.23175198	LC
Phrynobatrachus cricogaster	43.23175198	VU
Scinax uruguayus	43.21567593	LC
Limnonectes leporinus	43.12876072	LC
Xenohyla truncata	43.11496494	NT
Lyciasalamandra luschani	42.98859777	VU
Oreobates lehri	42.9000998	LC
Scythrophrys sawayae	42.83543603	LC
Barygenys flavigularis	42.80644836	DD
Discoglossus pictus	42.69298123	LC
Crossodactylus caramaschii	42.63783213	LC
Crossodactylus schmidti	42.63783213	NT
Albericus laurini	42.59678138	DD
Choerophryne rostellifer	42.59678138	LC
Ischnocnema guentheri	42.59291551	LC
Ischnocnema hoehnei	42.59291551	LC
Leptodactylus rhodomystax	42.56932333	LC
Dermophis parviceps	42.50572086	LC
Hylodes dactylocinus	42.46542498	DD
Phrynobatrachus mababiensis	42.41435865	LC
Pristimantis ridens	42.40655114	LC
Grandisonia alternans	42.35637805	LC
Fejervarya triora	42.33167377	DD
Flectonotus fitzgeraldi	42.29745517	EN
Flectonotus pygmaeus	42.29745517	LC
Gephyromantis asper	42.23585359	LC
Rana boylii	42.17619494	NT
Platymantis bimaculatus	42.12388543	DD
Platymantis wuenscheorum	42.12388543	DD
Plethodontohyla inguinalis	42.11132769	LC
Cardioglossa gracilis	42.01425862	LC
Cardioglossa schioetzi	42.01425862	EN
Callulops robustus	41.99954392	LC
Elachistocleis ovalis	41.87031484	LC
Litoria dux	41.83495749	DD
Litoria infrafrenata	41.83495749	LC
Odorrana absita	41.83298903	DD
Pristimantis caprifer	41.7819644	LC
Hynobius amjiensis	41.75777435	CR
Hynobius naevius	41.75777435	LC
Didynamipus sjostedti	41.64084328	EN
Phrynomantis bifasciatus	41.52799447	LC
Phrynomantis microps	41.52799447	LC
Werneria mertensiana	41.4991058	EN
Wolterstorffina parvipalmata	41.4991058	VU
Notophthalmus meridionalis	41.47173986	EN
Hynobius boulengeri	41.4388253	VU
Hynobius kimurae	41.4388253	LC
Liophryne rhododactyla	41.42517701	DD
Oxydactyla crassa	41.42517701	DD
Discodeles guppyi	41.31699709	LC
Platymantis vitiensis	41.31699709	NT
Barycholos pulcher	41.30800753	LC
Barycholos ternetzi	41.30800753	LC
Rheobates palmatus	41.30558743	LC
Meristogenys kinabaluensis	41.3012913	NT
Dermophis mexicanus	41.28842086	VU
Dermophis oaxacae	41.28842086	DD
Ptychadena longirostris	41.26666976	LC
Pelobates cultripes	41.25755079	NT
Pelobates varaldii	41.25755079	EN
Limnonectes fujianensis	41.23831782	LC
Lissotriton helveticus	41.1917509	LC
Lissotriton italicus	41.1917509	LC
Pseudoeurycea papenfussi	41.15167208	NT
Pseudoeurycea smithi	41.15167208	CR
Aneides lugubris	41.1122449	LC
Lechriodus fletcheri	41.05918602	LC
Platyplectrum ornatum	41.05918602	LC
Chiropterotriton lavae	41.02564351	CR
Chiropterotriton orculus	41.02564351	VU
Phyllodytes luteolus	41.02237476	LC
Xenorhina obesa	41.02232201	LC
Liophryne dentata	41.00471711	LC
Stefania ginesi	40.99739864	LC
Rhacophorus bipunctatus	40.98717579	LC
Dicamptodon tenebrosus	40.93746203	LC
Austrochaperina derongo	40.93041637	LC
Hemiphractus helioi	40.86655969	LC
Hemiphractus scutatus	40.86655969	LC
Necturus beyeri	40.85981024	LC
Rhyacotriton olympicus	40.83635361	VU
Rhyacotriton variegatus	40.83635361	LC
Plethodon elongatus	40.80196361	NT
Plethodon stormi	40.80196361	EN
Platypelis grandis	40.64547954	LC
Gephyromantis granulatus	40.62473114	LC
Gephyromantis webbi	40.52491026	EN
Gephyromantis ambohitra	40.41020526	VU
Psychrophrynella iatamasi	40.3017642	LC
Psychrophrynella wettsteini	40.3017642	VU
Ichthyophis bannanicus	40.27806916	LC
Plethodon idahoensis	40.22280994	LC
Plethodon vandykei	40.22280994	LC
Gephyromantis moseri	40.21617589	LC
Nannophrys ceylonensis	40.21140955	VU
Nannophrys marmorata	40.21140955	CR
Grandisonia brevis	40.18285139	EN
Discoglossus galganoi	40.00882123	LC
Discoglossus jeanneae	40.00882123	NT
Occidozyga magnapustulosa	39.97971283	LC
Occidozyga martensii	39.97971283	LC
Thorius dubitus	39.93127931	EN
Thorius troglodytes	39.93127931	EN
Boophis microtympanum	39.85101261	LC
Boophis sibilans	39.85101261	DD
Cruziohyla calcarifer	39.79491648	LC
Notaden bennettii	39.79281841	LC
Notaden melanoscaphus	39.79281841	LC
Hynobius hidamontanus	39.76888799	EN
Euproctus montanus	39.74430774	LC
Euproctus platycephalus	39.74430774	EN
Sphaenorhynchus orophilus	39.73339866	LC
Phrynobatrachus calcaratus	39.70823532	LC
Pseudoeurycea nigromaculata	39.63351899	CR
Pseudoeurycea cephalica	39.56983041	NT
Rana arvalis	39.55307928	LC
Megastomatohyla mixe	39.50109418	CR
Hylophorbus rufescens	39.42313711	LC
Sphenophryne cornuta	39.42313711	LC
Dendropsophus allenorum	39.38225037	LC
Gastrotheca walkeri	39.35204548	DD
Alytes obstetricans	39.34978457	LC
Batrachuperus karlschmidti	39.29947979	VU
Batrachuperus tibetanus	39.29947979	VU
Assa darlingtoni	39.26702865	LC
Geocrinia victoriana	39.26702865	LC
Holoaden bradei	39.1753442	CR
Holoaden luederwaldti	39.1753442	DD
Spea hammondii	39.16551429	NT
Ingerana tenasserimensis	39.1537435	LC
Leptolalax arayai	39.11277628	VU
Leptolalax pictus	39.11277628	VU
Salamandra atra	39.06299825	LC
Rhacophorus feae	39.00534717	LC
Breviceps fichus	39.00233122	LC
Breviceps mossambicus	39.00233122	LC
Ptychadena mascareniensis	38.87125809	LC
Ptychadena newtoni	38.87125809	EN
Pseudoeurycea unguidentis	38.86279899	CR
Bombina orientalis	38.81981207	LC
Pristimantis caryophyllaceus	38.81336114	NT
Taricha rivularis	38.65813986	LC
Batrachuperus londongensis	38.64627979	EN
Batrachuperus pinchonii	38.64627979	VU
Mantella bernhardi	38.60359309	EN
Oreophryne sibilans	38.5831617	DD
Chiropterotriton magnipes	38.57603863	CR
Limnonectes grunniens	38.57331039	LC
Limnonectes ibanorum	38.57331039	NT
Hypsiboas cinerascens	38.55645119	LC
Litoria exophthalmia	38.37722033	LC
Philautus mjobergi	38.37034439	NT
Philautus petersi	38.37034439	LC
Plethodon websteri	38.3308169	LC
Notophthalmus perstriatus	38.28782986	NT
Notophthalmus viridescens	38.28782986	LC
Leptodactylus rhodonotus	38.22308647	LC
Desmognathus folkertsi	38.13885897	DD
Fejervarya cancrivora	38.07837777	LC
Fejervarya vittigera	38.07837777	LC
Ambystoma opacum	38.01811889	LC
Ecnomiohyla miotympanum	37.969608	NT
Gephyromantis rivicola	37.94074026	VU
Gephyromantis silvanus	37.94074026	EN
Dicamptodon ensatus	37.79788203	NT
Xenopus vestitus	37.74952642	LC
Grandisonia larvata	37.70153139	LC
Grandisonia sechellensis	37.70153139	LC
Alytes maurus	37.68865123	NT
Anodonthyla montana	37.66584998	VU
Anodonthyla rouxae	37.66584998	EN
Mantidactylus biporus	37.66080122	LC
Necturus alabamensis	37.62865524	EN
Necturus maculosus	37.62865524	LC
Ptychadena aequiplicata	37.60441476	LC
Ptychadena bibroni	37.60441476	LC
Pseudoeurycea galeanae	37.59965541	NT
Pseudoeurycea scandens	37.59965541	VU
Litoria adelaidensis	37.51891306	LC
Litoria burrowsi	37.51891306	LC
Ramanella obscura	37.48150694	NT
Ramanella variegata	37.48150694	LC
Megaelosia goeldii	37.45879665	LC
Leptolalax liui	37.44578128	LC
Leptolalax oshanensis	37.44578128	LC
Kalophrynus baluensis	37.44469847	NT
Dicamptodon aterrimus	37.44023953	LC
Dicamptodon copei	37.44023953	LC
Bufo mauritanicus	37.33261302	LC
Arthroleptis taeniatus	37.32123879	LC
Eleutherodactylus richmondi	37.26397785	CR
Eleutherodactylus unicolor	37.26397785	VU
Hypopachus variolosus	37.26240234	LC
Rhacophorus kio	37.26238245	VU
Uperoleia laevigata	37.25852817	LC
Uperoleia littlejohni	37.25852817	LC
Salamandra infraimmaculata	37.23047491	NT
Rana latastei	37.17867165	VU
Litoria andiirrmalin	37.128391	VU
Rhacophorus dennysi	37.11013217	LC
Rana asiatica	37.09167832	LC
Ikakogi tayrona	37.09001162	VU
Corythomantis greeningi	37.06884441	LC
Thoropa miliaris	37.02840225	LC
Gephyromantis klemmeri	37.02724926	VU
Lyciasalamandra fazilae	37.02033777	EN
Litoria spenceri	37.01666075	CR
Lyciasalamandra helverseni	36.98979389	VU
Scinax berthae	36.94547961	LC
Scinax catharinae	36.94547961	LC
Craugastor montanus	36.93707019	EN
Pedostibes hosii	36.93337039	LC
Pedostibes rugosus	36.93337039	NT
Ichthyophis glutinosus	36.88151916	LC
Ichthyophis orthoplicatus	36.88151916	VU
Stumpffia tridactyla	36.85125526	DD
Pristimantis terraebolivaris	36.84208462	LC
Alytes dickhilleni	36.74582623	VU
Alytes muletensis	36.74582623	VU
Kassina senegalensis	36.70534428	LC
Semnodactylus wealii	36.70534428	LC
Ceratophrys cornuta	36.65621446	LC
Adenomera andreae	36.58177333	LC
Aneides flavipunctatus	36.5157949	NT
Hynobius yiwuensis	36.51155799	VU
Platymantis weberi	36.47263543	LC
Cacosternum nanum	36.44837454	LC
Plethodontohyla mihanika	36.40434757	LC
Mixophyes balbus	36.37394576	VU
Boophis marojezensis	36.35201428	LC
Boophis vittatus	36.35201428	LC
Spea bombifrons	36.33039429	LC
Spea intermontana	36.33039429	LC
Tomopterna krugerensis	36.32936934	LC
Cophixalus balbus	36.32501837	DD
Cryptotriton alvarezdeltoroi	36.24460841	EN
Ptychadena anchietae	36.20106976	LC
Pristimantis cremnobates	36.19127114	EN
Microhyla butleri	36.08203399	LC
Bolitoglossa alvaradoi	36.04010612	EN
Bolitoglossa dofleini	36.04010612	NT
Boophis boehmei	36.01941303	LC
Boophis goudotii	36.01941303	LC
Kalophrynus intermedius	36.01272347	VU
Kalophrynus pleurostigma	36.01272347	LC
Bolitoglossa occidentalis	35.99422955	LC
Bolitoglossa rufescens	35.99422955	LC
Pseudoeurycea mystax	35.96774899	EN
Limnonectes palavanensis	35.83681072	LC
Limnonectes parvus	35.83681072	VU
Strabomantis biporcatus	35.82534727	VU
Strabomantis sulcatus	35.82534727	LC
Ambystoma maculatum	35.79883536	LC
Paratelmatobius cardosoi	35.79636937	DD
Boophis doulioti	35.79349736	LC
Boophis tephraeomystax	35.79349736	LC
Neobatrachus pelobatoides	35.76915174	LC
Boophis rappiodes	35.73295761	LC
Boophis viridis	35.73295761	LC
Hylodes meridionalis	35.67425165	LC
Hylodes perplicatus	35.67425165	LC
Boophis luteus	35.67066303	LC
Boophis madagascariensis	35.67066303	LC
Echinotriton andersoni	35.56773062	EN
Echinotriton chinhaiensis	35.56773062	CR
Eurycea multiplicata	35.53235732	LC
Leptodactylus silvanimbus	35.53215515	CR
Amolops kangtingensis	35.52069756	VU
Amolops mantzorum	35.52069756	LC
Bombina bombina	35.51309207	LC
Amolops granulosus	35.39102756	LC
Amolops lifanensis	35.39102756	NT
Gephyromantis salegy	35.38382349	VU
Gephyromantis tandroka	35.38382349	VU
Adenomera heyeri	35.35943333	LC
Adenomera hylaedactyla	35.35943333	LC
Ambystoma macrodactylum	35.34455036	LC
Ambystoma talpoideum	35.34455036	LC
Litoria bicolor	35.30436275	LC
Chiropterotriton priscus	35.29496863	NT
Rana aurora	35.28082827	LC
Arthroleptis aureoli	35.20575379	EN
Arthroleptis sylvaticus	35.20575379	LC
Stumpffia helenae	35.18955365	CR
Rhacophorus maximus	35.18772833	LC
Litoria meiriana	35.17329756	LC
Sphaenorhynchus dorisae	35.09986366	LC
Sphaenorhynchus lacteus	35.09986366	LC
Batrachoseps attenuatus	35.09566403	LC
Limnonectes kuhlii	35.08316782	LC
Hypodactylus peraccai	35.01301814	DD
Pseudoeurycea bellii	34.98891041	VU
Limnonectes dabanus	34.97498301	DD
Limnonectes gyldenstolpei	34.97498301	LC
Limnonectes paramacrodon	34.93904622	NT
Batrachoseps gabrieli	34.88528903	DD
Hyperolius horstockii	34.80728007	LC
Hyperolius semidiscus	34.80728007	LC
Stefania schuberti	34.78987114	VU
Hoplobatrachus crassus	34.78658979	LC
Eupsophus calcaratus	34.76072674	LC
Eupsophus emiliopugini	34.76072674	LC
Tylototriton asperrimus	34.74737395	NT
Rana amurensis	34.70400178	LC
Rana kunyuensis	34.70400178	DD
Probreviceps durirostris	34.66017455	EN
Salamandra algira	34.64773491	VU
Salamandra salamandra	34.64773491	LC
Kurixalus eiffingeri	34.64642602	LC
Kurixalus idiootocus	34.64642602	LC
Mantidactylus ulcerosus	34.64593455	LC
Astylosternus diadematus	34.59886068	VU
Hypsiboas sibleszi	34.58254756	LC
Scinax crospedospilus	34.57391693	LC
Salamandra corsica	34.51470325	LC
Salamandra lanzai	34.51470325	VU
Rhacophorus lateralis	34.49944745	EN
Rhacophorus reinwardtii	34.49944745	NT
Leptolalax bourreti	34.47112628	DD
Leptolalax pelodytoides	34.47112628	LC
Pleurodeles waltl	34.42076395	NT
Litoria eucnemis	34.34642533	LC
Litoria genimaculata	34.34642533	LC
Staurois parvus	34.29099461	DD
Staurois tuberilinguis	34.29099461	NT
Megophrys nasuta	34.26020997	LC
Xenophrys baluensis	34.26020997	NT
Ambystoma mabeei	34.21294336	LC
Amolops jinjiangensis	34.19767423	VU
Cryptotriton nasalis	34.18248341	EN
Cryptotriton veraepacis	34.18248341	CR
Pseudoeurycea boneti	34.06639374	VU
Pseudoeurycea maxima	34.06639374	DD
Hylophorbus nigrinus	34.06619392	DD
Pseudoeurycea anitae	34.04167972	CR
Pseudoeurycea cochranae	34.04167972	EN
Gastrophryne elegans	33.99533567	LC
Alsodes vanzolinii	33.94170129	CR
Mantidactylus ambreensis	33.93535122	LC
Hemiphractus bubalus	33.91588969	NT
Hemiphractus proboscideus	33.91588969	LC
Tepuihyla edelcae	33.87202721	LC
Petropedetes cameronensis	33.82509363	NT
Strabomantis necerus	33.82228727	VU
Metacrinia nichollsi	33.74693817	LC
Myobatrachus gouldii	33.74693817	LC
Hypodactylus brunneus	33.74506314	EN
Hypodactylus elassodiscus	33.74506314	EN
Cophixalus humicola	33.72516695	LC
Cophixalus tridactylus	33.72516695	DD
Litoria personata	33.70450756	LC
Copiula obsti	33.70281637	DD
Copiula pipiens	33.70281637	DD
Arthroleptis xenodactylus	33.68396784	VU
Lyciasalamandra flavimembris	33.61154639	EN
Limnonectes leytensis	33.54597585	LC
Euphlyctis cyanophlyctis	33.51366812	LC
Euphlyctis ehrenbergii	33.51366812	LC
Ambystoma jeffersonianum	33.50592536	LC
Ambystoma laterale	33.50592536	LC
Oreolalax rhodostigmatus	33.46528915	VU
Hypsiboas picturatus	33.45683727	LC
Laotriton laoensis	33.36379774	EN
Platypelis milloti	33.20635354	EN
Pseudoeurycea werleri	33.19261566	EN
Platypelis mavomavo	33.18834682	EN
Pseudoeurycea conanti	33.17169216	EN
Pseudoeurycea obesa	33.17169216	DD
Plethodontohyla fonetana	33.16254423	EN
Chiropterotriton chondrostega	33.13300363	EN
Chiropterotriton terrestris	33.13300363	CR
Arthroleptis francei	33.13025606	EN
Arthroleptis wahlbergii	33.13025606	LC
Pristimantis galdi	33.12101813	NT
Gephyromantis leucomaculatus	33.09828089	NT
Gephyromantis zavona	33.09828089	DD
Plethodon serratus	33.07301979	LC
Craugastor pygmaeus	33.04984519	VU
Pristimantis rhodoplichus	33.02785059	EN
Pristimantis simonsii	33.02785059	CR
Litoria longirostris	33.02031422	LC
Hyloscirtus phyllognathus	33.0166277	LC
Cardioglossa elegans	32.96126073	LC
Bolitoglossa platydactyla	32.92536705	NT
Nectophryne afra	32.9104408	LC
Nectophryne batesii	32.9104408	LC
Pseudotriton montanus	32.87101715	LC
Pseudotriton ruber	32.87101715	LC
Rana luteiventris	32.86630244	LC
Rana pretiosa	32.86630244	VU
Adenomus kelaartii	32.86403903	EN
Phrynobatrachus dispar	32.85783532	LC
Phrynobatrachus leveleve	32.85783532	LC
Blommersia blommersae	32.79699168	LC
Blommersia domerguei	32.79699168	LC
Rana iberica	32.78676457	NT
Rana italica	32.78676457	LC
Liuixalus romeri	32.783791	EN
Hylodes phyllodes	32.78174332	LC
Pseudophryne bibronii	32.76623817	NT
Pseudophryne coriacea	32.76623817	LC
Ansonia malayana	32.73665062	LC
Oedipina gephyra	32.71585184	EN
Hylodes ornatus	32.71307482	LC
Hylodes sazimai	32.71307482	DD
Xenopus wittei	32.70145775	LC
Cacosternum boettgeri	32.69173454	LC
Cacosternum capense	32.69173454	NT
Eupsophus vertebralis	32.61741785	NT
Leptopelis argenteus	32.61395394	LC
Leptopelis brevirostris	32.61395394	LC
Pseudoeurycea lynchi	32.61020144	CR
Xenopus gilli	32.57978642	EN
Platymantis hazelae	32.57272819	EN
Platymantis montanus	32.57272819	VU
Pseudoeurycea ruficauda	32.57199899	DD
Pristimantis cruentus	32.57169447	LC
Scaphiophryne spinosa	32.43150638	LC
Rana cascadae	32.40214327	NT
Rana muscosa	32.40214327	EN
Xenorhina bouwensi	32.26625961	LC
Xenorhina lanthanites	32.26625961	DD
Oreophryne brachypus	32.2191742	LC
Oreophryne unicolor	32.2191742	DD
Mantidactylus charlotteae	32.21010122	LC
Mantidactylus opiparis	32.21010122	LC
Capensibufo rosei	32.1743919	VU
Capensibufo tradouwi	32.1743919	LC
Rana dalmatina	32.11982165	LC
Rana graeca	32.11982165	LC
Gephyromantis horridus	32.11338926	EN
Gephyromantis ventrimaculatus	32.11338926	LC
Taricha granulosa	32.09584986	LC
Taricha torosa	32.09584986	LC
Platymantis corrugatus	32.09495319	LC
Hyloxalus subpunctatus	32.06690914	LC
Batrachoseps diabolicus	32.06571278	DD
Batrachoseps regius	32.06571278	VU
Pristimantis lanthanites	32.03517414	LC
Eurycea spelaea	32.02909732	LC
Eurycea tynerensis	32.02909732	NT
Stefania coxi	31.94720447	LC
Guibemantis depressiceps	31.91738768	LC
Guibemantis tornieri	31.91738768	LC
Churamiti maridadi	31.8813665	CR
Platypelis tuberifera	31.76170348	LC
Blommersia grandisonae	31.71709168	LC
Hynobius nebulosus	31.71328148	LC
Odorrana schmackeri	31.66123546	LC
Polypedates colletti	31.61672565	LC
Paratelmatobius gaigeae	31.58887437	DD
Paratelmatobius poecilogaster	31.58887437	DD
Odorrana tormota	31.49847754	VU
Rana tsushimensis	31.46517957	LC
Arthroleptis schubotzi	31.45471284	LC
Arthroleptis xenodactyloides	31.45471284	LC
Leptopelis modestus	31.43671608	LC
Charadrahyla nephila	31.41514418	VU
Charadrahyla taeniopus	31.41514418	VU
Theloderma rhododiscus	31.39167641	NT
Dyscophus antongilii	31.38683506	NT
Dyscophus guineti	31.38683506	LC
Gastrotheca zeugocystis	31.37171719	CR
Theloderma asperum	31.36488506	LC
Theloderma bicolor	31.36488506	EN
Eleutherodactylus greyi	31.32853878	EN
Asterophrys turpicola	31.28978711	LC
Hynobius quelpaertensis	31.24960208	DD
Plethodontohyla guentheri	31.19262423	DD
Plethodontohyla notosticta	31.19262423	LC
Hoplobatrachus rugulosus	31.18694479	LC
Hoplobatrachus tigerinus	31.18694479	LC
Pleurodeles nebulosus	31.14095895	VU
Pleurodeles poireti	31.14095895	EN
Trachycephalus jordani	31.13968441	LC
Ptychadena mahnerti	31.08715476	LC
Ptychadena porosissima	31.08715476	LC
Pristimantis melanogaster	31.04413759	EN
Lyciasalamandra atifi	31.04322972	EN
Desmognathus marmoratus	31.02596397	LC
Desmognathus quadramaculatus	31.02596397	LC
Tylototriton wenxianensis	30.98993995	VU
Pristimantis orcesi	30.97930613	LC
Scaphiophryne calcarata	30.95150638	LC
Scaphiophryne gottlebei	30.95150638	EN
Rana johnsi	30.94043382	LC
Rana zhengi	30.94043382	DD
Leptobrachium banae	30.92895115	VU
Bombina pachypus	30.92094207	EN
Bombina variegata	30.92094207	LC
Anodonthyla boulengerii	30.87615248	LC
Anodonthyla hutchisoni	30.87615248	EN
Limnodynastes salmini	30.8629883	LC
Hyloscirtus colymba	30.8408277	NT
Hyloscirtus simmonsi	30.8408277	EN
Hynobius leechii	30.80084958	LC
Hynobius yangi	30.80084958	EN
Hypsiboas heilprini	30.78108602	VU
Guibemantis albolineatus	30.76450435	DD
Osteopilus vastus	30.76161171	VU
Rhombophryne coudreaui	30.73988936	VU
Pseudoeurycea tenchalli	30.71931072	EN
Alsodes nodosus	30.69398843	NT
Litoria dorsalis	30.65823422	LC
Litoria microbelos	30.65823422	LC
Bolitoglossa flaviventris	30.61544133	EN
Calotriton arnoldi	30.60027639	CR
Calotriton asper	30.60027639	NT
Hyloscirtus lascinius	30.5755827	LC
Hyloscirtus palmeri	30.5755827	LC
Xenopus laevis	30.56146309	LC
Litoria rothii	30.52756673	LC
Microhyla pulchra	30.52490971	LC
Microhyla rubra	30.52490971	LC
Hyloxalus nexipus	30.50095536	LC
Neobatrachus pictus	30.45036174	LC
Neobatrachus sudelli	30.45036174	LC
Cardioglossa gratiosa	30.44777573	LC
Arthroleptis tanneri	30.4022469	VU
Pristimantis eriphus	30.39411959	VU
Probreviceps macrodactylus	30.37232455	EN
Probreviceps uluguruensis	30.37232455	EN
Pristimantis zeuctotylus	30.33596813	LC
Xenopus andrei	30.31971975	LC
Xenopus boumbaensis	30.31971975	DD
Dendropsophus anceps	30.2902931	LC
Dendropsophus aperomeus	30.27616168	LC
Dendropsophus minutus	30.27023676	LC
Scinax acuminatus	30.22911968	LC
Boophis albilabris	30.16601761	LC
Boophis occidentalis	30.16601761	NT
Leptodactylus mystacinus	30.16493833	LC
Gyrinophilus porphyriticus	30.16441382	LC
Aneides ferreus	30.1640449	NT
Aneides vagrans	30.1640449	NT
Hylophorbus wondiwoi	30.12585392	DD
Rana ornativentris	30.10731428	LC
Phlyctimantis leonardi	30.06603428	LC
Litoria impura	30.03580187	LC
Litoria thesaurensis	30.03580187	LC
Callulina kisiwamsitu	29.99933789	EN
Callulina kreffti	29.99933789	LC
Dendropsophus giesleri	29.94779135	LC
Aparasphenodon brunoi	29.93191108	LC
Litoria nannotis	29.92333603	EN
Oreobates cruralis	29.90284643	LC
Leptodactylus leptodactyloides	29.88678848	LC
Pristimantis bipunctatus	29.84027996	DD
Pristimantis skydmainos	29.84027996	LC
Arthroleptis stenodactylus	29.8345514	LC
Eleutherodactylus flavescens	29.82855773	NT
Allobates undulatus	29.79177605	DD
Pleurodema marmoratum	29.79160859	LC
Limnonectes acanthi	29.76473474	VU
Litoria pronimia	29.7264569	LC
Stumpffia pygmaea	29.68134692	VU
Rhombophryne minuta	29.67150686	DD
Rhombophryne testudo	29.67150686	VU
Eurycea quadridigitata	29.57752343	LC
Eupemphix nattereri	29.50918434	LC
Physalaemus signifer	29.50918434	LC
Eleutherodactylus marnockii	29.49034128	LC
Crinia deserticola	29.47122532	LC
Plethodontohyla bipunctata	29.46986019	LC
Plethodontohyla tuberata	29.46986019	VU
Eleutherodactylus schmidti	29.45020316	CR
Astylosternus batesi	29.44832068	LC
Astylosternus schioetzi	29.44832068	EN
Batrachoseps gavilanensis	29.44410236	LC
Pseudoeurycea firscheini	29.43398644	EN
Pseudoeurycea leprosa	29.43398644	VU
Osornophryne sumacoensis	29.42120367	VU
Ptychadena oxyrhynchus	29.41316976	LC
Ptychadena tellinii	29.41316976	LC
Rana pyrenaica	29.39252957	EN
Rana temporaria	29.39252957	LC
Ansonia fuliginea	29.33528162	VU
Ansonia muelleri	29.33528162	VU
Plethodontohyla brevipes	29.23066019	EN
Plethodontohyla ocellata	29.23066019	LC
Osteopilus septentrionalis	29.22705742	LC
Ommatotriton ophryticus	29.20421972	NT
Ommatotriton vittatus	29.20421972	LC
Dendropsophus marmoratus	29.16200037	LC
Dendropsophus seniculus	29.16200037	LC
Guibemantis bicalcaratus	29.16191935	LC
Guibemantis liber	29.16191935	LC
Leptobrachium gunungense	29.15560345	VU
Leptobrachium montanum	29.15560345	LC
Bombina lichuanensis	29.1394479	VU
Pristimantis crucifer	29.1165408	VU
Melanophryniscus rubriventris	29.09854687	LC
Pseudoeurycea longicauda	28.87963739	EN
Odorrana nasica	28.85381754	LC
Hyperolius tuberilinguis	28.84616392	LC
Hynobius stejnegeri	28.84036815	VU
Pseudis laevis	28.83097994	LC
Chacophrys pierottii	28.82665946	LC
Lepidobatrachus laevis	28.82665946	LC
Limnodynastes convexiusculus	28.8131483	LC
Limnodynastes lignarius	28.8131483	LC
Hynobius formosanus	28.7735503	EN
Hypsiboas roraima	28.58623423	DD
Limnonectes hascheanus	28.57866301	LC
Limnonectes limborgi	28.57866301	DD
Strabomantis anomalus	28.55658727	LC
Strabomantis bufoniformis	28.55658727	LC
Xenopus fraseri	28.53816975	LC
Xenopus pygmaeus	28.53816975	LC
Afrixalus fornasini	28.51137879	LC
Platypelis barbouri	28.47352348	LC
Platypelis pollicaris	28.47352348	DD
Plethodon welleri	28.4542269	EN
Ansonia spinulifer	28.44755812	NT
Scinax squalirostris	28.44151248	LC
Acanthixalus sonjae	28.44146004	NT
Acanthixalus spinosus	28.44146004	LC
Leptobrachium xanthospilum	28.41217115	DD
Hyperolius pusillus	28.32305007	LC
Kassina maculata	28.31271428	LC
Phlyctimantis verrucosus	28.31271428	LC
Litoria multiplica	28.3011469	LC
Mantidactylus femoralis	28.29825122	LC
Mantidactylus mocquardi	28.29825122	LC
Oreobates heterodactylus	28.29194643	DD
Oreobates madidi	28.29194643	LC
Litoria citropa	28.19257989	LC
Limnodynastes depressus	28.16687371	LC
Limnodynastes fletcheri	28.16687371	LC
Leptopelis vermiculatus	28.15403275	EN
Rana japonica	28.12139928	LC
Pristimantis pycnodermis	28.10463113	EN
Hylophorbus picoides	28.06745392	DD
Hylophorbus tetraphonus	28.06745392	DD
Ambystoma californiense	28.03645223	VU
Craugastor bransfordii	27.92707751	LC
Craugastor podiciferus	27.92707751	NT
Stumpffia tetradactyla	27.92302026	DD
Hynobius dunni	27.87266541	EN
Pristimantis cryophilius	27.85866666	EN
Xenopus largeni	27.84767025	EN
Mixophyes carbinensis	27.83966576	LC
Mixophyes coggeri	27.83966576	LC
Argenteohyla siemersi	27.83118608	EN
Nyctimantis rugiceps	27.83118608	LC
Litoria dahlii	27.8159304	LC
Pelophryne misera	27.79923662	VU
Gastrophryne carolinensis	27.72898567	LC
Gastrophryne olivacea	27.72898567	LC
Pseudoeurycea gadovii	27.72598472	EN
Pseudoeurycea melanomolga	27.72598472	EN
Desmognathus aeneus	27.67741497	NT
Desmognathus imitator	27.67741497	LC
Lissotriton montandoni	27.6256259	LC
Lissotriton vulgaris	27.6256259	LC
Ambystoma barbouri	27.60609336	NT
Ambystoma texanum	27.60609336	LC
Mixophyes fasciolatus	27.60503076	LC
Mixophyes schevilli	27.60503076	LC
Engystomops pustulosus	27.57009351	LC
Cophyla berara	27.54305257	CR
Cophyla phyllodactyla	27.54305257	LC
Leptodactylus riveroi	27.52856737	LC
Oreophryne clamata	27.51824295	DD
Oreophryne waira	27.51824295	DD
Oreophryne atrigularis	27.4961742	DD
Oreophryne wapoga	27.4961742	DD
Craugastor alfredi	27.47383818	VU
Hydromantes shastae	27.46600069	VU
Ptychohyla spinipollex	27.46143956	EN
Litoria fallax	27.46092075	LC
Litoria olongburensis	27.46092075	VU
Eleutherodactylus inoptatus	27.43805445	LC
Batrachoseps kawia	27.41381278	DD
Batrachoseps relictus	27.41381278	DD
Pristimantis bromeliaceus	27.41157147	VU
Litoria nigropunctata	27.36838656	LC
Litoria prora	27.36838656	LC
Rhacophorus chenfui	27.31575833	LC
Rhacophorus nigropunctatus	27.31575833	NT
Pristimantis acuminatus	27.29095347	LC
Pristimantis schultei	27.29095347	VU
Atelognathus jeinimenensis	27.24228245	NT
Atelognathus patagonicus	27.24228245	EN
Pristimantis petrobardus	27.23949509	DD
Pristimantis wiensi	27.23949509	DD
Craugastor laticeps	27.20838451	NT
Craugastor lineatus	27.20838451	CR
Pristimantis appendiculatus	27.1995578	LC
Gephyromantis tschenki	27.19829781	DD
Lynchius flavomaculatus	27.15126647	VU
Rhacophorus arboreus	27.14478033	LC
Rhacophorus schlegelii	27.14478033	LC
Lyciasalamandra antalyana	27.12560472	EN
Lyciasalamandra billae	27.12560472	CR
Pristimantis crenunguis	27.08550747	EN
Pristimantis labiosus	27.08550747	LC
Teratohyla pulverata	27.06823698	LC
Pseudoeurycea exspectata	27.05168472	CR
Litoria leucova	27.04281014	DD
Tylototriton taliangensis	27.02842495	NT
Rhacophorus moltrechti	26.95861408	LC
Dendropsophus miyatai	26.94941293	LC
Dendropsophus schubarti	26.94941293	LC
Limnonectes arathooni	26.92024599	EN
Limnonectes microtympanum	26.92024599	EN
Microhyla borneensis	26.90848971	LC
Microhyla heymonsi	26.90848971	LC
Neurergus strauchii	26.90651972	VU
Allobates talamancae	26.89350405	LC
Afrixalus laevis	26.87244546	LC
Pseudacris crucifer	26.86442021	LC
Pseudacris ocularis	26.86442021	LC
Eleutherodactylus minutus	26.85118945	EN
Eleutherodactylus poolei	26.85118945	CR
Hylomantis hulli	26.83570667	LC
Rhombophryne alluaudi	26.83164686	LC
Rhombophryne laevipes	26.83164686	LC
Alexteroon obstetricans	26.79283342	LC
Oedipina carablanca	26.77524625	EN
Oedipina elongata	26.77524625	LC
Hyperolius acuticeps	26.76673507	LC
Hyperolius nasutus	26.76673507	LC
Bolitoglossa engelhardti	26.69567529	EN
Pseudacris cadaverina	26.65364521	LC
Pseudacris regilla	26.65364521	LC
Crinia riparia	26.60799865	LC
Crinia signifera	26.60799865	LC
Leptobrachium hainanense	26.60486115	VU
Litoria havina	26.56634356	LC
Limnodynastes peronii	26.53521371	LC
Limnodynastes tasmaniensis	26.53521371	LC
Gastrotheca guentheri	26.52245881	VU
Gastrotheca weinlandii	26.52245881	DD
Bolitoglossa zapoteca	26.51056195	DD
Ansonia hanitschi	26.50427145	NT
Hypsiboas ornatissimus	26.49370089	LC
Stumpffia grandis	26.47643526	DD
Stumpffia roseifemoralis	26.47643526	DD
Scaphiophryne marmorata	26.47524471	VU
Kurixalus hainanus	26.46689936	DD
Kurixalus odontotarsus	26.46689936	LC
Litoria nyakalensis	26.46674603	CR
Litoria rheocola	26.46674603	EN
Litoria raniformis	26.45966255	EN
Stumpffia gimmeli	26.44653692	LC
Stumpffia psologlossa	26.44653692	DD
Cacosternum platys	26.40828121	LC
Microbatrachella capensis	26.40828121	CR
Anomaloglossus baeobatrachus	26.39294787	DD
Anomaloglossus stepheni	26.39294787	LC
Phrynopus bracki	26.37092997	EN
Petropedetes newtoni	26.17596963	LC
Petropedetes parkeri	26.17596963	LC
Bolitoglossa decora	26.16549121	CR
Hyloxalus anthracinus	26.1387298	CR
Litoria congenita	26.13869823	LC
Osteopilus dominicensis	26.06311909	LC
Osteopilus pulchrilineatus	26.06311909	VU
Litoria kumae	26.05599171	DD
Bromeliohyla bromeliacia	26.02471289	LC
Rhombophryne coronata	26.01822436	VU
Rhombophryne serratopalpebrosa	26.01822436	VU
Blommersia kely	25.99484168	LC
Blommersia sarotra	25.99484168	DD
Amolops liangshanensis	25.93315423	DD
Amolops loloensis	25.93315423	VU
Lynchius nebulanastes	25.92406647	DD
Lynchius parkeri	25.92406647	EN
Litoria modica	25.89831847	LC
Chiropterotriton cracens	25.89781613	EN
Chiropterotriton multidentatus	25.89781613	EN
Polypedates leucomystax	25.85854431	LC
Gephyromantis cornutus	25.83844281	DD
Gephyromantis redimitus	25.83844281	LC
Eleutherodactylus symingtoni	25.83440795	CR
Eleutherodactylus zeus	25.83440795	EN
Limnonectes macrodon	25.81465822	VU
Limnonectes shompenorum	25.81465822	LC
Scinax staufferi	25.80694248	LC
Microhyla okinavensis	25.80017971	LC
Dendropsophus elegans	25.79444293	LC
Fejervarya limnocharis	25.79177877	LC
Acris gryllus	25.789095	LC
Xenophrys omeimontis	25.74745775	NT
Xenophrys spinata	25.74745775	LC
Gephyromantis eiselti	25.74147026	DD
Scinax boesemani	25.72648415	LC
Scinax cruentommus	25.72648415	LC
Pristimantis euphronides	25.6336444	EN
Pristimantis shrevei	25.6336444	EN
Crinia parinsignifera	25.58325532	LC
Crinia tinnula	25.58325532	VU
Pseudoeurycea gigantea	25.58266041	CR
Pseudoeurycea naucampatepetl	25.58266041	CR
Dendropsophus koechlini	25.56033802	LC
Desmognathus brimleyorum	25.54593427	LC
Gastrotheca psychrophila	25.51434053	EN
Oreobates discoidalis	25.4962731	LC
Oreobates ibischi	25.4962731	LC
Craugastor uno	25.48512318	EN
Tylototriton shanjing	25.48024829	NT
Leptodactylus vastus	25.4595	LC
Rana dybowskii	25.45881928	LC
Rana pirica	25.45881928	LC
Proceratophrys cristiceps	25.45716991	LC
Proceratophrys schirchi	25.45716991	LC
Philautus neelanethrus	25.45096227	EN
Hynobius arisanensis	25.4289953	VU
Hynobius sonani	25.4289953	EN
Bokermannohyla martinsi	25.39062182	LC
Anomaloglossus tepuyensis	25.38104587	DD
Meristogenys orphnocnemis	25.3565013	LC
Meristogenys whiteheadi	25.3565013	NT
Pristimantis celator	25.33609313	NT
Pristimantis verecundus	25.33609313	VU
Trachycephalus coriaceus	25.32808727	LC
Hynobius okiensis	25.31530041	CR
Hynobius tsuensis	25.31530041	LC
Hyperolius kivuensis	25.30774079	LC
Eleutherodactylus nitidus	25.29510628	LC
Eleutherodactylus pipilans	25.29510628	LC
Hydromantes brunus	25.26854069	VU
Hydromantes platycephalus	25.26854069	LC
Pristimantis chloronotus	25.24421959	LC
Pristimantis supernatis	25.24421959	VU
Arthroleptis reichei	25.24022356	NT
Xenophrys nankiangensis	25.23169692	VU
Xenophrys shapingensis	25.23169692	LC
Aromobates nocturnus	25.21734787	CR
Aromobates saltuensis	25.21734787	EN
Leptopelis natalensis	25.19755275	LC
Xenorhina oxycephala	25.18525461	LC
Xenorhina varia	25.18525461	DD
Pristimantis orestes	25.18036704	EN
Pristimantis simonbolivari	25.18036704	EN
Hyloscirtus pacha	25.18020854	DD
Hyloscirtus pantostictus	25.18020854	EN
Rana chaochiaoensis	25.11960678	LC
Pristimantis calcarulatus	25.1188228	VU
Pristimantis dissimulatus	25.1188228	EN
Cynops cyanurus	25.09925298	LC
Isthmohyla pseudopuma	25.06864037	LC
Isthmohyla zeteki	25.06864037	NT
Hynobius lichenatus	25.02388015	LC
Philautus acutirostris	24.98626639	VU
Philautus surdus	24.98626639	LC
Oreobates quixensis	24.87845799	LC
Oreobates saxatilis	24.87845799	DD
Gyrinophilus gulolineatus	24.86508382	EN
Gyrinophilus palleucus	24.86508382	VU
Pristimantis spinosus	24.86082916	NT
Meristogenys poecilus	24.85944464	NT
Stefania evansi	24.85199447	LC
Stefania scalae	24.85199447	LC
Mertensophryne micranotis	24.84186325	LC
Platymantis dorsalis	24.82595319	LC
Alsodes australis	24.80898843	DD
Gephyromantis luteus	24.80192401	LC
Gephyromantis plicifer	24.80192401	NT
Litoria dentata	24.79169823	LC
Osornophryne guacamayo	24.78813617	EN
Fejervarya iskandari	24.77567877	LC
Fejervarya orissaensis	24.77567877	LC
Ansonia leptopus	24.74819662	NT
Ansonia longidigita	24.74819662	NT
Bolitoglossa longissima	24.74326121	CR
Bolitoglossa porrasorum	24.74326121	EN
Gastrotheca helenae	24.71620381	DD
Gastrotheca longipes	24.71620381	LC
Eleutherodactylus albipes	24.63806066	CR
Oreophryne asplenicola	24.63298837	DD
Oreophryne pseudasplenicola	24.63298837	DD
Meristogenys jerboa	24.55968114	VU
Meristogenys phaeomerus	24.55968114	NT
Nanorana ventripunctata	24.54992341	LC
Vitreorana gorzulae	24.54701882	DD
Duellmanohyla rufioculis	24.53220289	LC
Duellmanohyla soralia	24.53220289	EN
Plectrohyla siopela	24.52806949	CR
Afrixalus knysnae	24.52430129	EN
Ansonia minuta	24.52040145	NT
Ansonia platysoma	24.52040145	EN
Polypedates cruciger	24.49812765	LC
Polypedates maculatus	24.49812765	LC
Leptodactylus chaquensis	24.46552348	LC
Gastrotheca galeata	24.44693503	DD
Bolitoglossa robusta	24.4300637	LC
Hynobius guabangshanensis	24.40942465	DD
Vitreorana eurygnatha	24.40862882	LC
Rana macrocnemis	24.38134957	LC
Desmognathus carolinensis	24.35938882	LC
Desmognathus monticola	24.35938882	LC
Tlalocohyla picta	24.33413501	LC
Tlalocohyla smithii	24.33413501	LC
Hyalinobatrachium iaspidiense	24.32019447	DD
Scinax fuscovarius	24.31157665	LC
Tachycnemis seychellensis	24.29639343	LC
Hyloscirtus armatus	24.29305104	LC
Hyloscirtus charazani	24.29305104	EN
Pristimantis ardalonychus	24.2784358	DD
Hypsiboas albomarginatus	24.24141416	LC
Hyla meridionalis	24.23666669	LC
Pristimantis quaquaversus	24.21101009	LC
Pristimantis rhabdocnemus	24.21101009	DD
Pristimantis chalceus	24.16966196	LC
Xenopus petersii	24.15863309	LC
Xenopus victorianus	24.15863309	LC
Dendropsophus brevifrons	24.15258302	LC
Dendropsophus parviceps	24.15258302	LC
Craugastor stuarti	24.11364984	EN
Anodonthyla moramora	24.06676248	DD
Anodonthyla nigrigularis	24.06676248	DD
Melanophryniscus klappenbachi	24.06385787	LC
Melanophryniscus stelzneri	24.06385787	LC
Bolitoglossa franklini	24.06358696	EN
Bolitoglossa lincolni	24.06358696	NT
Hyloxalus maculosus	24.0619558	DD
Limnonectes magnus	24.05713932	NT
Eleutherodactylus eileenae	24.0295148	NT
Macrogenioglottus alipioi	24.00095003	LC
Craugastor augusti	23.98064018	LC
Craugastor tarahumaraensis	23.98064018	VU
Eurycea longicauda	23.97528404	LC
Eurycea lucifuga	23.97528404	LC
Leptobrachium hasseltii	23.97125225	LC
Leptobrachium smithi	23.97125225	LC
Hynobius abei	23.94829615	CR
Hynobius tokyoensis	23.94829615	VU
Litoria nasuta	23.94021925	LC
Litoria nigrofrenata	23.94021925	LC
Cynops ensicauda	23.91826631	EN
Cynops pyrrhogaster	23.91826631	LC
Gastrotheca cornuta	23.89450881	EN
Gastrotheca dendronastes	23.89450881	VU
Limnonectes blythii	23.89140289	NT
Limnonectes poilani	23.89140289	LC
Eleutherodactylus pituinus	23.85926995	EN
Smilisca baudinii	23.84596144	LC
Pleurodema bufoninum	23.77526859	LC
Nototriton richardi	23.73002563	NT
Eleutherodactylus paulsoni	23.72644041	CR
Arthroleptella bicolor	23.67855414	LC
Arthroleptella subvoce	23.67855414	EN
Pelophryne brevipes	23.66616662	LC
Pelophryne signata	23.66616662	NT
Bolitoglossa lignicolor	23.66401466	VU
Limnonectes heinrichi	23.60454032	VU
Limnonectes modestus	23.60454032	LC
Pristimantis leoni	23.59718563	LC
Hyloxalus leucophaeus	23.55060914	DD
Hyloxalus sordidatus	23.55060914	DD
Platymantis papuensis	23.53657209	LC
Litoria coplandi	23.51368925	LC
Litoria watjulumensis	23.51368925	LC
Pseudoeurycea altamontana	23.51208739	EN
Pseudoeurycea robertsi	23.51208739	CR
Nanorana parkeri	23.50584341	LC
Nanorana pleskei	23.50584341	NT
Craugastor emcelae	23.50265261	CR
Batrachoseps gregarius	23.50219736	LC
Arthroleptis affinis	23.50096356	LC
Arthroleptis nikeae	23.50096356	CR
Hypsiboas microderma	23.49188423	LC
Hypsiboas nympha	23.49188423	LC
Pseudoeurycea brunnata	23.45831472	CR
Pseudoeurycea goebeli	23.45831472	CR
Ceratophrys cranwelli	23.45279946	LC
Ceratophrys ornata	23.45279946	NT
Gephyromantis decaryi	23.44725526	NT
Gephyromantis leucocephalus	23.44725526	NT
Tomopterna damarensis	23.41916848	DD
Craugastor mexicanus	23.41283251	LC
Cardioglossa leucomystax	23.40551973	LC
Celsiella vozmedianoi	23.3743252	DD
Tomopterna delalandii	23.3676622	LC
Tomopterna tuberculosa	23.3676622	LC
Bolitoglossa paraensis	23.36343148	DD
Plethodon petraeus	23.34665976	VU
Teratohyla midas	23.34017198	LC
Teratohyla spinosa	23.34017198	LC
Chimerella mariaelenae	23.31813811	VU
Eleutherodactylus maestrensis	23.306774	DD
Hynobius chinensis	23.28258965	EN
Hynobius maoershanensis	23.28258965	DD
Pristimantis actites	23.27291414	VU
Pristimantis w-nigrum	23.27291414	LC
Pristimantis acerus	23.22199747	EN
Anotheca spinosa	23.20353454	LC
Triprion petasatus	23.20353454	LC
Centrolene geckoideum	23.20065847	VU
Oreobates choristolemma	23.1989191	DD
Atelopus peruensis	23.16218236	CR
Eleutherodactylus auriculatoides	23.15619476	EN
Eleutherodactylus patriciae	23.15619476	EN
Litoria electrica	23.12086823	LC
Litoria rubella	23.12086823	LC
Batrachoseps major	23.11399236	LC
Batrachoseps pacificus	23.11399236	LC
Tylototriton kweichowensis	23.11168829	VU
Tylototriton verrucosus	23.11168829	LC
Pristimantis ockendeni	23.1069608	LC
Pristimantis unistrigatus	23.1069608	LC
Nectophrynoides viviparus	23.09663317	VU
Litoria aurea	23.05870588	VU
Desmognathus ocoee	23.02093841	LC
Scaphiophryne boribory	23.00157471	EN
Hyla squirella	22.98967578	LC
Neurergus kaiseri	22.98818972	CR
Bolitoglossa helmrichi	22.97167529	NT
Bolitoglossa rostrata	22.97167529	VU
Gephyromantis blanci	22.93674359	NT
Gephyromantis enki	22.93674359	DD
Pachytriton brevipes	22.87658131	LC
Pachytriton labiatus	22.87658131	LC
Desmognathus apalachicolae	22.86708841	LC
Engystomops pustulatus	22.85340351	LC
Craugastor bocourti	22.84618484	VU
Craugastor spatulatus	22.84618484	EN
Osteopilus marianae	22.84051409	EN
Osteopilus wilderi	22.84051409	EN
Dendropsophus leali	22.78604448	LC
Ambystoma tigrinum	22.76019823	LC
Plethodon punctatus	22.7449319	NT
Plethodon wehrlei	22.7449319	LC
Bolitoglossa colonnea	22.7244537	LC
Bolitoglossa schizodactyla	22.7244537	LC
Brachytarsophrys feae	22.69123692	LC
Brachytarsophrys platyparietus	22.69123692	LC
Physalaemus biligonigerus	22.68343541	LC
Physalaemus riograndensis	22.68343541	LC
Colostethus fraterdanieli	22.65154845	NT
Mannophryne herminae	22.64446453	NT
Litoria iris	22.63955856	LC
Litoria majikthise	22.63955856	DD
Limnonectes woodworthi	22.63832599	LC
Trachycephalus mesophaeus	22.62399894	LC
Allobates brunneus	22.6031496	LC
Allobates nidicola	22.6031496	DD
Hypsiboas boans	22.55118709	LC
Tomopterna luganga	22.50617848	LC
Tomopterna marmorata	22.50617848	LC
Microhyla fissipes	22.50198471	LC
Microhyla ornata	22.50198471	LC
Dendropsophus ebraccatus	22.47524693	LC
Cardioglossa pulchra	22.47268973	EN
Pristimantis diadematus	22.46612402	LC
Acris crepitans	22.45956	LC
Hyloscirtus lindae	22.43958854	VU
Hyloscirtus tapichalaca	22.43958854	DD
Xenopus ruwenzoriensis	22.43598692	DD
Plethodon angusticlavius	22.39782023	LC
Rhacophorus hungfuensis	22.38811289	DD
Pristimantis cajamarcensis	22.37217746	LC
Pristimantis ceuthospilus	22.37217746	VU
Scutiger chintingensis	22.36598201	EN
Litoria spartacus	22.3478458	DD
Proceratophrys avelinoi	22.34474445	LC
Proceratophrys bigibbosa	22.34474445	NT
Leptodactylus albilabris	22.33859545	LC
Pristimantis achatinus	22.28961211	LC
Pristimantis lymani	22.28961211	LC
Litoria angiana	22.28863747	LC
Litoria micromembrana	22.28863747	LC
Leptodactylus spixi	22.28860979	LC
Gephyromantis malagasius	22.28297926	LC
Gephyromantis striatus	22.28297926	VU
Arthroleptella drewesii	22.26913414	NT
Arthroleptella landdrosia	22.26913414	NT
Osteopilus crucialis	22.26121909	EN
Leptobrachium mouhoti	22.22921615	DD
Leptobrachium ngoclinhense	22.22921615	DD
Triturus marmoratus	22.20483639	LC
Triturus pygmaeus	22.20483639	NT
Leptobrachium promustache	22.19659865	DD
Platymantis cryptotis	22.16841209	LC
Platymantis pelewensis	22.16841209	LC
Plectrohyla glandulosa	22.16219087	EN
Ptychohyla dendrophasma	22.15445156	CR
Litoria tyleri	22.09974173	LC
Polypedates megacephalus	22.07214931	LC
Polypedates mutus	22.07214931	LC
Pristimantis samaipatae	22.06905385	LC
Oedipina maritima	21.99767325	CR
Hyperolius pardalis	21.98796297	LC
Physalaemus barrioi	21.96539541	DD
Physalaemus gracilis	21.96539541	LC
Leptodactylus fuscus	21.94670545	LC
Triturus dobrogicus	21.92237639	NT
Physalaemus albonotatus	21.87481958	LC
Pseudacris ornata	21.84783187	LC
Craugastor loki	21.82702751	LC
Craugastor rhodopis	21.82702751	VU
Eleutherodactylus hypostenor	21.81985778	EN
Eleutherodactylus parapelates	21.81985778	CR
Limnonectes macrocephalus	21.81927099	NT
Limnonectes visayanus	21.81927099	VU
Oedipina stenopodia	21.75948592	EN
Craugastor melanostictus	21.70671927	LC
Tlalocohyla godmani	21.64266001	VU
Tlalocohyla loquax	21.64266001	LC
Pristimantis danae	21.62114159	LC
Cynops orientalis	21.60540298	LC
Cynops orphicus	21.60540298	EN
Hypsiboas raniceps	21.60303411	LC
Pristimantis aniptopalmatus	21.56957359	DD
Pristimantis stictogaster	21.56957359	DD
Rana huanrensis	21.55408428	LC
Bolitoglossa cerroensis	21.54491428	LC
Xenopus amieti	21.52652692	NT
Xenopus longipes	21.52652692	CR
Plectrohyla chrysopleura	21.4753342	CR
Limnonectes malesianus	21.43714155	NT
Pristimantis chiastonotus	21.43614452	LC
Litoria daviesae	21.43342789	VU
Litoria subglandulosa	21.43342789	VU
Rhacophorus omeimontis	21.33891622	LC
Rhacophorus taronensis	21.33891622	DD
Eleutherodactylus atkinsi	21.33262234	LC
Bolitoglossa yucatana	21.31895133	LC
Litoria tornieri	21.297782	LC
Nototriton lignicola	21.27468013	CR
Nototriton limnospectator	21.27468013	EN
Leptodactylus elenae	21.26853729	LC
Plethodon dorsalis	21.21676023	LC
Plethodon ventralis	21.21676023	LC
Bolitoglossa macrinii	21.20088862	NT
Bolitoglossa oaxacensis	21.20088862	DD
Silverstoneia flotator	21.12844854	LC
Silverstoneia nubicola	21.12844854	NT
Osteocephalus alboguttatus	21.04728654	LC
Gastrotheca riobambae	21.03610446	EN
Ambystoma dumerilii	21.03037073	CR
Arthroleptis krokosua	20.9765089	EN
Arthroleptis variabilis	20.9765089	LC
Pseudis caraya	20.96099994	LC
Pseudis limellum	20.96099994	LC
Pristimantis glandulosus	20.95936247	EN
Pristimantis inusitatus	20.95936247	VU
Litoria cavernicola	20.95709171	DD
Hylomantis aspera	20.91068945	LC
Hylomantis granulosa	20.91068945	LC
Plethodon virginia	20.87691312	NT
Gastrotheca monticola	20.86590003	LC
Allobates juanii	20.85701332	CR
Bolitoglossa hermosa	20.84265195	NT
Bolitoglossa riletti	20.84265195	EN
Leptopelis kivuensis	20.83059775	NT
Leptopelis palmatus	20.83059775	VU
Ecnomiohyla miliaria	20.820229	VU
Ecnomiohyla minera	20.820229	EN
Platymantis mimulus	20.79249319	NT
Platymantis naomii	20.79249319	VU
Hypsiboas calcaratus	20.75522745	LC
Pseudis bolbodactyla	20.71343911	LC
Pseudis paradoxa	20.71343911	LC
Eleutherodactylus gryllus	20.70835161	EN
Hyloxalus bocagei	20.7059108	LC
Hyloxalus sauli	20.7059108	LC
Proceratophrys appendiculata	20.69606445	LC
Proceratophrys melanopogon	20.69606445	LC
Odontophrynus carvalhoi	20.63510803	LC
Batrachoseps nigriventris	20.63426236	LC
Batrachoseps simatus	20.63426236	VU
Pristimantis phoxocephalus	20.63144582	LC
Desmognathus welteri	20.59972987	LC
Pseudoeurycea juarezi	20.57694699	CR
Pseudoeurycea saltator	20.57694699	CR
Eleutherodactylus parabates	20.57344745	CR
Plectrohyla guatemalensis	20.5388792	CR
Plectrohyla matudai	20.5388792	VU
Arthroleptella lightfooti	20.52065164	NT
Arthroleptella villiersi	20.52065164	LC
Vitreorana antisthenesi	20.48294882	VU
Vitreorana castroviejoi	20.48294882	DD
Eleutherodactylus fowleri	20.45556421	CR
Eleutherodactylus lamprotes	20.45556421	CR
Engystomops freibergi	20.41035351	LC
Engystomops petersi	20.41035351	LC
Pristimantis thymalopsoides	20.3967498	EN
Aplastodiscus albofrenatus	20.38159664	LC
Leptodactylus podicipinus	20.36111737	LC
Hyloxalus vertebralis	20.33427314	CR
Gastrotheca atympana	20.32424939	VU
Gastrotheca stictopleura	20.32424939	EN
Scinax nasicus	20.30603665	LC
Litoria pearsoniana	20.28528739	NT
Eleutherodactylus johnstonei	20.28524183	LC
Rhacophorus hui	20.25511222	DD
Rhacophorus minimus	20.25511222	EN
Eleutherodactylus antillensis	20.23997411	LC
Odorrana aureola	20.23962052	DD
Oreolalax rugosus	20.23009685	NT
Eleutherodactylus jugans	20.22073016	CR
Cochranella litoralis	20.21729248	DD
Cochranella nola	20.21729248	NT
Pristimantis colomai	20.20700447	EN
Pristimantis latidiscus	20.20700447	LC
Hynobius nigrescens	20.20572565	LC
Hynobius takedai	20.20572565	EN
Plectrohyla ameibothalame	20.18169015	DD
Leptodactylus diedrus	20.1509987	LC
Paramesotriton caudopunctatus	20.12157274	NT
Eleutherodactylus dimidiatus	20.084484	NT
Eleutherodactylus emiliae	20.084484	EN
Leptodactylus bufonius	20.08032545	LC
Leptodactylus longirostris	20.08032545	LC
Bokermannohyla astartea	20.06501848	LC
Gastrotheca marsupiata	20.06453689	LC
Hyla cinerea	20.05522578	LC
Hyla gratiosa	20.05522578	LC
Pachymedusa dacnicolor	20.05167024	LC
Craugastor raniformis	20.01836094	LC
Eleutherodactylus abbotti	20.01097578	LC
Sachatamia ilex	19.97284811	LC
Pristimantis rhabdolaemus	19.96937492	LC
Pristimantis toftae	19.96937492	LC
Proceratophrys goyana	19.94200707	LC
Tomopterna cryptotis	19.90069848	LC
Tomopterna tandyi	19.90069848	LC
Leptodactylus fallax	19.89361	CR
Dendropsophus bifurcus	19.89060443	LC
Dendropsophus sarayacuensis	19.89060443	LC
Dendropsophus rhodopeplus	19.87851698	LC
Paramesotriton chinensis	19.86767374	LC
Rana chensinensis	19.86324928	LC
Rana kukunoris	19.86324928	LC
Trachycephalus imitatrix	19.80704594	LC
Trachycephalus nigromaculatus	19.80704594	LC
Pristimantis condor	19.78518611	VU
Pristimantis conspicillatus	19.78518611	LC
Scinax nebulosus	19.7644711	LC
Scinax rostratus	19.7644711	LC
Bolitoglossa diaphora	19.75218704	CR
Bolitoglossa dunni	19.75218704	EN
Nectophrynoides minutus	19.68804317	EN
Nectophrynoides tornieri	19.68804317	LC
Hyperolius fusciventris	19.67489797	LC
Hyperolius guttulatus	19.67489797	LC
Arthroleptis adelphus	19.6618489	LC
Arthroleptis poecilonotus	19.6618489	LC
Hypsiboas pellucens	19.63056851	LC
Hypsiboas rufitelus	19.63056851	LC
Triturus carnifex	19.59143972	LC
Smilisca sila	19.58325311	LC
Smilisca sordida	19.58325311	LC
Dendropsophus carnifex	19.55945802	LC
Hyloxalus idiomelus	19.54036786	DD
Eleutherodactylus sommeri	19.53222421	EN
Eleutherodactylus wetmorei	19.53222421	VU
Hypsiboas dentei	19.52567911	LC
Hypsiboas fasciatus	19.52567911	LC
Hyloxalus pulcherrimus	19.5092098	DD
Hyloxalus sylvaticus	19.5092098	DD
Eurycea cirrigera	19.48209738	LC
Hypsiboas lemai	19.45938089	LC
Eleutherodactylus riparius	19.45061809	LC
Eleutherodactylus rivularis	19.45061809	CR
Gastrotheca nicefori	19.44552612	LC
Hypsiboas faber	19.42215483	LC
Osornophryne puruanta	19.42131951	EN
Craugastor longirostris	19.40630844	LC
Craugastor tabasarae	19.40630844	CR
Neurergus crocatus	19.38484472	VU
Neurergus microspilotus	19.38484472	CR
Litoria nudidigita	19.34644239	LC
Litoria phyllochroa	19.34644239	LC
Desmognathus santeetlah	19.33765841	LC
Bolitoglossa adspersa	19.29833189	LC
Bolitoglossa medemi	19.29833189	VU
Oreolalax lichuanensis	19.29264351	NT
Hyloxalus azureiventris	19.29259286	EN
Hyloxalus chlorocraspedus	19.29259286	DD
Bolitoglossa carri	19.27130204	CR
Bolitoglossa conanti	19.27130204	EN
Hyla sarda	19.26126335	LC
Craugastor fitzingeri	19.20203094	LC
Phyllomedusa tomopterna	19.20049504	LC
Oedipina alleni	19.18673992	LC
Oedipina savagei	19.18673992	DD
Pristimantis riveti	19.16349082	NT
Pristimantis versicolor	19.16349082	VU
Eleutherodactylus audanti	19.14260078	VU
Eleutherodactylus haitianus	19.14260078	EN
Craugastor sandersoni	19.10887877	EN
Allobates gasconi	19.09730332	DD
Heterixalus punctatus	19.06985457	LC
Litoria gracilenta	19.05772505	LC
Oedipina complex	19.04990825	LC
Oedipina parvipes	19.04990825	LC
Pristimantis croceoinguinis	19.04875433	LC
Pristimantis llojsintuta	19.04875433	LC
Pristimantis pyrrhomerus	19.0375823	EN
Oedipina grandis	19.03175147	EN
Eleutherodactylus toa	18.99259642	EN
Pristimantis parvillus	18.98828196	LC
Leptodactylus labyrinthicus	18.97059	LC
Pseudis fusca	18.96389411	LC
Pseudis tocantins	18.96389411	LC
Triturus cristatus	18.95469472	LC
Triturus karelinii	18.95469472	LC
Eurycea wilderae	18.91555738	LC
Leptodactylus melanonotus	18.90912487	LC
Allobates caeruleodactylus	18.87508599	DD
Smilisca fodiens	18.84531311	LC
Hypsiboas ericae	18.80598593	DD
Desmognathus ochrophaeus	18.80210341	LC
Desmognathus orestes	18.80210341	LC
Eleutherodactylus glanduliferoides	18.73437816	CR
Pristimantis duellmani	18.7302948	VU
Pristimantis quinquagesimus	18.7302948	VU
Pristimantis altamazonicus	18.71800902	LC
Pristimantis platydactylus	18.71800902	LC
Aplastodiscus eugenioi	18.71572664	NT
Plethodon cinereus	18.70942812	LC
Plethodon shenandoah	18.70942812	VU
Proceratophrys cururu	18.70068874	DD
Pristimantis nyctophylax	18.6697408	VU
Pristimantis subsigillatus	18.6697408	LC
Desmognathus auriculatus	18.66758987	LC
Desmognathus fuscus	18.66758987	LC
Hyla savignyi	18.65949035	LC
Hyla andersonii	18.63699127	NT
Eleutherodactylus glamyrus	18.6353548	EN
Osteocephalus mutabor	18.61570054	LC
Phyllomedusa bicolor	18.57590351	LC
Phyllomedusa vaillantii	18.57590351	LC
Scaphiophryne madagascariensis	18.55788971	NT
Scaphiophryne menabensis	18.55788971	VU
Leptodactylus gracilis	18.55001545	LC
Leptodactylus plaumanni	18.55001545	LC
Litoria splendida	18.52317171	LC
Odorrana junlianensis	18.51463288	VU
Scutiger glandulatus	18.51117001	LC
Isthmohyla rivularis	18.50392537	CR
Isthmohyla tica	18.50392537	CR
Litoria arfakiana	18.5001708	LC
Litoria wollastoni	18.5001708	LC
Rana omeimontis	18.48742678	LC
Pleurodema bibroni	18.46923859	NT
Pleurodema thaul	18.46923859	LC
Plethodon hoffmani	18.46663979	LC
Gastrotheca griswoldi	18.43300189	LC
Hylorina sylvatica	18.39590243	LC
Hyla chinensis	18.39347145	LC
Ambystoma mexicanum	18.32746406	CR
Paramesotriton hongkongensis	18.31818124	NT
Ambystoma andersoni	18.31319206	CR
Ambystoma ordinarium	18.31319206	EN
Dendropsophus microcephalus	18.30757698	LC
Plethodon kentucki	18.28275454	LC
Bolitoglossa epimela	18.25075678	DD
Hypsiboas crepitans	18.21269316	LC
Hypsiboas rosenbergi	18.21269316	LC
Leptobrachium boringii	18.19571865	EN
Eleutherodactylus leberi	18.14314121	EN
Eleutherodactylus melacara	18.14314121	EN
Eleutherodactylus furcyensis	18.12490174	CR
Eleutherodactylus rufifemoralis	18.12490174	CR
Hypsiboas lanciformis	18.09579078	LC
Dendropsophus berthalutzae	18.09220359	LC
Dendropsophus bipunctatus	18.09220359	LC
Pseudis cardosoi	18.08055661	LC
Pseudis minuta	18.08055661	LC
Leptodactylus discodactylus	18.0349687	LC
Leptodactylus griseigularis	18.0349687	LC
Mantella laevigata	18.02546936	NT
Mantella manery	18.02546936	VU
Vitreorana helenae	18.01317882	DD
Leptopelis bocagii	17.99217775	LC
Leptopelis concolor	17.99217775	LC
Alsodes tumultuosus	17.97827043	CR
Afrixalus delicatus	17.97304129	LC
Afrixalus stuhlmanni	17.97304129	LC
Hyperolius argus	17.97114583	LC
Phrynopus bufoides	17.96989997	DD
Scutiger boulengeri	17.93871151	LC
Bolitoglossa subpalmata	17.93425495	EN
Afrixalus dorsalis	17.91364546	LC
Afrixalus paradorsalis	17.91364546	LC
Rhacophorus dugritei	17.91359789	LC
Rhacophorus puerensis	17.91359789	DD
Pristimantis pulvinatus	17.87966545	LC
Pristimantis surdus	17.84276218	EN
Oreobates sanctaecrucis	17.8398291	LC
Leptodactylus knudseni	17.805375	LC
Leptodactylus pentadactylus	17.805375	LC
Gastrotheca litonedis	17.79423336	EN
Bufo bufo	17.79159244	LC
Bufo verrucosissimus	17.79159244	NT
Osornophryne antisana	17.75287451	EN
Osornophryne bufoniformis	17.75287451	NT
Plethodon caddoensis	17.7449562	NT
Physalaemus cuvieri	17.74248958	LC
Physalaemus ephippifer	17.74248958	LC
Litoria inermis	17.735922	LC
Litoria pallida	17.735922	LC
Odontophrynus americanus	17.71478053	LC
Odontophrynus cultripes	17.71478053	LC
Leptodactylus notoaktites	17.68032395	LC
Scinax proboscideus	17.68007444	LC
Proceratophrys concavitympanum	17.63988707	DD
Cochranella granulosa	17.63684915	LC
Litoria jervisiensis	17.62659573	LC
Eleutherodactylus cuneatus	17.62592509	LC
Eleutherodactylus turquinensis	17.62592509	CR
Craugastor crassidigitus	17.61198594	LC
Craugastor talamancae	17.61198594	LC
Bolitoglossa biseriata	17.60159523	LC
Bolitoglossa sima	17.60159523	VU
Gastrotheca peruana	17.60151189	LC
Gastrotheca pseustes	17.60151189	EN
Allobates conspicuus	17.56709099	DD
Allobates trilineatus	17.56709099	LC
Hyloxalus insulatus	17.55244786	DD
Odorrana jingdongensis	17.54314264	VU
Eleutherodactylus brevirostris	17.50218866	CR
Eleutherodactylus ventrilineatus	17.50218866	CR
Hyla femoralis	17.47584127	LC
Hyla immaculata	17.45961277	LC
Hyla japonica	17.45961277	LC
Proceratophrys laticeps	17.4535554	LC
Eleutherodactylus klinikowskii	17.45099916	EN
Eleutherodactylus zugi	17.45099916	EN
Oreolalax chuanbeiensis	17.43625585	EN
Oreolalax multipunctatus	17.43625585	VU
Sachatamia albomaculata	17.41527311	LC
Sachatamia punctulata	17.41527311	EN
Bolitoglossa equatoriana	17.40010439	LC
Bolitoglossa palmata	17.40010439	VU
Alsodes gargola	17.38344368	LC
Alsodes kaweshkari	17.34136355	DD
Plethodon jordani	17.30957272	NT
Eleutherodactylus cooki	17.27192939	VU
Litoria lesueurii	17.252581	LC
Mantella madagascariensis	17.22948436	VU
Plectrohyla arborescandens	17.20169949	EN
Plectrohyla cyclada	17.20169949	EN
Gastrotheca dunni	17.19511212	LC
Nototriton barbouri	17.17482663	EN
Nototriton brodiei	17.17482663	EN
Eurycea bislineata	17.17482404	LC
Plethodon nettingi	17.17446479	NT
Nymphargus mixomaculatus	17.16324982	DD
Eleutherodactylus barlagnei	17.10417849	EN
Eleutherodactylus pinchoni	17.10417849	EN
Cardioglossa oreas	17.10058973	EN
Eleutherodactylus ruthae	17.08012278	EN
Hyloxalus delatorreae	17.07174814	CR
Hyloxalus pulchellus	17.07174814	VU
Dendropsophus leucophyllatus	17.05319443	LC
Dendropsophus triangulum	17.05319443	LC
Eleutherodactylus chlorophenax	17.02529845	CR
Eleutherodactylus nortoni	17.02529845	CR
Gastrotheca excubitor	17.02295939	VU
Gastrotheca ochoai	17.02295939	DD
Eleutherodactylus brittoni	17.01772411	LC
Bolitoglossa celaque	17.01725537	EN
Bolitoglossa synoria	17.01725537	CR
Scinax boulengeri	16.9697311	LC
Scinax sugillatus	16.9697311	LC
Eleutherodactylus thorectes	16.94914482	CR
Eleutherodactylus portoricensis	16.91958661	EN
Eleutherodactylus wightmanae	16.91958661	EN
Eleutherodactylus amplinympha	16.89881683	EN
Eleutherodactylus martinicensis	16.89881683	NT
Oedipina collaris	16.88711981	DD
Hypsiboas geographicus	16.86787709	LC
Hypsiboas semilineatus	16.86787709	LC
Rana longicrus	16.86776678	VU
Rana zhenhaiensis	16.86776678	LC
Pristimantis imitatrix	16.86589128	LC
Pristimantis lirellus	16.86589128	DD
Hypsiboas lundii	16.83609983	LC
Hypsiboas pardalis	16.83609983	LC
Nymphargus griffithsi	16.80640189	VU
Exerodonta melanomma	16.80523622	VU
Exerodonta sumichrasti	16.80523622	LC
Phyllomedusa atelopoides	16.77978504	LC
Pristimantis fenestratus	16.77287952	LC
Oreolalax pingii	16.75331851	EN
Oreolalax schmidti	16.75331851	NT
Oreolalax jingdongensis	16.74470435	VU
Bolitoglossa gracilis	16.72781495	VU
Bolitoglossa pesrubra	16.72781495	VU
Limnodynastes terraereginae	16.72228371	LC
Plethodon fourchensis	16.6913762	VU
Plethodon ouachitae	16.6913762	NT
Smilisca cyanosticta	16.68758978	NT
Pristimantis malkini	16.67270277	LC
Scinax garbei	16.60367444	LC
Scinax jolyi	16.60367444	DD
Pseudacris streckeri	16.55456187	LC
Hyla arborea	16.53927835	LC
Ptychohyla hypomykter	16.52960406	LC
Bokermannohyla circumdata	16.51871848	LC
Bokermannohyla hylax	16.51871848	LC
Hyalinobatrachium talamancae	16.518686	LC
Bolitoglossa marmorea	16.50405678	EN
Pristimantis devillei	16.49467718	EN
Pristimantis inguinalis	16.46777045	LC
Pristimantis marmoratus	16.46777045	LC
Bufo aspinius	16.45566744	DD
Bufo cryptotympanicus	16.45566744	NT
Plectrohyla bistincta	16.44418349	LC
Hyalinobatrachium bergeri	16.43366433	LC
Hyalinobatrachium pellucidum	16.43366433	NT
Allobates femoralis	16.43283532	LC
Allobates zaparo	16.43283532	LC
Colostethus fugax	16.43043845	DD
Paramesotriton deloustali	16.42368791	VU
Plethodon yonahlossee	16.41335192	LC
Bolitoglossa mexicana	16.38076466	LC
Bolitoglossa odonnelli	16.38076466	NT
Oreobates sanderi	16.3717191	LC
Heterixalus luteostriatus	16.34567743	LC
Heterixalus rutenbergi	16.34567743	NT
Eleutherodactylus bartonsmithi	16.3452914	CR
Oedipina poelzi	16.33578447	EN
Litoria chloris	16.33568005	LC
Litoria xanthomera	16.33568005	LC
Eleutherodactylus apostates	16.32712097	CR
Eleutherodactylus oxyrhyncus	16.32712097	CR
Hyperolius chlorosteus	16.32342945	NT
Hyperolius torrentis	16.32342945	EN
Pristimantis peruvianus	16.31774073	LC
Nymphargus wileyi	16.28247806	DD
Litoria caerulea	16.27050671	LC
Litoria gilleni	16.27050671	LC
Eleutherodactylus alcoae	16.25503903	EN
Eleutherodactylus armstrongi	16.25503903	EN
Dendropsophus branneri	16.24662859	LC
Dendrobates leucomelas	16.24601101	LC
Dendrobates tinctorius	16.24601101	LC
Hyalinobatrachium orientale	16.23294414	VU
Phyllomedusa boliviana	16.22866117	LC
Hyalinobatrachium aureoguttatum	16.22659533	NT
Hyalinobatrachium valerioi	16.22659533	LC
Scutiger mammatus	16.20625485	LC
Espadarana andina	16.19977145	LC
Leptodactylus wagneri	16.18520487	LC
Dendropsophus riveroi	16.16718692	LC
Mannophryne trinitatis	16.12044453	VU
Mannophryne venezuelensis	16.12044453	NT
Bolitoglossa mombachoensis	16.11320133	VU
Bolitoglossa striatula	16.11320133	LC
Hyla intermedia	16.03173335	LC
Leptobrachium leishanense	16.02494965	EN
Leptobrachium liui	16.02494965	LC
Alsodes barrioi	16.00939855	VU
Alsodes monticola	16.00939855	DD
Pristimantis buccinator	15.99174277	LC
Pristimantis citriogaster	15.99174277	DD
Batrachyla antartandica	15.98967243	LC
Batrachyla taeniata	15.98967243	LC
Mantella cowanii	15.94544709	EN
Limnodynastes dorsalis	15.93350371	LC
Eleutherodactylus cubanus	15.91985845	CR
Eleutherodactylus orientalis	15.91985845	CR
Hyloxalus elachyhistus	15.91511286	EN
Phasmahyla jandaia	15.87847346	LC
Eleutherodactylus pezopetrus	15.8374967	CR
Osteocephalus leprieurii	15.82991404	LC
Osteocephalus planiceps	15.82991404	LC
Scinax ruber	15.81643165	LC
Scinax x-signatus	15.81643165	LC
Atelopus spurrelli	15.8108612	VU
Centrolene daidaleum	15.79497736	VU
Bolitoglossa flavimembris	15.79080704	EN
Bolitoglossa morio	15.79080704	LC
Hyperolius baumanni	15.78770445	LC
Hyperolius picturatus	15.78770445	LC
Bolitoglossa minutula	15.76995178	EN
Bolitoglossa sooyorum	15.76995178	EN
Litoria peronii	15.70486506	LC
Limnonectes finchi	15.66737355	LC
Limnonectes ingeri	15.66737355	NT
Eleutherodactylus goini	15.62470029	VU
Anomaloglossus degranvillei	15.62349587	LC
Trachycephalus resinifictrix	15.60605427	LC
Eleutherodactylus coqui	15.59904161	LC
Eleutherodactylus schwartzi	15.59904161	EN
Plethodon hubrichti	15.58695812	VU
Phrynopus tautzorum	15.58656997	CR
Eleutherodactylus luteolus	15.55711818	EN
Phyllobates lugubris	15.55672472	LC
Phyllobates vittatus	15.55672472	EN
Oreolalax xiangchengensis	15.54831768	LC
Eleutherodactylus mariposa	15.4979814	CR
Eleutherodactylus ronaldi	15.4979814	VU
Scutiger muliensis	15.49334985	EN
Scutiger tuberculatus	15.49334985	VU
Smilisca phaeota	15.48262478	LC
Smilisca puma	15.48262478	LC
Eleutherodactylus gundlachi	15.44505012	EN
Dendropsophus minusculus	15.43801859	LC
Engystomops coloradorum	15.39993351	DD
Engystomops guayaco	15.39993351	DD
Phyllomedusa perinesos	15.39246171	DD
Dendropsophus labialis	15.38887802	LC
Dendropsophus pelidna	15.38887802	LC
Litoria ewingii	15.35060973	LC
Pristimantis buckleyi	15.30027218	LC
Pristimantis vertebralis	15.30027218	VU
Hyla arenicolor	15.2726261	LC
Osteocephalus oophagus	15.26532404	LC
Osteocephalus taurinus	15.26532404	LC
Phrynopus pesantesi	15.2555933	DD
Leptodactylus didymus	15.22774895	LC
Leptodactylus mystaceus	15.22774895	LC
Litoria booroolongensis	15.210861	CR
Colostethus imbricolus	15.18439131	DD
Atelopus pulcher	15.17113986	CR
Atelopus seminiferus	15.17113986	CR
Ptychohyla euthysanota	15.15067406	NT
Phyllomedusa palliata	15.06915404	LC
Eleutherodactylus cochranae	15.06113911	LC
Eleutherodactylus hedricki	15.06113911	EN
Hyperolius montanus	15.02173624	LC
Hyperolius puncticulatus	15.02173624	EN
Eleutherodactylus bakeri	14.98501732	CR
Bufo stejnegeri	14.96641867	LC
Centrolene savagei	14.95944736	VU
Rulyrana flavopunctata	14.95194311	LC
Rulyrana spiculata	14.95194311	NT
Hypsiboas albopunctatus	14.93112578	LC
Hypsiboas multifasciatus	14.93112578	LC
Craugastor angelicus	14.89542827	CR
Craugastor megacephalus	14.89542827	LC
Dendropsophus robertmertensi	14.88127198	LC
Dendropsophus sartori	14.88127198	LC
Bolitoglossa altamazonica	14.86066939	LC
Bolitoglossa peruviana	14.86066939	LC
Oreolalax omeimontis	14.79701085	EN
Colostethus latinasus	14.78941464	DD
Colostethus pratti	14.78941464	LC
Litoria cyclorhyncha	14.77489588	LC
Litoria moorei	14.77489588	LC
Hyperolius castaneus	14.76691858	VU
Osteocephalus cabrerai	14.70757721	LC
Eleutherodactylus heminota	14.68717732	EN
Aplastodiscus albosignatus	14.67100414	LC
Agalychnis callidryas	14.66202941	LC
Paramesotriton fuzhongensis	14.62266791	VU
Eleutherodactylus rogersi	14.61804029	DD
Eleutherodactylus tonyi	14.61804029	CR
Eleutherodactylus eneidae	14.58923439	CR
Eleutherodactylus locustus	14.58923439	CR
Eleutherodactylus bresslerae	14.58326172	CR
Limnodynastes dumerilii	14.57596771	LC
Limnodynastes interioris	14.57596771	LC
Gastrotheca gracilis	14.55655522	VU
Hyperolius concolor	14.53299124	LC
Hyperolius zonatus	14.53299124	NT
Heterixalus madagascariensis	14.5183604	LC
Craugastor andi	14.51285927	CR
Craugastor cuaquero	14.51285927	DD
Trachycephalus hadroceps	14.45143927	LC
Trachycephalus venulosus	14.45143927	LC
Cochranella euknemos	14.43317415	LC
Cochranella mache	14.43317415	EN
Pristimantis luteolateralis	14.43188196	NT
Pristimantis walkeri	14.43188196	LC
Anomaloglossus praderioi	14.41071587	DD
Craugastor rupinius	14.40375827	LC
Centrolene bacatum	14.38835847	DD
Aplastodiscus cochranae	14.37136664	LC
[truncated: 356 more rows]

## Sheet: S9_2) Carnivores
Appendix S9. Evolutionary Distinctiveness scores of DD species
Table S9_2. Carnivores
Species	Fair-proportion score	IUCN threat status
Ailurus fulgens	39.3146307	VU
Ailuropoda melanoleuca	38.13882538	EN
Cryptoprocta ferox	33.49102506	VU
Tremarctos ornatus	30.16739681	VU
Proteles cristata	29.13088803	LC
Mellivora capensis	25.99693123	LC
Odobenus rosmarus	25.81577916	DD
Nandinia binotata	25.53846158	LC
Hyaena hyaena	24.86422136	NT
Eupleres goudotii	24.04102506	NT
Fossa fossana	24.04102506	NT
Lyncodon patagonicus	21.52577738	DD
Arctogalidia trivirgata	21.16703301	LC
Erignathus barbatus	20.5678053	LC
Macrogalidia musschenbroekii	19.25036635	VU
Poecilogale albinucha	18.77252964	LC
Cynogale bennettii	18.66362829	EN
Potos flavus	18.53230138	LC
Crocuta crocuta	18.53191727	LC
Hyaena brunnea	18.53191727	NT
Chrotogale owstoni	18.53029496	VU
Acinonyx jubatus	18.24073652	VU
Taxidea taxus	18.22333545	LC
Eira barbara	18.01077738	LC
Civettictis civetta	16.96775384	LC
Gulo gulo	16.94411072	LC
Monachus monachus	16.6978053	CR
Monachus schauinslandi	16.6978053	CR
Dologale dybowskii	16.65701395	DD
Ursus americanus	16.59772522	LC
Helarctos malayanus	16.56739681	VU
Melursus ursinus	16.56739681	VU
Ursus thibetanus	16.52632219	VU
Galidia elegans	16.31941755	LC
Liberiictis kuhni	15.91651154	VU
Mydaus javanensis	15.78831548	LC
Mydaus marchei	15.78831548	LC
Genetta piscivora	15.26383227	DD
Galidictis fasciata	15.20552717	NT
Galidictis grandidieri	15.20552717	EN
Puma concolor	15.05011152	LC
Puma yagouaroundi	15.05011152	LC
Nasuella olivacea	14.60730138	DD
Suricata suricatta	14.43758871	LC
Cystophora cristata	14.25669419	VU
Viverricula indica	14.16775384	LC
Melogale everetti	14.16329912	DD
Mungotictis decemlineata	14.05434587	VU
Salanoia concolor	14.05434587	VU
Paradoxurus hermaphroditus	13.97036635	LC
Ichneumia albicauda	13.81536649	LC
Galictis cuja	13.65077738	LC
Galictis vittata	13.65077738	LC
Herpestes semitorquatus	13.44453651	DD
Diplogale hosei	13.40645293	VU
Hemigalus derbyanus	13.40645293	VU
Herpestes urva	13.2856561	LC
Herpestes javanicus	13.2856561	LC
Bassaricyon gabbii	13.2281958	LC
Cynictis penicillata	13.14927348	LC
Paracynictis selousi	13.14927348	LC
Bassariscus astutus	13.12396805	LC
Bassariscus sumichrasti	13.12396805	LC
Atilax paludinosus	13.03283583	LC
Rhynchogale melleri	13.03283583	LC
Nasua narica	12.75730138	LC
Nasua nasua	12.75730138	LC
Prionailurus planiceps	12.53177818	EN
Martes pennanti	12.44451097	LC
Arctictis binturong	12.42036635	VU
Paguma larvata	12.42036635	LC
Hydrurga leptonyx	12.3728053	LC
Lobodon carcinophaga	12.3728053	LC
Galerella ochracea	12.36515672	LC
Galerella sanguinea	12.36515672	LC
Ursus arctos	12.22632219	LC
Ursus maritimus	12.22632219	VU
Leptonychotes weddellii	12.1728053	LC
Ommatophoca rossii	12.1728053	LC
Paradoxurus jerdoni	11.92036635	LC
Paradoxurus zeylonensis	11.92036635	VU
Arctonyx collaris	11.61331548	NT
Bdeogale nigripes	11.58022586	LC
Meles leucurus	11.47998214	LC
Galerella pulverulenta	11.45236956	LC
Galerella flavescens	11.45236956	LC
Herpestes brachyurus	11.43335227	LC
Herpestes fuscus	11.43335227	VU
Spilogale pygmaea	11.39314755	VU
Bassaricyon beddardi	11.13334348	LC
Bassaricyon lasius	11.13334348	DD
Mirounga angustirostris	11.0978053	LC
Mirounga leonina	11.0978053	LC
Callorhinus ursinus	11.09106172	VU
Martes flavigula	11.06911072	LC
Martes gwatkinsii	11.06911072	VU
Prionailurus rubiginosus	11.06511152	VU
Arctocephalus pusillus	11.01577916	LC
Bassaricyon alleni	10.97105445	LC
Bassaricyon pauli	10.97105445	DD
Mustela kathiah	10.9236183	LC
Leptailurus serval	10.87344485	LC
Prionailurus bengalensis	10.86511152	LC
Prionailurus viverrinus	10.86511152	EN
Caracal caracal	10.71344485	LC
Vormela peregusna	10.71049107	VU
Lynx rufus	10.58708355	LC
Melogale moschata	10.46298421	LC
Genetta victoriae	10.45759176	LC
Mustela altaica	10.35675069	NT
Mustela erminea	10.35675069	LC
Helogale hirtula	10.31536649	LC
Helogale parvula	10.31536649	LC
Poiana leightoni	10.25766763	DD
Poiana richardsonii	10.25766763	LC
Spilogale putorius	10.12648088	LC
Profelis aurata	10.06893273	NT
Martes foina	9.988126727	LC
Martes martes	9.911635652	LC
Pardofelis marmorata	9.85851212	VU
Conepatus chinga	9.801480884	LC
Conepatus leuconotus	9.801480884	LC
Conepatus humboldtii	9.801480884	LC
Conepatus semistriatus	9.801480884	LC
Martes zibellina	9.779341235	LC
Neofelis nebulosa	9.775178787	VU
Prionodon linsang	9.757667626	LC
Prionodon pardicolor	9.757667626	LC
Martes americana	9.729556098	LC
Martes melampus	9.729556098	LC
Eumetopias jubatus	9.667315538	NT
Leopardus colocolo	9.661659491	NT
Catopuma badia	9.618932734	EN
Catopuma temminckii	9.618932734	NT
Mephitis macroura	9.568147551	LC
Mephitis mephitis	9.568147551	LC
Procyon cancrivorus	9.540634716	LC
Leopardus guigna	9.530735577	VU
Neovison macrodon	9.422075327	EX
Neovison vison	9.422075327	LC
Meles anakuma	9.340792689	LC
Meles meles	9.340792689	LC
Bdeogale jacksoni	9.335205588	NT
Bdeogale crassicauda	9.335205588	LC
Histriophoca fasciata	9.319194192	DD
Pagophilus groenlandicus	9.319194192	LC
Leopardus pardalis	9.261659491	LC
Leopardus wiedii	9.261659491	NT
Ictonyx libyca	9.260491066	LC
Ictonyx striatus	9.260491066	LC
Zalophus wollebaeki	9.217315538	EN
Viverra tangalunga	9.167753841	LC
Viverra zibetha	9.167753841	NT
Viverra civettina	9.117753841	CR
Viverra megaspila	9.117753841	VU
Genetta johnstoni	9.108385407	VU
Mungos gambianus	9.015366492	LC
Mungos mungo	9.015366492	LC
Melogale personata	9.002029471	DD
Melogale orientalis	9.002029471	DD
Procyon lotor	8.924649727	LC
Procyon pygmaeus	8.924649727	CR
Genetta genetta	8.863147312	LC
Genetta tigrina	8.863147312	LC
Herpestes smithii	8.786656355	LC
Herpestes naso	8.786656355	LC
Otaria flavescens	8.600648872	LC
Herpestes ichneumon	8.582868452	LC
Herpestes vitticollis	8.582868452	LC
Mustela frenata	8.416827565	LC
Otocyon megalotis	8.396733742	LC
Lynx pardinus	8.253750215	CR
Genetta cristata	8.157591756	VU
Genetta servalina	8.157591756	LC
Uncia uncia	8.095178787	EN
Panthera tigris	8.020265842	EN
Panthera onca	7.953854527	NT
Panthera leo	7.903604976	VU
Panthera pardus	7.903604976	NT
Spilogale angustifrons	7.896760201	LC
Spilogale gracilis	7.896760201	LC
Nyctereutes procyonoides	7.826009076	LC
Lutra lutra	7.710776545	NT
Lutra sumatrana	7.710776545	EN
Felis chaus	7.638444849	LC
Felis silvestris	7.573321601	LC
Zalophus californianus	7.549629454	LC
Zalophus japonicus	7.549629454	EX
Mustela africana	7.487352093	LC
Mustela felipei	7.487352093	VU
Neophoca cinerea	7.400648872	EN
Phocarctos hookeri	7.400648872	VU
Crossarchus obscurus	7.365366492	LC
Crossarchus platycephalus	7.365366492	LC
Lynx canadensis	7.353750215	LC
Lynx lynx	7.353750215	LC
Halichoerus grypus	7.302527525	LC
Genetta abyssinica	7.208385407	LC
Genetta thierryi	7.208385407	LC
Enhydra lutris	7.189713219	EN
Mustela nivalis	7.171936749	LC
Mustela subpalmata	7.171936749	LC
Arctocephalus townsendi	7.170064874	NT
Leopardus geoffroyi	7.129828941	NT
Leopardus tigrinus	7.129828941	VU
Pusa caspica	7.075776747	EN
Crossarchus alexandri	6.971343409	LC
Crossarchus ansorgei	6.971343409	DD
Felis margarita	6.872164037	NT
Felis nigripes	6.872164037	VU
Genetta angolensis	6.81671874	LC
Genetta pardina	6.683385407	LC
Aonyx capensis	6.495892129	LC
Aonyx cinerea	6.495892129	VU
Mustela putorius	6.342521367	LC
Urocyon cinereoargenteus	6.303597257	LC
Urocyon littoralis	6.303597257	NT
Pusa hispida	6.166788409	LC
Pusa sibirica	6.166788409	LC
Phoca largha	6.142577016	DD
Phoca vitulina	6.142577016	LC
Pteronura brasiliensis	6.119569706	EN
Lutrogale perspicillata	6.119569706	VU
Vulpes pallida	6.011331536	LC
Arctocephalus gazella	5.936484371	LC
Arctocephalus tropicalis	5.936484371	LC
Lontra canadensis	5.55971389	LC
Genetta poensis	5.454900184	DD
Genetta maculata	5.454900184	LC
Mustela eversmanii	5.343363308	LC
Mustela nigripes	5.343363308	EN
Mustela lutreola	5.026072841	CR
Mustela strigidorsa	4.962322915	LC
Arctocephalus galapagoensis	4.897038881	EN
Arctocephalus australis	4.897038881	LC
Vulpes chama	4.8352262	LC
Vulpes bengalensis	4.8352262	LC
Arctocephalus forsteri	4.810211286	LC
Arctocephalus philippii	4.810211286	NT
Lontra longicaudis	4.693047224	DD
Mustela itatsi	4.676842855	LC
Mustela sibirica	4.676842855	LC
Mustela nudipes	4.642775121	LC
Mustela lutreolina	4.642775121	DD
Lontra felina	4.593047224	EN
Lontra provocax	4.593047224	EN
Vulpes cana	4.433553759	LC
Vulpes zerda	4.433553759	LC
Chrysocyon brachyurus	4.251109607	NT
Cuon alpinus	3.754339157	EN
Lycaon pictus	3.754339157	EN
Vulpes lagopus	3.70096447	LC
Canis mesomelas	3.466279953	LC
Cerdocyon thous	3.464629984	LC
Vulpes macrotis	3.4008064	LC
Vulpes velox	3.4008064	LC
Canis lupus	3.398597119	LC
Vulpes corsac	3.38585564	LC
Vulpes ferrilata	3.38585564	LC
Vulpes rueppellii	3.383853731	LC
Vulpes vulpes	3.383853731	LC
Canis adustus	3.3668598	LC
Canis aureus	3.3668598	LC
Atelocynus microtis	3.362224305	NT
Speothos venaticus	3.362224305	NT
Canis simensis	3.073445248	EN
Canis latrans	3.073445248	LC
Lycalopex vetulus	2.958717682	LC
Lycalopex sechurae	2.802471945	NT
Lycalopex fulvipes	2.759417305	CR
Lycalopex griseus	2.759417305	LC
Lycalopex culpaeus	2.664008772	LC
Lycalopex gymnocercus	2.664008772	LC

## Sheet: S9_3) Squamates
Appendix S9. Evolutionary Distinctiveness scores of DD species
Table S9_3. Squamates
Species	Fair-proportion score	IUCN threat status
Rhineura floridana	120.986674106892	LC
Shinisaurus crocodilurus	110.856814106933	EN
Dibamus bourreti	108.824223666667	DD
Anelytropsis papillosus	106.428398666667	LC
Dibamus novaeguineae	106.428398666667	LC
Tropidophis pardalis	90.4749796107249	LC
Xenotyphlops grandidieri	86.9865395423014	CR
Xenophidion schaeferi	85.0871549242384	DD
Alopoglossus angulatus	83.6307914288878	LC
Casarea dussumieri	80.7222961531418	EN
Perochirus ateles	78.0197950620716	EN
Saurodactylus mauritanicus	76.3971236053905	LC
Alsophylax pipiens	76.2937514807966	LC
Crocodilurus amazonicus	76.1903444497212	LC
Callopistes maculatus	76.1903434497212	DD
Cnemaspis limi	75.5685612368941	LC
Calodactylodes aureus	72.339093410053	LC
Paragehyra gabriellae	72.2724859338507	EN
Urocotyledon inexpectata	72.085746637504	LC
Ctenoblepharys adspersa	72.0793445992813	NT
Teratoscincus przewalskii	71.5951726292	LC
Ptyodactylus oudrii	71.1659911468085	LC
Euleptes europaea	69.8801561292	NT
Saurodactylus fasciatus	69.8801561292	VU
Cnemaspis africana	68.8272869485146	LC
Ristella rurkii	68.6070246057029	DD
Ebenavia inunguis	67.9833794232183	LC
Leiocephalus schreibersii	66.7009537640913	LC
Leiocephalus carinatus	66.7009527640913	LC
Gerrhosaurus skoogi	66.431771947189	LC
Matoatoa brevipes	66.3578139338507	VU
Cryptactites peringueyi	66.3578129338507	DD
Asaccus platyrhynchus	65.7134246468085	LC
Haemodracon riebeckii	65.7134246468085	LC
Lepidoblepharis xanthostigma	65.6571891700964	LC
Aristelliger lar	64.9622622958667	NT
Hemiphyllodactylus aurantiacus	64.1319766604503	LC
Typhlops arenarius	64.0995578994442	LC
Ophiomorus latastii	63.8340853444404	DD
Ophiomorus punctatissimus	63.8340853444404	LC
Diplometopon zarudnyi	63.5183253791147	LC
Trogonophis wiegmanni	63.5183253791147	LC
Xenosaurus grandis	63.3799614819331	VU
Xenosaurus platyceps	63.3799614819331	EN
Mesoscincus managuae	63.3456433444404	LC
Mesoscincus schwartzei	63.3456433444404	LC
Atlantolacerta andreanskyi	63.2414273741928	NT
Goniurosaurus kuroiwae	63.1800828169976	EN
Dipsosaurus dorsalis	62.9206898760808	LC
Xenopeltis unicolor	62.84642031018	LC
Tropidophorus latiscutatus	62.8393843387475	DD
Melanoseps ater	62.4321375304125	LC
Heloderma horridum	62.1667179263775	LC
Heloderma suspectum	62.1667179263775	NT
Tetradactylus africanus	62.092573447189	LC
Cordylosaurus subtessellatus	62.092572447189	LC
Amphisbaena schmidti	61.8308968791146	NT
Scelotes kasneri	60.7204930304125	VU
Hakaria simonyi	60.7204920304125	NT
Homonota fasciata	60.3283899929623	LC
Acanthocercus atricollis	60.2249376209679	LC
Amphisbaena alba	60.1339973791147	LC
Amphisbaena hyporissor	60.1339973791147	NT
Platysaurus intermedius	59.9688384926436	LC
Platysaurus pungweensis	59.9688384926436	LC
Pamelaescincus gardineri	59.7815455012458	LC
Phymaturus palluma	59.7416349454352	LC
Placosoma cordylinum	59.0517437955545	LC
Eublepharis turcmenicus	59.0158833169977	LC
Hemitheconyx caudicinctus	59.0158823169977	LC
Coleodactylus natalensis	58.5485612034297	DD
Coleodactylus septentrionalis	58.5485612034297	LC
Plica lumaria	57.8202595656623	LC
Candoia bibroni	57.7570302897254	LC
Bipes tridactylus	57.5905758568924	LC
Elasmodactylus tetensis	57.5335178802793	LC
Elasmodactylus tuberculosus	57.5335178802793	LC
Colobodactylus dalcyanus	57.4148179399989	DD
Homopholis walbergii	57.402861671946	LC
Gekko smithii	57.3135401882383	LC
Isopachys anguinoides	57.1876195793135	LC
Celestus enneagrammus	56.7711425771128	LC
Diploglossus bilobatus	56.7711425771128	LC
Salea horsfieldii	56.5990509757298	LC
Basiliscus plumifrons	56.5465505403154	LC
Eryx jayakari	56.4632467897254	LC
Tiliqua adelaidensis	56.2377125818934	EN
Egernia kingii	56.2377115818934	LC
Chondrodactylus angulifer	55.9989987136126	LC
Acanthosaura lepidogaster	55.9833079757298	LC
Australolacerta australis	55.6575054853039	LC
Dasia olivacea	55.5498468780141	LC
Bachia flavescens	55.2516322399989	LC
Exiliboa placata	54.9555800897254	VU
Cordylus cataphractus	54.2841162148658	VU
Tropidophorus grayi	53.9541634220808	LC
Aphaniotis fusca	53.8493630900155	LC
Gonocephalus grandis	53.8493630900155	LC
Ramphotyphlops albiceps	53.8291339553883	LC
Typhlops pammeces	53.8291329553883	LC
Corytophanes percarinatus	53.7053990403154	LC
Laemanctus longipes	53.7053990403154	LC
Adolfus alleni	53.6339575686372	NT
Blanus strauchi	53.5257035791147	LC
Cyrtodactylus ayeyarwadyensis	53.3768573035608	DD
Sitana ponticeriana	53.2840703090631	LC
Lygosoma koratense	53.0861455833204	LC
Cordylus campbelli	52.6148925898658	DD
Lygodactylus expectatus	52.5451289835985	NT
Kentropyx viridistriga	52.3121501372212	LC
Stenocercus scapularis	51.9509417323289	LC
Bipes biporus	51.4773658568924	LC
Bipes canaliculatus	51.4773658568924	LC
Ophisops occidentalis	51.1624338297483	LC
Scincus mitranus	50.9442901875203	LC
Ramphotyphlops lineatus	50.8124539553883	LC
Anomochilus leonardi	50.7954793859375	LC
Cylindrophis ruffus	50.7954793859375	LC
Psammodromus hispanicus	50.67956211034	LC
Anniella geronimensis	50.5809460146128	EN
Anniella pulchra	50.5809460146128	LC
Arthrosaura kockii	50.5041271288878	LC
Bachia bresslaui	50.4593862399989	VU
Sphaerodactylus richardi	49.8818861784297	NT
Eumeces algeriensis	49.6144061875203	LC
Scincopus fasciatus	49.6144061875203	DD
Gonatodes caudiscutatus	49.2726581700964	LC
Typhlops reticulatus	49.2256459173014	LC
Pedioplanis laticeps	49.2000199853039	LC
Pedioplanis gaerdesi	49.2000189853039	LC
Micrelaps bicoloratus	49.0806312841815	LC
Cordylus giganteus	49.0633263041515	VU
Cordylus spinosus	49.0633263041515	LC
Zootoca vivipara	48.7728758058516	LC
Japalura tricarinata	48.7576944233488	LC
Japalura variegata	48.7576944233488	LC
Diplolaemus darwinii	48.6141014400221	LC
Sphaerodactylus glaucus	48.4269993212869	LC
Blaesodactylus boivini	48.3145210052793	VU
Sphaerodactylus thompsoni	48.2893459879535	NT
Melanophidium punctatum	48.1210300287947	LC
Mochlus sundevalli	48.0052580833204	LC
Mochlus brevicaudis	48.0052570833204	LC
Gonatodes daudini	47.9776581700964	CR
Loxocemus bicolor	47.94351831018	LC
Pristurus celerrimus	47.8981798792	LC
Draco dussumieri	47.6467411156565	LC
Ptychozoon lionotum	47.5084950215716	LC
Xenodermus javanicus	47.3537306420068	LC
Lepidodactylus moestus	47.181729380546	LC
Luperosaurus joloensis	47.181729380546	EN
Sphenomorphus atrigularis	47.0787300467048	LC
Pachydactylus vansoni	46.996251846946	LC
Pseudocalotes brevipes	46.9220808090631	LC
Japalura flaviceps	46.9220798090631	LC
Gonatodes hasemani	46.8092201700964	LC
Gonatodes seigliei	46.8092201700964	DD
Geckolepis maculata	46.763419171946	LC
Geckolepis typica	46.763419171946	LC
Microlophus peruvianus	46.5886373989956	LC
Microlophus yanezi	46.5886373989956	DD
Asthenodipsas vertebralis	46.3375210160378	LC
Cnemaspis podihuna	46.3373039854503	LC
Stenocercus festae	46.2833017323289	VU
Lygodactylus gravis	46.0885044947096	VU
Calotes chincollium	45.7971567757298	LC
Calotes liocephalus	45.7971567757298	EN
Lygodactylus rarus	45.7210804835985	NT
Gehyra pilbara	45.6715449937836	LC
Tropiocolotes tripolitanus	45.3504694368941	LC
Charina bottae	45.3316565897254	LC
Lichanura trivirgata	45.3316565897254	LC
Luperosaurus iskandari	45.2994406882383	DD
Psammodromus algirus	45.10985461034	LC
Psammodromus blanci	45.10985461034	NT
Coleonyx elegans	44.983756150331	LC
Coleonyx mitratus	44.983756150331	LC
Cordylus nebulosus	44.9555501041515	VU
Oxyrhabdium leporinum	44.8281473884848	LC
Omanosaura cyanura	44.7851712186372	LC
Omanosaura jayakari	44.7851712186372	LC
Cyrtodactylus louisiadensis	44.6952049035608	LC
Leiosaurus catamarcensis	44.6533969400221	LC
Pristidactylus torquatus	44.6533969400221	LC
Uromastyx thomasi	44.6315839860472	VU
Buhoma procterae	44.568143004893	VU
Ophisaurus ventralis	44.5454535437795	LC
Typhlops luzonensis	44.2910125917519	DD
Typhlops ruber	44.2910125917519	LC
Uroplatus malama	44.2094636651812	VU
Pristurus insignis	44.1930350220572	LC
Hypsilurus bruijnii	44.1484451400155	DD
Calyptommatus confusionibus	44.1280536899989	EN
Agamura persica	43.9394759368941	LC
Gallotia stehlini	43.8183882770066	LC
Gekko chinensis	43.7912580215716	LC
Typhlops biminiensis	43.7388893458728	NT
Emoia loyaltiensis	43.6352091793988	VU
Ceratophora aspera	43.5905667566822	VU
Brachyophidium rhodogaster	43.493115862128	LC
Sphaerodactylus torrei	43.4885049879535	VU
Leposoma parietale	43.3786906288878	LC
Leposoma percarinatum	43.3786906288878	LC
Madascincus melanopleura	43.301002248931	LC
Sphenomorphus cyanolaemus	43.2597121205013	NT
Geckoella triedrus	43.1763044035608	NT
Scaphiodontophis annulatus	42.9706050019636	LC
Cercosaura argulus	42.9692672955545	LC
Cercosaura schreibersii	42.9692672955545	LC
Phyllodactylus reissii	42.9144770762957	LC
Pseudemoia pagenstecheri	42.8505584067585	LC
Psilophthalmus paeminosus	42.7221486899989	VU
Uroplatus guentheri	42.6980348651812	EN
Uroplatus malahelo	42.6980348651812	EN
Uromastyx aegyptia	42.5860951860472	VU
Aplopeltura boa	42.5470038731806	LC
Coleonyx brevis	42.411628150331	LC
Coleonyx variegatus	42.411628150331	LC
Gallotia atlantica	42.3676826770066	LC
Quedenfeldtia moerens	42.2374467958667	LC
Quedenfeldtia trachyblepharus	42.2374467958667	NT
Sphenomorphus concinnatus	42.2359591830685	LC
Gehyra barea	42.2267969937836	EN
Gehyra brevipalmata	42.2267969937836	LC
Furcifer balteatus	42.1276714198733	EN
Kinyongia oxyrhina	41.9658516209704	NT
Acrochordus javanicus	41.9214936420068	LC
Lepidophyma mayae	41.9158598660763	NT
Anolis occultus	41.6725608850124	LC
Anolis monticola	41.6725598850124	NT
Dalmatolacerta oxycephala	41.600194389791	LC
Hellenolacerta graeca	41.600194389791	NT
Cyrtopodion scabrum	41.4360266035608	LC
Sphenomorphus cumingi	41.401156238624	LC
Typhlosaurus lomiae	41.3501777488252	VU
Typhlosaurus caecus	41.3501767488252	LC
Cryptoblepharus novocaledonicus	41.3242529224047	LC
Leiolopisma telfairii	41.2688775127321	VU
Apathya cappadocica	41.1646187945529	LC
Archaeolacerta bedriagae	41.1646187945529	NT
Lygodactylus montanus	41.1520599947096	LC
Hemidactylus frenatus	40.8186467035608	LC
Pseudorabdion oxycephalum	40.7934019200741	LC
Saltuarius cornutus	40.731585154834	LC
Cordylus meculae	40.7019068541515	EN
Hemidactylus mercatorius	40.6929077797513	LC
Pachydactylus labialis	40.6367525136126	LC
Pachydactylus maculatus	40.6367515136126	LC
Trachylepis socotrana	40.5605120888727	LC
Pseudogekko compressicorpus	40.374779880546	LC
Pseudogekko smaragdinus	40.374779880546	LC
Ophisaurus attenuatus	40.3170295437795	LC
Ophisaurus harti	40.3170295437795	LC
Gekko badenii	40.3089991882383	DD
Gekko grossmanni	40.3089991882383	DD
Paroedura masobe	40.2445823924491	EN
Emoia concolor	40.204837249987	NT
Emoia tongana	40.204837249987	LC
Sanzinia madagascariensis	39.8730475480587	LC
Eremias pleskei	39.6665075686372	CR
Dixonius melanostictus	39.6643676604503	DD
Dixonius vietnamensis	39.6643676604503	LC
Trachylepis aurata	39.6465781002364	LC
Trachylepis vittata	39.6465781002364	LC
Lygodactylus tolampyae	39.4569779169318	LC
Achalinus meiguensis	39.4271166420068	LC
Achalinus rufescens	39.4271166420068	LC
Blaesodactylus antongilensis	39.3518870052793	LC
Blaesodactylus sakalava	39.3518870052793	LC
Uropeltis liura	39.325645462128	DD
Draco lineatus	39.3229292823232	LC
Orraya occultus	39.235520354834	DD
Anolis jacare	39.115550486744	LC
Hemidactylus foudaii	39.0997108100543	LC
Hemidactylus modestus	39.0997108100543	DD
Stenodactylus arabicus	39.0472167702275	LC
Blanus cinereus	39.0193955791147	LC
Tribolonotus blanchardi	38.9710222818934	LC
Uroplatus ebenaui	38.9380688318479	VU
Uroplatus phantasticus	38.9380688318479	LC
Cophotis dumbara	38.8852932566822	CR
Lyriocephalus scutatus	38.8852922566821	NT
Takydromus toyamai	38.8489254725182	EN
Sibynophis bistrigatus	38.8375557519636	DD
Diadophis punctatus	38.8159316841915	LC
Saproscincus czechurai	38.7871460116905	LC
Anolis fitchi	38.7643658200773	LC
Gekko athymus	38.7149152715716	NT
Psomophis obtusus	38.7107954466538	LC
Bunopus crassicauda	38.6564464368941	DD
Bunopus tuberculatus	38.6564464368941	LC
Strophurus taenicauda	38.6476807809024	NT
Typhlops hectus	38.6075575125395	EN
Epicrates subflavus	38.4631231230587	VU
Hemidactylus depressus	38.4616089702275	LC
Tracheloptychus madagascariensis	38.4264692118949	LC
Tracheloptychus petersi	38.4264692118949	VU
Acutotyphlops kunuaensis	38.3320604553883	DD
Acutotyphlops subocularis	38.3320604553883	LC
Cnemidophorus gramivagus	38.3140147038878	LC
Cnemidophorus vanzoi	38.3140147038878	VU
Ameiva polops	38.2149584154263	CR
Acrochordus arafurae	38.1994456420068	LC
Acrochordus granulatus	38.1994456420068	LC
Lygodactylus tuberosus	38.1180373280429	LC
Atractaspis irregularis	38.0984960088613	LC
Azemiops feae	37.9717645499838	LC
Ameiva corax	37.9603407487596	VU
Aparallactus capensis	37.6949844255279	LC
Polemon acanthias	37.6949834255279	LC
Tropidophorus misaminius	37.6640019220808	LC
Tropidophorus partelloi	37.6640019220808	LC
Contia tenuis	37.6168114341915	LC
Phoenicolacerta kulzeri	37.2627398047967	EN
Eurolophosaurus amathites	37.2240899656623	DD
Eurolophosaurus nanuzae	37.2240899656623	NT
Madascincus mouroundavae	37.194626498931	LC
Madascincus stumpffi	37.194626498931	NT
Proablepharus reginae	37.037288583119	LC
Cyclophiops major	36.8024968914168	LC
Uroplatus lineatus	36.7695989318479	LC
Kinyongia uthmoelleri	36.5410409196717	LC
Chamaeleo namaquensis	36.4165477547333	LC
Boiga kraepelini	36.3852523249946	LC
Eutropis bibronii	36.3518613122247	LC
Eutropis clivicola	36.3518613122247	EN
Gehyra dubia	36.3133519937836	LC
Phyllodactylus tuberculosus	36.2852379853866	LC
Sphenomorphus scutatus	36.2530178497351	LC
Calliophis bivirgata	36.2489754874099	LC
Uropeltis ceylanicus	36.162223962128	LC
Chrysopelea paradisi	36.1548475408066	LC
Dendrelaphis bifrenalis	36.1548465408066	LC
Janetaescincus braueri	36.1526665012458	EN
Janetaescincus veseyfitzgeraldi	36.1526665012458	EN
Ablepharus budaki	36.1414509833204	LC
Zonosaurus boettgeri	36.1151373543857	VU
Blanus mettetali	36.0433720791146	LC
Blanus tingitanus	36.0433720791146	LC
Paroedura vazimba	36.0135527007824	VU
Stenocercus imitator	35.9263517323289	LC
Rhacodactylus trachyrhynchus	35.9203612994209	EN
Aspidoscelis velox	35.859999082093	LC
Nactus multicarinatus	35.8545716604503	LC
Nactus pelagicus	35.8545716604503	LC
Anolis marron	35.7811532280999	EN
Gekko hokouensis	35.6986990215716	LC
Timon princeps	35.6644733211204	LC
Elapsoidea nigra	35.6543362262913	EN
Thelotornis capensis	35.6460453199882	LC
Coelognathus flavolineatus	35.6460443199882	LC
Stenodactylus doriae	35.6363257702275	LC
Stenodactylus yemenensis	35.6363257702275	LC
Ailuronyx tachyscopaeus	35.5567840767197	NT
Chalarodon madagascariensis	35.4851292019268	LC
Brachylophus fasciatus	35.4784148760808	EN
Brachylophus vitiensis	35.4784148760808	CR
Lygodactylus madagascariensis	35.3866071502651	VU
Oplurus quadrimaculatus	35.3408581185935	LC
Sceloporus parvus	35.3273834780257	LC
Nothopsis rugosus	35.2667937547697	LC
Paracontias holomelas	35.177952848931	LC
Tarentola americana	35.1774497621931	LC
Petrosaurus mearnsi	35.1766956408339	LC
Ctenophorus maculosus	35.1333880685869	LC
Iguana delicatissima	35.0987916760808	EN
Philodryas psammophidea	35.0822711219784	LC
Typhlops hypomethes	35.0386483125395	LC
Micruroides euryxanthus	35.0041966302671	LC
Lucasium byrnei	34.9678899142357	LC
Tropidurus psammonastes	34.9392722989956	DD
Bachia panoplia	34.8677477399989	LC
Bachia trisanale	34.8677477399989	DD
Austrotyphlops kimberleyensis	34.7927866220549	LC
Pristurus minimus	34.7224371053905	LC
Pristurus carteri	34.7224361053905	LC
Atractaspis microlepidota	34.7221220088613	LC
Atractaspis micropholis	34.7221210088613	LC
Carphophis amoenus	34.6904056841915	LC
Anolis olssoni	34.6685546161952	LC
Scelarcis perspicillata	34.6555744570853	LC
Teira dugesii	34.6555744570853	LC
Conophis lineatus	34.6344468814364	LC
Crisantophis nevermanni	34.6344468814364	LC
Madascincus igneocaudatus	34.617841998931	LC
Pseudoacontias menamainty	34.617841998931	CR
Anomalopus mackayi	34.5678137247496	VU
Anolis clivicola	34.5637477530999	LC
Paroedura androyensis	34.4987163674491	VU
Paroedura picta	34.4987163674491	LC
Cordylus aridus	34.4684191874848	EN
Stenocercus marmoratus	34.4676777323289	LC
Prosymna janii	34.4650528884848	LC
Prosymna meleagris	34.4650518884848	LC
Lepidophyma pajapanensis	34.3586393375049	LC
Opheodrys aestivus	34.3566719673181	LC
Sphaerodactylus notatus	34.1885652379535	LC
Telescopus fallax	34.0411896583279	LC
Hemidactylus maculatus	34.0305564702275	LC
Hemidactylus prashadi	34.0305564702275	LC
Luperosaurus cumingii	34.023082880546	DD
Luperosaurus macgregori	34.023082880546	EN
Pareas margaritophorus	33.9747805398473	LC
Tropidurus erythrocephalus	33.9616447989956	NT
Tropidurus torquatus	33.9616437989956	LC
Rhampholeon spectrum	33.9058408586756	LC
Afroablepharus annobonensis	33.8211345127321	CR
Panaspis togoensis	33.8211335127321	LC
Sceloporus merriami	33.6917000164551	LC
Ablepharus chernovi	33.6866024833204	LC
Ablepharus kitaibelii	33.6866024833204	LC
Trachylepis margaritifera	33.6738363888727	LC
Uroplatus alluaudi	33.6133763318479	NT
Uroplatus pietschmanni	33.6133763318479	EN
Hemidactylus palaichthus	33.5940347797513	LC
Hemidactylus bouvieri	33.5940337797513	CR
Alluaudina bellyi	33.5820908943952	LC
Hemidactylus pumilio	33.5366918100543	LC
Phelsuma guttata	33.4455925380102	LC
Anolis guafe	33.3744758280999	EN
Rhampholeon marshalli	33.3716045253423	VU
Ophidiocephalus taeniatus	33.3628315595959	VU
Zonosaurus ornatus	33.3244463067667	LC
Gekko auriverrucosus	33.2228775215716	DD
Gekko swinhonis	33.2228775215716	VU
Pachydactylus fasciatus	33.203770346946	LC
Pachydactylus tsodiloensis	33.203770346946	NT
Pristurus abdelkuri	33.1973546053905	LC
Pristurus rupestris	33.1973536053905	LC
Aspidoscelis deppei	33.181945082093	LC
Phalotris lemniscatus	33.1492933271066	LC
Furcifer bifidus	33.10094368654	LC
Gymnophthalmus underwoodi	33.0790946899989	LC
Gymnophthalmus vanzoi	33.0790946899989	DD
Gekko mindorensis	33.0345339382383	LC
Lipinia pulchella	32.9831934955013	LC
Ameiva lineolata	32.9241967487596	LC
Ameiva chrysolaema	32.9241957487596	LC
Epicrates inornatus	32.9001446230587	LC
Epicrates monensis	32.9001446230587	EN
Anolis festae	32.881503486744	LC
Takydromus kuehnei	32.8544119725182	LC
Takydromus sexlineatus	32.8544119725182	LC
Cordylus mclachlani	32.8526731874848	VU
Cordylus tasmani	32.8526731874848	VU
Brookesia minima	32.7151996132469	EN
Brookesia tuberculata	32.7151996132469	VU
Anolis fraseri	32.699629986744	LC
Anolis maculigula	32.699629986744	VU
Aspidoscelis ceralbensis	32.589593082093	LC
Aspidoscelis tigris	32.589593082093	LC
Macropisthodon rudis	32.4461975153298	LC
Algyroides moreoticus	32.4265851722585	NT
Algyroides nigropunctatus	32.4265851722585	LC
Eulamprus sokosoma	32.3450292149457	LC
Phelsuma vanheygeni	32.3379745380102	EN
Hemibungarus calligaster	32.2849602609233	LC
Agama hispida	32.2842659923964	LC
Eremias nigrolateralis	32.2722345686372	LC
Eremias montanus	32.2722335686372	LC
Tribolonotus schmidti	32.2622752818934	LC
Uromastyx ocellata	32.2537241860472	LC
Uromastyx ornata	32.2537241860472	LC
Amphiglossus tsaratananensis	32.2461030996646	LC
Zonosaurus tsingy	32.2188581877191	LC
Acontias percivali	32.2011644988252	LC
Cyrtopodion agamuroides	32.0971206035608	LC
Cyrtopodion gastrophole	32.0971206035608	DD
Lytorhynchus diadema	32.0767793557025	LC
Pristurus guichardi	31.9312698553905	LC
Pristurus sokotranus	31.9312698553905	LC
Hoplodactylus stephensi	31.8917937809024	VU
Lygodactylus blancae	31.7833315169318	NT
Cyrtodactylus annulatus	31.7640970702275	LC
Tropidodryas serra	31.73751416044	LC
Xenopholis scalaris	31.73751416044	LC
Gehyra australis	31.6989809937836	LC
Gehyra borroloola	31.6989799937836	LC
Brachymeles talinis	31.6679434518634	LC
Brachymeles elerae	31.6296577851967	DD
Lycophidion nigromaculatum	31.5331687906073	LC
Lycophidion ornatum	31.5331677906073	LC
Rhinophis travancoricus	31.5142176287947	EN
Sceloporus utiformis	31.4817786962796	LC
Anolis lineatus	31.4760188280999	LC
Phelsuma andamanense	31.4333094386512	LC
Phelsuma standingi	31.4333094386512	VU
Paroedura gracilis	31.4162641424491	LC
Paroedura bastardi	31.3550782007824	LC
Paroedura tanjaka	31.3550782007824	EN
Phelsuma breviceps	31.3476526886512	VU
Phelsuma mutabilis	31.3476526886512	LC
Bungarus flaviceps	31.3310422628767	LC
Varanus yemenensis	31.3200758402664	DD
Varanus exanthematicus	31.3200748402664	LC
Arrhyton taeniatum	31.2860792648356	LC
Ditypophis vivax	31.228387807274	LC
Phoenicolacerta cyanisparsa	31.2163838047967	LC
Phoenicolacerta laevis	31.2163838047967	LC
Hemidactylus aaronbaueri	31.2008758035608	LC
Hemidactylus giganteus	31.2008758035608	LC
Gekko porosus	31.1218239382383	LC
Gekko romblon	31.1218239382383	LC
Agama boulengeri	31.0943697423964	LC
Paradelma orientalis	31.0616670595959	VU
Aprasia aurita	31.0616660595959	CR
Amphiglossus splendidus	31.0563589413313	VU
Ctenophorus ornatus	31.0441077352536	LC
Lygodactylus chobiensis	31.0104861947096	LC
Tropidolaemus wagleri	31.0064664738968	LC
Garthius chaseni	31.0064664738968	LC
Ophiophagus hannah	30.9431597609233	VU
Dendroaspis polylepis	30.9431587609233	LC
Gonyosoma oxycephalum	30.9368209294096	LC
Lygodactylus mirabilis	30.9137798280429	CR
Lygodactylus pictus	30.9137798280429	LC
Anolis loveridgei	30.9071623836555	EN
Varanus olivaceus	30.8763494248818	VU
Cnemaspis kandiana	30.8550679854503	LC
Cnemaspis tropidogaster	30.8550679854503	DD
Phrynosoma cornutum	30.8414388758649	LC
Gallotia galloti	30.8391806770066	LC
Paracontias brocchii	30.824643848931	NT
Brookesia dentata	30.8223376132469	EN
Brookesia exarmata	30.8223376132469	EN
Oplurus cuvieri	30.8150992019268	LC
Oplurus cyclurus	30.8150992019268	LC
Ramphotyphlops bicolor	30.7467362220549	LC
Emoia schmidti	30.7383175890714	LC
Draco maculatus	30.6318146686868	LC
Androngo trivittatus	30.5176562208767	LC
Pygomeles braconnieri	30.5176562208767	LC
Lycodon ruhstrati	30.4849794294096	LC
Ctenophorus tjantjalka	30.4708957352536	LC
Ctenophorus nuchalis	30.4708947352536	LC
Varanus rosenbergi	30.4621841498818	LC
Maculophis bella	30.441204373854	LC
Plagiopholis styani	30.4398101700741	LC
Anolis quercorum	30.4236535503221	LC
Acontias breviceps	30.4220378321585	NT
Salvadora mexicana	30.4213170298181	LC
Manolepis putnami	30.36739946044	LC
Pseudoeryx plicatilis	30.36739946044	LC
Oedodera marmorata	30.2998353378824	CR
Lepidophyma gaigeae	30.2781273930605	VU
Typhlops syntherus	30.2433880625395	NT
Abronia mixteca	30.2242713872138	VU
Drymobius rhombifer	30.2112225298181	LC
Varanus komodoensis	30.1115821498818	VU
Trapelus ruderatus	30.0976126209679	LC
Anolis gemmosus	30.060490486744	LC
Anolis ventrimaculatus	30.060490486744	NT
Draco bimaculatus	30.0445317758297	LC
Anolis polyrhachis	30.0011593836555	DD
Anolis sminthus	30.0011583836555	DD
Python brongersmai	29.97802031018	LC
Amastridium veliferum	29.974523048248	LC
Tantalophis discolor	29.974523048248	VU
Brookesia karchei	29.9612926132469	EN
Brookesia peyrierasi	29.9612926132469	EN
Lygodactylus williamsi	29.9567445280429	CR
Diplodactylus granariensis	29.9327624142357	LC
Diplodactylus ornatus	29.9327624142357	LC
Acontias gracilicauda	29.8967878321585	LC
Acontias plumbeus	29.8967878321585	LC
Calamaria pavimentata	29.8955484200741	LC
Calamaria yunnanensis	29.8955484200741	EN
Amphiglossus astrolabi	29.8511585996646	LC
Amphiglossus reticulatus	29.8511585996646	LC
Lycodonomorphus whytii	29.828080957274	LC
Phyllorhynchus decurtatus	29.7880888934544	LC
Anolis valencienni	29.7847318280999	LC
Anolis grahami	29.7847308280999	LC
Phelsuma serraticauda	29.7721752108735	EN
Stenocercus crassicaudatus	29.6969862323289	VU
Stenocercus torquatus	29.6969862323289	VU
Strophurus jeanae	29.6792825809024	LC
Strophurus ciliaris	29.6792815809024	LC
Algyroides fitzingeri	29.6584584222585	LC
Algyroides marchi	29.6584584222585	EN
Lepidophyma tuxtlae	29.6492481875049	DD
Hypsiglena torquata	29.6463514122831	LC
Calumma furcifer	29.6445668843167	EN
Calumma gastrotaenia	29.6445668843167	LC
Amphiglossus anosyensis	29.5886561913312	VU
Tribolonotus brongersmai	29.5206886152267	DD
Anolis alumina	29.4835416161952	NT
Anolis semilineatus	29.4835416161952	LC
Zonosaurus karsteni	29.4621109734334	LC
Thermophis baileyi	29.457433247788	NT
Thermophis zhaoermii	29.457433247788	EN
Sphenomorphus diwata	29.445061861173	DD
Delma torquata	29.4136987262626	VU
Anolis pogus	29.3419984780999	VU
Lygodactylus guibei	29.3301166502651	NT
Lygodactylus miops	29.3301166502651	LC
Zonosaurus brygooi	29.3236789877191	LC
Sphaerodactylus kirbyi	29.2218888034297	VU
Sphaerodactylus vincenti	29.2218888034297	LC
Anolis centralis	29.1856297530999	LC
Paracontias manify	29.102791848931	DD
Malpolon monspessulanus	29.0820227456276	LC
Rhamphiophis rubropunctatus	29.0820227456276	LC
Natriciteres olivacea	29.0733743069964	LC
Calumma cucullatum	29.0730904600742	VU
Scincella lateralis	29.0660059955013	LC
Gallotia caesaris	29.0612633436733	LC
Amblyrhynchus cristatus	29.05899727412	VU
Uromastyx benti	29.0523726860472	LC
Uromastyx yemenensis	29.0523726860472	NT
Cyrtodactylus agusanensis	29.0097155702275	LC
Cyrtodactylus philippinicus	29.0097155702275	LC
Oplurus saxicola	28.9988227852602	LC
Typhlops sulcatus	28.9981497292061	LC
Gerrhonotus parvus	28.802798109436	EN
Mastigodryas melanolomus	28.7231971934544	LC
Agama insularis	28.6573257423964	LC
Agama weidholzi	28.6573257423964	LC
Xantusia gracilis	28.645535657743	VU
Xantusia henshawi	28.645535657743	LC
Nephrurus wheeleri	28.638995104834	LC
Phrynocephalus axillaris	28.6235459852536	LC
Rhinophis drummondhayi	28.5955851287947	NT
Rhinophis oxyrhynchus	28.5955851287947	LC
Varanus boehmei	28.5932144248818	DD
Mesalina bahaeldini	28.5787740797483	LC
Paroedura lohatsara	28.5602902341157	CR
Ailuronyx seychellensis	28.5582465767197	LC
Ailuronyx trachygaster	28.5582465767197	VU
Varanus primordius	28.5260811498818	LC
Lepidophyma occulor	28.4761068930605	LC
Chalcides mauritanicus	28.4568406193014	EN
Eulamprus luteilateralis	28.4467307149457	LC
Eulamprus tryoni	28.4467307149457	LC
Phelsuma madagascariensis	28.4349165380102	LC
Phelsuma cepediana	28.4152934386512	LC
Phelsuma guentheri	28.4152934386512	EN
Farancia abacura	28.4129771841915	LC
Farancia erytrogramma	28.4129771841915	LC
Paroedura homalorhina	28.4104774757824	LC
Rhampholeon temporalis	28.4011895253423	EN
Xantusia riversiana	28.3685222410764	LC
Paracontias hildebrandti	28.262909848931	LC
Paracontias rothschildi	28.262909848931	CR
Varanus bengalensis	28.2527423498818	LC
Calumma capuroni	28.2161198701179	VU
Hydromorphus concolor	28.193673488672	LC
Rankinia diemensis	28.1802126685869	LC
Pogona barbata	28.1802116685869	LC
Callisaurus draconoides	28.1436500258649	LC
Acrantophis dumerili	28.1106910480587	LC
Acrantophis madagascariensis	28.1106910480587	LC
Delma labialis	28.0898693929292	VU
Zonosaurus haraldmeieri	28.0430361785616	NT
Zonosaurus madagascariensis	28.0430361785616	LC
Hemerophis socotrae	28.0013050994062	NT
Diporiphora linga	27.9979673352536	LC
Rhadinaea flavilata	27.957939048248	LC
Rhadinaea fulvivittis	27.957939048248	VU
Boiga beddomei	27.9194388249946	DD
Boiga trigonata	27.9194388249946	LC
Ahaetulla fronticincta	27.9130045408066	LC
Ahaetulla pulverulenta	27.9130045408066	LC
Hemidactylus sataraensis	27.9061907035608	VU
Plestiodon egregius	27.8766205572746	LC
Timon pater	27.8514053211204	LC
Lycodryas sanctijohannis	27.845809903919	NT
Amblyodipsas dimidiata	27.8003749255279	LC
Xenocalamus transvaalensis	27.8003749255279	DD
Sphenomorphus acutus	27.7795764066276	LC
Mimophis mahfalensis	27.664289978961	LC
Sinomicrurus japonicus	27.6456769636004	NT
Sinomicrurus kelloggi	27.6456769636004	LC
Sphenomorphus cranei	27.6412943497351	LC
Sphenomorphus fasciatus	27.6412943497351	LC
Hemiergis decresiensis	27.5956198497496	LC
Hemiergis quadrilineatum	27.5956198497496	LC
Paroedura karstophila	27.5698109757824	LC
Paroedura oviceps	27.5698109757824	NT
Calloselasma rhodostoma	27.5373009183412	LC
Hypnale nepa	27.5373009183412	LC
Austrotyphlops waitii	27.452943222055	LC
Rieppeleon kerstenii	27.43397571765	LC
Urosaurus bicarinatus	27.422415128388	LC
Urosaurus gadovi	27.422415128388	LC
Lygodactylus keniensis	27.3771290280429	LC
Lygodactylus picturatus	27.3771290280429	LC
Boiga cynodon	27.2929531583279	LC
Boiga forsteni	27.2929531583279	LC
Phrynocephalus helioscopus	27.2729602352536	LC
Tarentola boettgeri	27.2514956788598	LC
Mesalina brevirostris	27.2489360797483	LC
Leptodeira nigrofasciata	27.1803027902593	LC
Afronatrix anoscopus	27.1634718069964	LC
Lycognathophis seychellensis	27.1634718069964	EN
Paroedura sanctijohannis	27.1624307341157	EN
Paroedura stumpffi	27.1624307341157	LC
Walterinnesia aegyptia	27.13678430259	LC
Psammophis condanarus	27.1320311456276	LC
Psammophis subtaeniatus	27.1320311456276	LC
Lycodon paucifasciatus	27.0855924294096	VU
Lycodon laoensis	27.0855924294096	LC
Mesaspis moreletii	27.0671215591595	LC
Sceloporus nelsoni	27.0287518200265	LC
Sceloporus pyrocephalus	27.0287518200265	LC
Xantusia bolsonae	27.0255324910763	DD
Xantusia sanchezi	27.0255324910763	LC
Lygodactylus arnoulti	26.9630025169318	LC
Lygodactylus pauliani	26.9630025169318	DD
Typhlops capitulatus	26.8927147292061	EN
Typhlops jamaicensis	26.8927147292061	LC
Scincella gemmingeri	26.8709873288346	LC
Anolis isthmicus	26.8224999503221	DD
Chlamydosaurus kingii	26.8143346685869	LC
Sphaerodactylus goniorhynchus	26.7154829046202	NT
Cryophis hallbergi	26.556968488672	DD
Hemirhagerrhis hildebrandtii	26.526342478961	LC
Psammophylax tritaeniatus	26.526342478961	LC
Rieppeleon brachyurus	26.47444321765	LC
Rieppeleon brevicaudatus	26.47444321765	LC
Amphiglossus macrocercus	26.4515535246646	LC
Rhadinophis prasina	26.4476499294096	LC
Rhynchophis boulengeri	26.4476499294096	LC
Brachymeles bonitae	26.4243274375777	LC
Brachymeles tridactylus	26.4243274375777	LC
Macrovipera schweizeri	26.4102640906635	EN
Brookesia superciliaris	26.3831341549136	LC
Brookesia therezieni	26.3831341549136	LC
Tympanocryptis uniformis	26.3303221685869	DD
Tympanocryptis pinguicolla	26.3303211685869	VU
Tribolonotus ponceleti	26.3285766152267	DD
Tribolonotus pseudoponceleti	26.3285766152267	LC
Cophosaurus texanus	26.2484315258649	LC
Kanakysaurus viviparus	26.2262048521038	EN
Oplurus fierinensis	26.1851067852602	LC
Oplurus grandidieri	26.1851067852602	LC
Agama spinosa	26.1770271709679	LC
Uroplatus henkeli	26.1175599318479	VU
Uroplatus sikorae	26.1175599318479	LC
Draco mindanensis	26.0804466686868	VU
Aspidomorphus muelleri	26.0226734917874	LC
Delma fraseri	25.9664998929292	LC
Delma impar	25.9664988929292	VU
Phelsuma modesta	25.9613687858735	LC
Phelsuma nigristriata	25.9613687858735	VU
Parvilacerta fraasii	25.953489196068	EN
Parvilacerta parva	25.953489196068	LC
Timon lepidus	25.9166113211204	NT
Timon tangitanus	25.9166113211204	LC
Amphiesma craspedogaster	25.9076809585116	LC
Amphiesma sauteri	25.9076809585116	LC
Pseudoleptodeira latifasciata	25.8275074122831	LC
Trimetopon gracile	25.8275074122831	LC
Sphenomorphus arborens	25.8162668288346	DD
Brookesia perarmata	25.8090161549136	EN
Amphiglossus mandokava	25.7175092401075	VU
Amphiglossus tanysoma	25.7175092401075	LC
Emoia impar	25.6964012557381	LC
Mesaspis gadovii	25.6422400591595	LC
Varanus marmoratus	25.6292983498818	LC
Varanus salvator	25.6292983498818	LC
Sceloporus angustus	25.6175009462796	LC
Sceloporus grandaevus	25.6175009462796	LC
Furcifer minor	25.5995010198733	EN
Lepidophyma lineri	25.5834953930605	DD
Lepidophyma smithii	25.5834953930605	LC
Python curtus	25.58241381018	LC
Python regius	25.58241381018	LC
Hemidactylus albofasciatus	25.5655353702275	VU
Lioscincus novaecaledoniae	25.5514136687705	LC
Opisthotropis guangxiensis	25.4984596617544	NT
Aspidoscelis burti	25.413373732093	LC
Kinyongia adolfifriderici	25.4071735982431	LC
Iberolacerta horvathi	25.3956248659814	NT
Ctenosaura similis	25.3142994169771	LC
Lamprophis aurora	25.309901457274	LC
Lamprophis fiskii	25.309901457274	DD
Brachymeles minimus	25.2872917375777	NT
Varanus scalaris	25.2863071498818	LC
Varanus glauerti	25.2863071498818	LC
Rhinoplocephalus bicolor	25.2848569917874	LC
Acanthodactylus blanci	25.2465499355176	EN
Acanthodactylus erythrurus	25.2465499355176	LC
Phrynosoma solare	25.2151898304104	LC
Imantodes inornatus	25.2047219569259	LC
Eutropis nagarjuni	25.2022033122247	NT
Eutropis trivittata	25.2022033122247	LC
Brookesia ebenaui	25.1965309549136	VU
Austrotyphlops endoterus	25.1785588887216	LC
Urosaurus lahtelai	25.1749567950547	LC
Urosaurus nigricaudus	25.1749567950547	LC
Nannoscincus mariei	25.1570873671832	VU
Anolis bimaculatus	25.1478294780999	LC
Phyllodactylus bordai	25.1341652853866	LC
Phyllodactylus lanei	25.1341652853866	LC
Phyllodactylus paucituberculatus	25.1223397353866	DD
Anolis altae	25.0807797003221	LC
Anolis pachypus	25.0807797003221	LC
Elgaria coerulea	25.0661498548906	LC
Brachymeles schadenbergi	25.0211481851967	LC
Iranolacerta brandtii	25.020115157107	DD
Iranolacerta zagrosica	25.020115157107	LC
Acanthodactylus masirae	25.0139150605176	DD
Acanthodactylus schmidti	25.0139150605176	LC
Pareas boulengeri	24.9399560398473	LC
Pareas formosensis	24.9399560398473	LC
Amphibolurus norrisi	24.8811751685869	LC
Lophognathus gilberti	24.8811741685869	LC
Rhacodactylus auriculatus	24.871727264353	LC
Phyllodactylus xanti	24.8712565353866	LC
Plestiodon longirostris	24.827901740608	CR
Anolis strahmi	24.8269897530999	EN
Hemachatus haemachatus	24.7991097311614	LC
Geophis carinosus	24.7826569648624	LC
Uta squamata	24.7464569741672	LC
Draco haematopogon	24.6939901686868	LC
Draco taeniopterus	24.6939901686868	LC
Heteroliodon occipitalis	24.6176744013882	LC
Pseudoxyrhopus ambreensis	24.6176744013882	NT
Sauromalus ater	24.5835376760808	LC
Sauromalus hispidus	24.5835376760808	NT
Zonosaurus bemaraha	24.5184179877191	LC
Zonosaurus subunicolor	24.5184179877191	EN
Erythrolamprus mimus	24.5044375148356	LC
Phrynocephalus theobaldi	24.4670090852536	LC
Phrynocephalus vlangalii	24.4670090852536	LC
Phrynosoma asio	24.4571114732675	LC
Graciliscincus shonae	24.4408609743261	VU
Furcifer petteri	24.4297500198733	VU
Furcifer willsii	24.4297500198733	LC
Acanthodactylus orientalis	24.4140349355176	LC
Acanthodactylus tristrami	24.4140349355176	LC
Anolis carolinensis	24.4119127530999	LC
Anolis longiceps	24.4119127530999	VU
Bungarus fasciatus	24.3993622628767	LC
Echinanthera undulata	24.3962248271067	LC
Taeniophallus affinis	24.3962248271067	LC
Trapelus flavimaculatus	24.3884096209679	LC
Trapelus savignii	24.3884096209679	VU
Sphenomorphus victoria	24.3699378288346	NT
Sphenomorphus wrighti	24.3699378288346	DD
Naultinus gemmeus	24.3698537809024	NT
Naultinus manukanus	24.3698537809024	DD
Gallotia intermedia	24.3645868436733	CR
Gallotia simonyi	24.3645868436733	CR
Sceloporus carinatus	24.344524029613	LC
Sphaerodactylus klauberi	24.3359319046202	LC
Sphaerodactylus nicholsi	24.3359319046202	LC
Darevskia parvula	24.317927557107	LC
Cerastes gasperettii	24.26186554754	LC
Cerastes vipera	24.26186554754	LC
Lygisaurus sesbrauna	24.249988083119	LC
Morelia amethistina	24.22430581018	LC
Phelsuma astriata	24.1992670380102	LC
Phelsuma sundbergi	24.1992670380102	LC
Bothrochilus boa	24.19046081018	LC
Rhampholeon spinosus	24.1823920253423	EN
Rhampholeon viridis	24.1823920253423	EN
Furcifer campani	24.0916604138127	VU
Phyllodactylus delcampoi	24.0429127353866	LC
Leioheterodon geayi	24.0296654277285	LC
Crotaphytus bicinctores	24.0134311050857	LC
Masticophis taeniatus	24.0021856964847	LC
Sceloporus gadoviae	23.987746588545	LC
Sceloporus maculosus	23.987746588545	VU
Lioscincus nigrofasciolatum	23.9745895187705	LC
Stenorrhina freminvillei	23.9632689434544	LC
Kinyongia excubitor	23.9616012649098	VU
Acanthodactylus gongrorhynchatus	23.9294843938509	DD
Cyclura pinguis	23.8926482026914	CR
Trimeresurus gracilis	23.8721884673163	LC
Phrynosoma coronatum	23.865323497077	LC
Sphenomorphus assatus	23.8495553288346	LC
Sphenomorphus cherriei	23.8495553288346	LC
Lacerta schreiberi	23.8273171961204	NT
Lacerta strigata	23.8273171961204	LC
Emoia caeruleocauda	23.8269945890714	LC
Emoia cyanogaster	23.8269945890714	LC
Bitis atropos	23.8133961808733	LC
Bitis peringueyi	23.8133961808733	LC
Rhampholeon acuminatus	23.7454916086756	CR
Zonosaurus anelanelany	23.7263304734334	VU
Zonosaurus laticaudatus	23.7263304734334	LC
Compsophis laphystius	23.712245807274	LC
Lepidophyma lipetzi	23.6722775208383	EN
Plestiodon anthracinus	23.6634100017191	LC
Phelsuma abbotti	23.6450138713436	LC
Nephrurus levis	23.6258657715007	LC
Voeltzkowia fierinensis	23.6088324746646	LC
Mesalina adramitana	23.6064390797483	LC
Mesalina balfouri	23.6064390797483	LC
Agama caudospinosa	23.5922899923964	LC
Hemidactylus gracilis	23.5442518702275	LC
Hemidactylus reticulatus	23.5442518702275	LC
Aspidites ramsayi	23.51828881018	EN
Liasis fuscus	23.51828881018	LC
Austrotyphlops hamatus	23.4415223887216	LC
Austrotyphlops pilbarensis	23.4415223887216	LC
Phelsuma klemmeri	23.4150503061116	EN
Dasypeltis scabra	23.4097548249946	LC
Dasypeltis fasciata	23.4097548249946	LC
Nephrurus deleani	23.3984307715007	EN
Nephrurus stellatus	23.3984307715007	LC
Holbrookia lacerata	23.3938245258649	NT
Eulamprus heatwolei	23.3904948497496	LC
Eulamprus leuraensis	23.3904948497496	EN
Marmorosphax montana	23.3637724076594	VU
Marmorosphax tricolor	23.3637724076594	LC
Lioscincus maruia	23.3546456687705	EN
Lioscincus tillieri	23.3546456687705	NT
Brachymeles bicolor	23.3460019351967	NT
Brachymeles boulengeri	23.3460019351967	LC
Brachymeles cebuensis	23.3376857375777	CR
Brachymeles samarensis	23.3376857375777	LC
Lioscincus steindachneri	23.3271116576594	EN
Lioscincus vivae	23.3271116576594	CR
Liolaemus lemniscatus	23.2891658554352	DD
Sceloporus chrysostictus	23.2673052780257	LC
Dromicodryas bernieri	23.2223493104791	LC
Dromicodryas quadrilineatus	23.2223493104791	LC
Liopholidophis dimorphus	23.2177259013882	NT
Langaha madagascariensis	23.1586299872523	LC
Zonosaurus quadrilineatus	23.1519018067667	VU
Zonosaurus trilineatus	23.1519018067667	LC
Duberria lutrix	23.137630057274	LC
Duberria variegata	23.137630057274	LC
Phrynosoma modestum	23.1366952232675	LC
Geophis godmani	23.1174549648624	LC
Atractus albuquerquei	23.1174549648624	LC
Amphiglossus melanurus	23.1138697401075	LC
Amphiglossus ornaticeps	23.1138697401075	LC
Opisthotropis lateralis	23.1049946617544	LC
Oligodon sublineatus	23.0834259322194	LC
Oligodon taeniolatus	23.0834259322194	LC
Amphiglossus frontoparietalis	23.0290345246646	LC
Amphiglossus punctatus	23.0290345246646	LC
Abronia chiszari	23.0153367258262	EN
Oxyrhopus melanogenys	23.00857066044	LC
Iberolacerta galani	22.9921012826481	NT
Urosaurus graciosus	22.9842355450547	LC
Xantusia bezyi	22.9815975744097	LC
Anolis oculatus	22.9555519780999	LC
Anolis nubilis	22.9555509780999	LC
Acanthodactylus busacki	22.9283664355176	LC
Morelia spilota	22.89456231018	LC
Morelia viridis	22.89456231018	LC
Heterodon platirhinos	22.7668294341915	LC
Naja katiensis	22.7612813978281	LC
Phelsuma laticauda	22.7518898775401	LC
Phelsuma robertmertensi	22.7518898775401	EN
Uta palmeri	22.7337189741672	VU
Uta stansburiana	22.7337189741672	LC
Sceloporus jalapae	22.729150088545	LC
Sceloporus ochoterenae	22.729150088545	LC
Zonosaurus aeneus	22.7009114877191	LC
Zonosaurus rufipes	22.7009114877191	NT
Lepidophyma micropholis	22.6975063930605	VU
Lepidophyma sylvaticum	22.6975063930605	LC
Micrurus dissoleucus	22.6948027136004	LC
Micrurus pyrrhocryptus	22.6948027136004	LC
Phyllodactylus bugastrolepis	22.6791815353866	LC
Phyllodactylus unctus	22.6791815353866	NT
Carlia bicarinata	22.673900083119	LC
Carlia gracilis	22.673900083119	LC
Hemidactylus dracaenacolus	22.5710748100543	CR
Hemidactylus granti	22.5710748100543	NT
Draco quadrasi	22.5565587758297	LC
Coloptychon rhombifer	22.5476994427694	DD
Acanthodactylus opheodurus	22.5275673938509	LC
Acanthodactylus schreiberi	22.5275673938509	EN
Liophidium rhodogaster	22.5100417347215	LC
Sphenomorphus steerei	22.4962065066276	LC
Sibynophis triangularis	22.4946830852969	NT
Rhampholeon moyeri	22.4671147753423	LC
Rhampholeon uluguruensis	22.4671147753423	LC
Tarentola gomerensis	22.4484004788598	LC
Lerista elongata	22.4454616775274	LC
Chamaeleo senegalensis	22.4358554213999	LC
Bavayia ornata	22.4158643476864	EN
Trachylepis boettgeri	22.3548013531585	LC
Enhydris punctata	22.3147382178865	DD
Carlia rubrigularis	22.2667034164524	LC
Lerista stylis	22.2653873775274	LC
Gerrhonotus infernalis	22.2570124427694	LC
Gerrhonotus liocephalus	22.2570124427694	LC
Abronia frosti	22.2257661841595	CR
Coronella girondica	22.2180498024255	LC
Ctenotus inornatus	22.211070433083	LC
Dierogekko poumensis	22.1719540878824	CR
Uroplatus fimbriatus	22.1446969318479	LC
Uroplatus giganteus	22.1446969318479	VU
Enhydris bocourti	22.1056240789976	LC
Erpeton tentaculatum	22.1056240789976	LC
Phelsuma parkeri	22.0791163713436	LC
Phelsuma seippi	22.0791163713436	EN
Sceloporus teapensis	22.0656792780257	LC
Coluber constrictor	21.9874636964847	LC
Masticophis flagellum	21.9874636964847	LC
Crotaphytus antiquus	21.9681267717524	EN
Crotaphytus reticulatus	21.9681267717524	VU
Balanophis ceylonensis	21.9519294677107	NT
Micropisthodon ochraceus	21.9463333205857	LC
Bitia hydroides	21.9284527178865	LC
Liolaemus fuscus	21.9047538554352	DD
Liolaemus nitidus	21.9047538554352	DD
Ophryacus undulatus	21.9014443361759	VU
Phrynosoma braconnieri	21.8970079732675	LC
Phrynosoma taurus	21.8970079732675	LC
Anolis carpenteri	21.7867052003221	LC
Anolis lionotus	21.7867052003221	LC
Chalcides sepsoides	21.7701524526347	LC
Draco ornatus	21.7687374424963	LC
Dinarolacerta montenegrina	21.6914289222585	LC
Dinarolacerta mosorensis	21.6914289222585	VU
Xantusia arizonae	21.6910105744097	LC
Xantusia vigilis	21.6910105744097	LC
Pareas hamptoni	21.6220858731806	LC
Simiscincus aurantiacus	21.6018464288715	VU
Carlia tetradactyla	21.5986324164524	LC
Carlia dogare	21.5986314164524	LC
Diporiphora albilabris	21.5775178352536	LC
Diporiphora lalliae	21.5775178352536	LC
Phelsuma barbouri	21.5645418553179	LC
Phelsuma pronki	21.5645418553179	CR
Liolaemus nigromaculatus	21.5563925887685	LC
Petrosaurus repens	21.5334936408339	LC
Petrosaurus thalassinus	21.5334936408339	LC
Zamenis hohenackeri	21.5270818881397	LC
Chionactis occipitalis	21.4835142767878	LC
Pseudoxenodon bambusicola	21.4498001700741	LC
Phrynocephalus melanurus	21.4449739019202	LC
Lerista vermicularis	21.4392933775274	LC
Lacertoides pardalis	21.4329665187705	VU
Phoboscincus garnieri	21.4329665187705	LC
Anolis haetianus	21.4083737530999	EN
Sigaloseps deplanchei	21.3652690021038	NT
Sigaloseps ruficauda	21.3652690021038	VU
Acanthodactylus beershebensis	21.3612171021842	CR
Sinonatrix aequifasciata	21.3603872096267	LC
Sinonatrix percarinata	21.3603872096267	LC
Bavayia goroensis	21.3358216810197	EN
Tarentola boehmei	21.3300355121931	LC
Tarentola deserti	21.3300355121931	LC
Tarentola delalandii	21.3271907288598	LC
Lepidophyma lowei	21.3238353930605	DD
Sphenomorphus decipiens	21.3028358399609	LC
Phyllodactylus duellmani	21.2627634020533	LC
Lacerta agilis	21.2223506961204	LC
Aspidoscelis communis	21.209871482093	LC
Phrynosoma orbiculare	21.1275105566008	LC
Siphlophis compressus	21.09864066044	LC
Siphlophis pulcher	21.09864066044	LC
Rhabdophis nuchalis	21.0979074677107	LC
Rhabdophis subminiatus	21.0979074677107	LC
Phelsuma flavigularis	21.0881243692068	EN
Plestiodon parviauriculatus	21.073582990608	DD
Nannoscincus greeri	21.0669640338499	EN
Gambelia wislizenii	21.0622941050857	LC
Anolis ahli	21.0550668280999	EN
Anolis allogus	21.0550668280999	LC
Sphenomorphus mindanensis	21.0507433445064	NT
Leptodeira frenata	21.0448403569259	LC
Tropidodipsas sartorii	21.0347401315291	LC
Lepidophyma flavimaculatum	21.0323010208383	LC
Lepidophyma reticulatum	21.0323010208383	LC
Compsophis albiventris	21.015358307274	NT
Compsophis boulengeri	21.015358307274	LC
Sceloporus melanorhinus	21.0088330379431	LC
Natrix maura	20.9578146985156	LC
Natrix tessellata	20.9578146985156	LC
Enhydris polylepis	20.9175050789976	LC
Myron richardsonii	20.9175050789976	LC
Cantoria violacea	20.9142313845532	LC
Atheris chlorechis	20.9121356808733	LC
Celatiscincus euryotis	20.9012561576594	EN
Celatiscincus similis	20.9012561576594	EN
Chilomeniscus stramineus	20.8679657767878	LC
Sonora semiannulata	20.8679657767878	LC
Agama kaimosae	20.8670159923964	LC
Agama mwanzae	20.8670159923964	LC
Lerista taeniata	20.8384048775274	LC
Lerista walkeri	20.8384038775274	LC
Bavayia madjo	20.8093953476864	NT
Rhacodactylus leachianus	20.8093953476864	LC
Trachylepis seychellensis	20.7699563888727	LC
Trachylepis wrightii	20.7699563888727	VU
Lygodactylus heterurus	20.7242220169318	LC
Lygodactylus verticillatus	20.7242220169318	LC
Chamaeleo monachus	20.7090442785428	NT
Ctenotus gagudju	20.696356433083	LC
Ctenotus leonhardii	20.696354433083	LC
Spalerosophis microlepis	20.6932584422633	LC
Senticolis triaspis	20.6918498394625	LC
Gambelia copeii	20.6738886050857	LC
Gambelia sila	20.6738886050857	EN
Chioninia spinalis	20.6575930585697	LC
Liolaemus gravenhorstii	20.6553474863876	DD
Enhydris chinensis	20.6185836440159	LC
Emoia isolata	20.6064152557381	LC
Emoia pseudocyanura	20.6064152557381	LC
Brachymeles gracilis	20.5973129351967	LC
Brachymeles pathfinderi	20.5973129351967	DD
Pseudocerastes fieldi	20.5914267724817	LC
Pseudocerastes persicus	20.5914267724817	LC
Echiopsis curta	20.5662569143681	NT
Chalcides guentheri	20.5559920193014	VU
Chalcides minutus	20.5559920193014	VU
Varanus indicus	20.4594437582151	LC
Protobothrops kaulbacki	20.456893483983	DD
Draco cornutus	20.4528169424963	DD
Draco guentheri	20.4528169424963	LC
Chamaeleo dilepis	20.4494939213999	LC
Agama boueti	20.4094601709679	LC
Agama impalearis	20.4094591709679	LC
Plestiodon sumichrasti	20.3599618477508	LC
Chalcides sphenopsiformis	20.269008538349	LC
Brookesia decaryi	20.2610794882469	EN
Nannoscincus garrulus	20.2562384505165	EN
Chalcides colosii	20.2221199526347	LC
Hemidactylus turcicus	20.212282976721	LC
Liolaemus olongasta	20.2046360863876	LC
Xenodon neuwiedii	20.1919475148356	LC
Rhampholeon beraduccii	20.0854934086756	VU
Rhampholeon boulengeri	20.0854934086756	LC
Phrynosoma mcallii	20.005971997077	NT
Phrynosoma platyrhinos	20.005971997077	LC
Zamenis persica	19.9822753881397	DD
Sceloporus siniferus	19.978308029613	LC
Sceloporus squamosus	19.978308029613	LC
Varanus finschi	19.9013892582151	LC
Varanus jobiensis	19.9013892582151	LC
Barisia levicollis	19.9007255783903	DD
Chioninia delalandii	19.8913037252364	LC
Chioninia vaillantii	19.8913037252364	EN
Hemidactylus oxyrhinus	19.8687996433876	LC
Lerista allochira	19.8358569275274	LC
Leioheterodon madagascariensis	19.7908979277285	LC
Leioheterodon modestus	19.7908979277285	LC
Madagascarophis colubrinus	19.696351903919	LC
Madagascarophis meridionalis	19.696351903919	LC
Podarcis melisellensis	19.6578764570853	LC
Hemidactylus lemurinus	19.603441976721	DD
Hemidactylus mindiae	19.603441976721	LC
Liopholidophis dolicocercus	19.5649444013882	LC
Liopholidophis sexlineatus	19.5649444013882	LC
Macroprotodon abubakeri	19.5447345594062	DD
Macroprotodon cucullatus	19.5447345594062	LC
Oligosoma suteri	19.5233904067585	LC
Laticauda laticaudata	19.4896942493632	LC
Rhampholeon nchisiensis	19.4373910753423	LC
Bavayia cyclura	19.4301711810197	DD
Bavayia montana	19.4301711810197	DD
Elaphe quatuorlineata	19.4237805881397	NT
Elaphe bimaculata	19.4237795881397	LC
Oligodon cinereus	19.3961181703146	LC
Pseudoxenodon karlschmidti	19.3569761700741	LC
Pseudoxenodon macrops	19.3569761700741	LC
Trimeresurus borneensis	19.3363074251594	LC
Trimeresurus puniceus	19.3363074251594	LC
Abronia graminea	19.3264467258262	EN
Abronia oaxacae	19.3264467258262	VU
Dipsas catesbyi	19.3130191315291	LC
Rhacodactylus ciliatus	19.2910941214959	VU
Rhacodactylus sarasinorum	19.2910941214959	VU
Atheris barbouri	19.2834986808733	VU
Atheris ceratophora	19.2834986808733	VU
Chalcides chalcides	19.270523685968	LC
Xenochrophis flavipunctatus	19.266026551044	LC
Aspidoscelis costatus	19.2548591487596	LC
Phrynocephalus przewalskii	19.2026074019202	LC
Phrynocephalus versicolor	19.2026074019202	LC
Holbrookia maculata	19.2016895258649	LC
Holbrookia propinqua	19.2016895258649	LC
Kinyongia carpenteri	19.1164547649098	NT
Kinyongia xenorhina	19.1164547649098	NT
Trachylepis gravenhorstii	19.1120637698251	LC
Tarentola angustimentalis	19.0847755121931	LC
Tarentola mauritanica	19.0847755121931	LC
Homalopsis buccata	19.0493314678865	LC
Anolis whitemani	19.0318142530999	LC
Anolis armouri	19.0318132530999	NT
Darevskia praticola	18.9616894847386	NT
Chalcides bedriagai	18.955820285968	NT
Brookesia betschi	18.9355912049136	NT
Brookesia lineata	18.9355912049136	EN
Sceloporus variabilis	18.9190769446923	LC
Brookesia stumpffi	18.9188518882469	LC
Oligodon octolineatus	18.8922645036479	LC
Anatololacerta anatolica	18.8187165294014	LC
Sphenomorphus jagori	18.8108915945064	LC
Phelsuma antanosy	18.7726924727782	CR
Phelsuma quadriocellata	18.7726924727782	LC
Urosaurus ornatus	18.7667822117213	LC
Plestiodon tetragrammus	18.7560172933857	LC
Uma exsul	18.7243294258649	EN
Uma paraphygas	18.7243294258649	NT
Echis jogeri	18.71698004754	DD
Liolaemus huacahuasicus	18.7095913197209	VU
Liolaemus vallecurensis	18.7095903197209	LC
Sphenomorphus leucospilos	18.6993645066276	LC
Crotaphytus collaris	18.6971216050857	LC
Crotaphytus nebrius	18.6971216050857	LC
Lepidophyma dontomasi	18.6630048930605	DD
Lepidophyma radula	18.6630048930605	DD
Ovophis monticola	18.6301039506496	LC
Trachylepis vato	18.6115133531585	LC
Eurydactylodes symmetricus	18.6106081214959	EN
Rhacodactylus chahoua	18.6106081214959	VU
Ficimia streckeri	18.5701870601211	LC
Sibynophis chinensis	18.5650895852969	LC
Sibynophis collaris	18.5650895852969	LC
Gyalopion canum	18.5622560601211	LC
Pseudoficimia frontalis	18.5622560601211	LC
Fordonia leucobalia	18.5327768845532	LC
Gerarda prevostiana	18.5327768845532	LC
Leptodeira punctata	18.5290786069259	LC
Leptodeira splendida	18.5290786069259	LC
Drysdalia mastersii	18.495456664368	LC
Plestiodon copei	18.4785436810842	LC
Sceloporus clarkii	18.4781031791711	LC
Chalcides sexlineatus	18.474599238349	LC
Chalcides viridanus	18.474599238349	LC
Oligodon maculatus	18.4464146703146	LC
Oligodon splendidus	18.4464146703146	LC
Calumma guibei	18.4278495600742	NT
Calumma hilleniusi	18.4278495600742	EN
Plestiodon inexpectatus	18.3994396267191	LC
Plestiodon laticeps	18.3994396267191	LC
Tropidoscincus aubrianus	18.3834415576594	VU
Furcifer cephalolepis	18.3544212138127	LC
Furcifer polleni	18.3544212138127	LC
Podarcis tauricus	18.3259527904186	LC
Calumma oshaughnessyi	18.3157325367846	VU
Brookesia thieli	18.3117907049136	LC
Brookesia vadoni	18.3117907049136	VU
Calamodontophis paucidens	18.3040757937733	VU
Calumma malthe	18.2985784600742	LC
Tarentola mindiae	18.2169485121931	LC
Tarentola neglecta	18.2169485121931	LC
Cyclura carinata	18.1939418693581	CR
Cyclura cornuta	18.1939418693581	VU
Trimeresurus gramineus	18.1592104251594	LC
Trimeresurus malabaricus	18.1592094251594	LC
Lacerta bilineata	18.1490766961204	LC
Lacerta viridis	18.1490766961204	LC
Acanthodactylus maculatus	18.1195421021842	LC
Acanthodactylus pardalis	18.1195421021842	VU
Lycodon zawi	18.0268944294096	LC
Anatololacerta danfordi	18.0213790294014	LC
Anatololacerta oertzeni	18.0213790294014	LC
Cyclura collei	18.0201571193581	CR
Himalayophis tibetanus	18.013461401121	LC
Popeia popeiorum	18.013461401121	LC
Elgaria kingii	18.0111113548906	LC
Conolophus pallidus	17.98135977412	VU
Conolophus subcristatus	17.98135977412	VU
Iberolacerta cyreni	17.9657712826481	EN
Iberolacerta monticola	17.9657712826481	VU
Nannoscincus hanchisteus	17.9238430338499	CR
Nannoscincus humectus	17.9238430338499	EN
Abronia ornelasi	17.9157853270166	DD
Enhydris enhydris	17.9118809773493	LC
Hemorrhois algirus	17.9071317422633	LC
Hemorrhois hippocrepis	17.9071317422633	LC
Atretium schistosum	17.8336988843774	LC
Vipera ammodytes	17.8242119906635	LC
Eurydactylodes occidentalis	17.8168197881625	CR
Podarcis muralis	17.7813734955468	LC
Podarcis siculus	17.7813734955468	LC
Dolichophis jugularis	17.742245864112	LC
Dolichophis schmidti	17.742245864112	LC
Nannoscincus gracilis	17.7286924505165	VU
Nannoscincus slevini	17.7286924505165	EN
Bradypodion setaroi	17.7128493376371	LC
Liolaemus austromendocinus	17.6926536530542	LC
Liolaemus atacamensis	17.6831790887685	LC
Liolaemus zapallarensis	17.6831790887685	DD
Brookesia griveaudi	17.6801860549136	NT
Brookesia valerieae	17.6801860549136	EN
Ovophis tonkinensis	17.6727179506496	LC
Ovophis zayuensis	17.6727179506496	LC
Darevskia chlorogaster	17.6679485514052	LC
Phrynosoma ditmarsi	17.5626310566008	DD
Phrynosoma hernandesi	17.5626310566008	LC
Sphenomorphus coxi	17.5561349278397	LC
Bungarus candidus	17.5380087628767	LC
Bungarus multicinctus	17.5380087628767	LC
Echis omanensis	17.53640804754	LC
Alsophis rijgersmaei	17.5228632648356	EN
Oligosoma fallai	17.4998434067585	VU
Oligosoma microlepis	17.4998434067585	VU
Dipsas articulata	17.4953236315291	LC
Sibynomorphus ventrimaculatus	17.4953236315291	LC
Calumma gallus	17.4634279600742	EN
Podarcis gaigeae	17.4499392904186	VU
Podarcis milensis	17.4499392904186	VU
Platyceps rogersi	17.4228131922633	LC
Chioninia fogoensis	17.3315175585697	LC
Chioninia stangeri	17.3315175585697	NT
Caledoniscincus orestes	17.3170795288715	EN
Phelsuma dubia	17.3164246192068	LC
Phelsuma ravenala	17.3164246192068	LC
Bavayia pulchella	17.314890514353	NT
Furcifer oustaleti	17.3043643804794	LC
Furcifer verrucosus	17.3043643804794	LC
Sceloporus magister	17.2889464159918	LC
Plestiodon callicephalus	17.2791502933857	LC
Liolaemus paulinae	17.2777270887685	DD
Liolaemus platei	17.2777270887685	LC
Draco cyanopterus	17.2683692758297	LC
Draco reticulatus	17.2683692758297	LC
Trachylepis elegans	17.2544262698251	LC
Trachylepis madagascariensis	17.2544262698251	LC
Podarcis raffonei	17.1967403511024	CR
Lacerta media	17.1921116961204	LC
Parias hageni	17.1540228626594	LC
Podarcis filfolensis	17.1067989955468	LC
Podarcis tiliguerta	17.1067989955468	LC
Lystrophis histricus	17.0936095148356	LC
Lystrophis semicinctus	17.0936095148356	LC
Plestiodon lynxe	17.0889080144175	LC
Liolaemus capillitas	17.0222329863876	LC
Chalcides mionecton	17.016212788349	LC
Zamenis longissimus	16.8654340548064	LC
Sceloporus cozumelae	16.8490714446923	LC
Sceloporus smithi	16.8490714446923	LC
Liolaemus lutzae	16.8483959197209	VU
Liolaemus occipitalis	16.8483959197209	VU
Plestiodon obsoletus	16.8128660433857	LC
Austrelaps labialis	16.778197664368	VU
Uma scoparia	16.7717820925316	LC
Heterodon nasicus	16.7622024341915	LC
Heterodon simus	16.7622024341915	VU
Chalcides pseudostriatus	16.754000685968	NT
Chalcides striatus	16.754000685968	LC
Atretium yunnanensis	16.7486678843774	LC
Xenochrophis punctulatus	16.7486678843774	LC
Thamnodynastes pallidus	16.7379302937733	LC
Thamnodynastes strigatus	16.7379302937733	LC
Sceloporus olivaceus	16.7237124013933	LC
Chamaeleo laevigatus	16.6998192547333	LC
Liolaemus leopardinus	16.6863069863876	DD
Liolaemus petrophilus	16.6863069863876	LC
Crotaphytus vestigium	16.6699217717524	LC
Calumma globifer	16.6558350367846	EN
Calumma parsonii	16.6558350367846	NT
Furcifer belalandaensis	16.6440708804794	CR
Sphenomorphus luzonense	16.6413576399609	NT
Kinyongia boehmei	16.5680389196717	NT
Kinyongia tavetana	16.5680389196717	NT
Kinyongia matschiei	16.5657359196717	EN
Phelsuma hielscheri	16.5478470358735	VU
Iberolacerta aurelioi	16.5229735326481	EN
Trachylepis aureopunctata	16.5178948531585	LC
Trachylepis dumasi	16.5178948531585	VU
Brookesia bonsi	16.4954389882469	CR
Brookesia brygooi	16.4954389882469	LC
Pareas carinatus	16.4888333731806	LC
Pareas nuchalis	16.4888333731806	LC
Tarentola darwini	16.4708147288598	LC
Oligosoma grande	16.3205791067585	VU
Oligosoma notosaurus	16.3205791067585	DD
Plestiodon gilberti	16.2372160739413	LC
Elgaria paucicarinata	16.2193160215572	LC
Micrurus diastema	16.2117042136004	LC
Micrurus fulvius	16.2117042136004	LC
Lerista connivens	16.1843975941941	LC
Sceloporus megalepidurus	16.1649821121855	VU
Atropoides picadoi	16.1174743935289	LC
Sphenomorphus kitangladensis	16.0595126399609	LC
Sphenomorphus lawtoni	16.0595126399609	DD
Aspidoscelis gularis	16.0583296487596	LC
Aspidoscelis laredoensis	16.0583296487596	LC
Crotaphytus grismeri	16.0537382717524	LC
Crotaphytus insularis	16.0537382717524	LC
Liophidium torquatum	16.0410433347215	LC
Parvoscincus sisoni	16.0366945066276	VU
Sphenomorphus tagapayo	16.0366945066276	NT
Cerberus australis	15.9746864678865	LC
Enhydris matannensis	15.9697926440159	DD
Enhydris plumbea	15.9697926440159	LC
Liolaemus somuncurae	15.9576367721018	DD
Rhampholeon chapmanorum	15.9430610753423	CR
Rhampholeon platyceps	15.9430610753423	EN
Protobothrops mucrosquamatus	15.900115483983	LC
Liophidium therezieni	15.8925118347215	VU
Liophidium vaillanti	15.8925118347215	LC
Platyceps najadum	15.8727605255966	LC
Phelsuma berghofi	15.8630825358735	NT
Phelsuma malamakibo	15.8630825358735	NT
Lycodon capucinus	15.8482644294096	LC
Lycodon osmanhilli	15.8482644294096	LC
Plestiodon ochoterenae	15.8460030144175	LC
Plestiodon parvulus	15.8460030144175	DD
Podarcis erhardii	15.8444048511024	LC
Podarcis peloponnesiacus	15.8444048511024	LC
Calumma crypticum	15.7946627267409	LC
Dierogekko insularis	15.7170992307396	NT
Plestiodon lagunensis	15.6798520739413	LC
Plestiodon skiltonianus	15.6798520739413	LC
Voeltzkowia lineata	15.6378939746646	LC
Voeltzkowia rubrocaudata	15.6378939746646	LC
Bradypodion dracomontanum	15.5987328376371	LC
Bradypodion transvaalense	15.5987328376371	LC
Barisia imbricata	15.5005469117236	LC
Iberolacerta aranica	15.4538545326481	EN
Iberolacerta bonnali	15.4538545326481	NT
Phyllodactylus davisi	15.4470934020533	LC
Phyllodactylus homolepidurus	15.4470934020533	LC
Lacerta pamphylica	15.4453386961204	LC
Lacerta trilineata	15.4453386961204	LC
Podarcis hispanicus	15.3754173844357	LC
Podarcis vaucheri	15.3754173844357	LC
Opisthotropis cheni	15.3316206617544	LC
Opisthotropis latouchii	15.3316206617544	LC
Sphenomorphus beyeri	15.2431806399609	NT
Sphenomorphus laterimaculatus	15.2431806399609	DD
Bavayia geitaina	15.242416514353	NT
Bavayia sauvagii	15.242416514353	DD
Echiopsis atriceps	15.211286664368	VU
Notechis scutatus	15.211286664368	LC
Bogertophis rosaliae	15.1641585097922	LC
Bogertophis subocularis	15.1641585097922	LC
Liophidium chabaudi	15.1096258347215	LC
Liophidium mayottensis	15.1096258347215	EN
Plestiodon brevirostris	15.0882681810842	LC
Plestiodon dugesii	15.0882681810842	VU
Sceloporus licki	15.0789484159918	LC
Phelsuma pusilla	15.0596064727782	LC
Platyceps collaris	15.0458850255966	LC
Platyceps florulentus	15.0458850255966	LC
Oligosoma zelandicum	15.0068157400918	LC
Parias sumatranus	14.9899938626594	LC
Parias malcolmi	14.9899928626594	NT
Calumma fallax	14.9563732934076	DD
Rhinechis scalaris	14.9167315548064	LC
Zamenis situla	14.9167315548064	LC
Conopsis biserialis	14.9138618934544	LC
Conopsis nasus	14.9138618934544	LC
Rhinocheilus lecontei	14.8816099264588	LC
Clonophis kirtlandii	14.8720247101435	NT
Urosaurus auriculatus	14.8421137117213	EN
Urosaurus clarionensis	14.8421137117213	VU
Chamaeleo gracilis	14.7950847547333	LC
Chamaeleo necasi	14.7950847547333	DD
Elgaria multicarinata	14.7297485215572	LC
Elgaria panamintina	14.7297485215572	VU
Sceloporus grammicus	14.6498230546097	LC
Agkistrodon contortrix	14.6487238116661	LC
Hemidactylus forbesii	14.6472691433876	LC
Hemidactylus homoeolepis	14.6472691433876	LC
Bothrops itapetiningae	14.6206577601955	LC
Kinyongia multituberculata	14.617056253005	EN
Liolaemus chaltin	14.5805264863876	DD
Liolaemus walkeri	14.5805254863876	DD
Tarentola gigas	14.5469162288598	EN
Tarentola rudis	14.5469162288598	DD
Gloydius saxatilis	14.5348289673163	LC
Gloydius shedaoensis	14.5348289673163	VU
Hierophis gemonensis	14.4268531974454	LC
Hierophis viridiflavus	14.4268531974454	LC
Dierogekko koniambo	14.3917618974062	CR
Sphenomorphus abdictus	14.3668984278397	LC
Sphenomorphus llanosi	14.3668984278397	NT
Alsophis antiguae	14.3626127648356	CR
Alsophis rufiventris	14.3626127648356	EN
Chamaeleo africanus	14.3478714452095	LC
Oligodon cruentatus	14.3315642536479	LC
Oligodon theobaldi	14.3315642536479	LC
Oligodon cyclurus	14.3094360036479	LC
Protobothrops cornutus	14.3083588173163	NT
Caledoniscincus festivus	14.3057046082366	LC
Caledoniscincus atropunctatus	14.2645361082366	LC
Furcifer angeli	14.2490452138127	LC
Furcifer pardalis	14.2490452138127	LC
Podarcis lilfordi	14.2465446844357	EN
Podarcis pityusensis	14.2465446844357	NT
Hydrelaps darwiniensis	14.2234529412911	LC
Plestiodon fasciatus	14.1768357100524	LC
Bothriechis lateralis	14.1609611361759	LC
Chalcides lanzai	14.160178285968	NT
Chalcides parallelus	14.160178285968	EN
Sceloporus insignis	14.1451194455188	LC
Ithycyphus miniatus	14.0585353205857	LC
Ithycyphus oursi	14.0585353205857	LC
Oligosoma acrinasum	14.0576042734252	NT
Arizona elegans	14.0497154264588	LC
Pseudelaphe flavirufa	14.0497154264588	LC
Chamaeleo zeylanicus	14.0427381118761	LC
Oligodon planiceps	14.0343397536479	LC
Oligodon torquatus	14.0343397536479	DD
Barisia herrerae	13.9110109117236	EN
Barisia rudicollis	13.9110109117236	EN
Phelsuma comorensis	13.9055571394449	LC
Calumma brevicorne	13.9032832267409	LC
Calumma tsaratananense	13.9032832267409	VU
Podarcis bocagei	13.8749243844357	LC
Podarcis carbonelli	13.8749243844357	EN
Chalcides manueli	13.8722654550157	VU
Eurydactylodes agricolae	13.8544887881625	NT
Eurydactylodes vieillardi	13.8544887881625	NT
Bradypodion taeniabronchum	13.8482508376371	EN
Bradypodion ventrale	13.8482508376371	LC
Furcifer lateralis	13.8142552138127	LC
Sistrurus catenatus	13.7973381949995	LC
Sistrurus miliarius	13.7973381949995	LC
Tropidoscincus boreus	13.7950555576594	LC
Tropidoscincus variabilis	13.7950555576594	LC
Sceloporus vandenburgianus	13.7934252918784	LC
Leptodeira maculata	13.7219091069259	LC
Leptodeira rubricata	13.7219091069259	LC
Eirenis decemlineatus	13.6727552324104	LC
Plestiodon multivirgatus	13.6571072100524	LC
Plestiodon septentrionalis	13.6571072100524	LC
Cyclura rileyi	13.6210884526914	EN
Chamaeleo calcaricarens	13.6116849452095	LC
Chamaeleo chamaeleon	13.6116849452095	LC
Lerista kennedyensis	13.5837455941941	LC
Lerista onsloviana	13.5837455941941	LC
Bothrops jararacussu	13.5301390101955	LC
Cerrophidion godmani	13.5063619768622	LC
Liolaemus fitzingerii	13.5045080863876	LC
Liolaemus xanthoviridis	13.5045080863876	DD
Laticauda saintgironsi	13.4881789160298	LC
Cemophora coccinea	13.4843400375699	LC
Liolaemus archeforus	13.4130632721018	LC
Liolaemus gallardoi	13.4130632721018	LC
Sceloporus occidentalis	13.3510132013933	LC
Caledoniscincus austrocaledonicus	13.2600816082366	LC
Caledoniscincus haplorhinus	13.2600816082366	LC
Dierogekko inexpectatus	13.1604725640729	CR
Oligosoma homalonotum	13.1521607400918	VU
Oligosoma striatum	13.1521607400918	VU
Phelsuma kely	13.1469281394449	DD
Phelsuma lineata	13.1469281394449	LC
Atropoides occiduus	13.1013263935289	LC
Naja atra	13.0893294978281	VU
Naja kaouthia	13.0893294978281	LC
Cerberus microlepis	13.0764549678865	EN
Cerberus rynchops	13.0764549678865	LC
Dierogekko kaalaensis	12.9947723974062	CR
Dierogekko thomaswhitei	12.9947723974062	CR
Uma inornata	12.9691230925316	EN
Uma notata	12.9691230925316	NT
Darevskia rudis	12.9220072764052	LC
Oligodon barroni	12.7659815036479	LC
Oligodon taeniatus	12.7659815036479	LC
Viridovipera medoensis	12.7197522556664	DD
Dierogekko nehoueensis	12.6906690640729	CR
Dierogekko validiclavis	12.6906690640729	EN
Sceloporus heterolepis	12.6789775546097	LC
Sceloporus palaciosi	12.6789775546097	LC
Cyclura cychlura	12.6689419526914	VU
Cyclura nubila	12.6689419526914	VU
Sceloporus virgatus	12.5908367013933	LC
Sceloporus hunsakeri	12.5786774159918	LC
Sceloporus orcutti	12.5786774159918	LC
Pantherophis vulpinus	12.5026661407445	LC
Calumma boettgeri	12.4259142934076	LC
Calumma nasutum	12.4259142934076	LC
Oligodon chinensis	12.4220903369813	LC
Brookesia ambreensis	12.3777108882469	NT
Brookesia antakarana	12.3777108882469	NT
Vipera aspis	12.3708590462191	LC
Vipera latastei	12.3708590462191	VU
Caledoniscincus auratus	12.2973332510937	EN
Caledoniscincus renevieri	12.2973332510937	EN
Echis leucogaster	12.28054004754	LC
Echis pyramidum	12.28054004754	LC
Kinyongia fischeri	12.276838753005	NT
Kinyongia vosseleri	12.276838753005	EN
Lampropeltis calligaster	12.2561199125699	LC
Eirenis aurolineatus	12.2075755051377	LC
Eirenis modestus	12.2075755051377	LC
Enhydris jagorii	12.1946163106826	DD
Darevskia alpina	12.0920080275957	VU
Agkistrodon piscivorus	12.0219564783328	LC
Crotalus pricei	11.9650832307138	LC
Cryptelytrops macrops	11.9182150223331	LC
Cryptelytrops kanburiensis	11.9182140223331	EN
Sceloporus arenicolus	11.9090572918784	VU
Sceloporus graciosus	11.9090572918784	LC
Bothrops erythromelas	11.8598233435289	LC
Furcifer antimena	11.8226192138127	VU
Furcifer labordi	11.8226192138127	VU
Chalcides montanus	11.7967314550157	NT
Chalcides polylepis	11.7967314550157	LC
Porthidium dunni	11.7792862435289	LC
Porthidium ophryomegas	11.7792862435289	LC
Sceloporus lineatulus	11.7719559159918	LC
Sceloporus zosteromus	11.7719559159918	LC
Virginia striatula	11.7442502577626	LC
Darevskia portschinskii	11.7436352764052	LC
Darevskia valentini	11.7436352764052	LC
Sceloporus bulleri	11.6613634455188	LC
Sceloporus torquatus	11.6613634455188	LC
Viridovipera yunnanensis	11.6233895056664	LC
Ctenosaura oaxacana	11.5719492503105	CR
Abronia fimbriata	11.5675358270167	EN
Abronia lythrochila	11.5675358270167	LC
Chamaeleo arabicus	11.4998886118761	LC
Chamaeleo calyptratus	11.4998886118761	LC
Cerrophidion petlalcalensis	11.3518139768622	DD
Cerrophidion tzotzilorum	11.3518139768622	LC
Oligodon formosanus	11.3484913369813	LC
Oligodon ocellatus	11.3484913369813	LC
Caledoniscincus chazeaui	11.3353477749033	EN
Emydocephalus annulatus	11.3292312246245	LC
Protobothrops jerdonii	11.2417418173163	LC
Protobothrops xiangchengensis	11.2417418173163	LC
Eirenis levantinus	11.2355786657438	LC
Seminatrix pygaea	11.1667815910959	LC
Eirenis lineomaculatus	11.1451732847914	LC
Crotalus horridus	11.1170768140471	LC
Crotalus willardi	11.1170768140471	LC
Ctenosaura flavidorsalis	11.0600962503105	EN
Ctenosaura palearis	11.0600962503105	EN
Darevskia mixta	11.0047135654745	NT
Crotalus cerastes	10.9819078973804	LC
Crotalus ravus	10.9819078973804	LC
Atropoides nummifer	10.9392793935289	LC
Atropoides olmec	10.9392793935289	LC
Ctenosaura melanosterna	10.8791285836438	EN
Storeria dekayi	10.7837537577626	LC
Storeria occipitomaculata	10.7837537577626	LC
Lampropeltis webbi	10.7679330554271	DD
Eirenis medus	10.7238461657438	LC
Eirenis thospitis	10.7238461657438	DD
Ctenosaura bakeri	10.7206680836438	CR
Ctenosaura oedirhina	10.7206680836438	EN
Abronia matudai	10.6983475770166	EN
Eirenis coronelloides	10.6860652847914	LC
Eirenis rothii	10.6860652847914	LC
Oligosoma otagense	10.6538857734252	EN
Oligosoma waimatense	10.6538857734252	VU
Naja mandalayensis	10.5943106644948	VU
Crotalus enyo	10.5377908973804	LC
Crotalus polystictus	10.5377908973804	LC
Porthidium yucatanicum	10.5008519101955	LC
Viridovipera gumprechti	10.4779378389998	LC
Laticauda colubrina	10.4092314160298	LC
Laticauda guineai	10.4092314160298	NT
Sceloporus horridus	10.38387881806	LC
Sceloporus woodi	10.35895936806	NT
Tropidoclonion lineatum	10.3310345688737	LC
Regina septemvittata	10.3310335688737	LC
Ephalophis greyae	10.3063179412911	LC
Parahydrophis mertoni	10.3063179412911	DD
Crotalus intermedius	10.2989652307138	LC
Pantherophis bairdi	10.2575908907445	LC
Pantherophis obsoletus	10.2575908907445	LC
Sceloporus dugesii	10.2410300693283	LC
Sceloporus poinsettii	10.2410300693283	LC
Sceloporus aeneus	10.2200903165145	LC
Sceloporus bicanthalis	10.2200903165145	LC
Agkistrodon bilineatus	10.1881764783328	NT
Agkistrodon taylori	10.1881764783328	LC
Darevskia daghestanica	10.1202988988078	LC
Bothriechis marchi	10.0589081361759	EN
Vipera barani	10.0009997605048	NT
Vipera seoanei	10.0009997605048	LC
Cryptelytrops insularis	9.95282827233309	LC
Pituophis deppei	9.85048805741121	LC
Eirenis barani	9.8473048681247	LC
Eirenis punctatolineatus	9.8473048681247	LC
Sceloporus lundelli	9.81327290139335	LC
Sceloporus malachiticus	9.81327290139335	LC
Sceloporus macdougalli	9.74335596932834	LC
Sceloporus mucronatus	9.74335596932834	LC
Enhydris innominata	9.65649031068258	DD
Enhydris longicauda	9.65649031068258	VU
Sceloporus edwardtaylori	9.60623181806001	LC
Sceloporus spinosus	9.60623181806001	LC
Naja siamensis	9.57885816449477	VU
Naja sumatrana	9.57885816449477	LC
Sceloporus minor	9.56588190266167	LC
Darevskia brauneri	9.53046452759571	LC
Darevskia saxicola	9.53046452759571	LC
Viridovipera stejnegeri	9.48581433899976	LC
Viridovipera vogeli	9.48581433899976	LC
Bothriechis bicolor	9.39247013617594	LC
Darevskia caucasica	9.36581989880783	LC
Darevskia derjugini	9.36581989880783	NT
Sceloporus cautus	9.29848336806001	LC
Sceloporus undulatus	9.29848336806001	LC
Porthidium nasutum	9.26177741019555	LC
Porthidium porrasi	9.26177741019555	LC
Vipera kaznakovi	9.24274446050478	EN
Abronia anzuetoi	8.96501224368332	VU
Abronia aurita	8.95731124368332	EN
Abronia campbelli	8.95731124368332	CR
Pituophis vertebralis	8.93508565741121	LC
Regina alleni	8.92377459109592	LC
Regina rigida	8.92377459109592	LC
Aipysurus eydouxii	8.83297282462446	LC
Sceloporus ornatus	8.82351940266167	NT
Sceloporus serrifer	8.82351940266167	LC
Pantherophis guttatus	8.73063814074454	LC
Bothriechis aurifer	8.72463513617594	VU
Bothriechis rowleyi	8.72463513617594	VU
Thamnophis sirtalis	8.7034266637455	LC
Pituophis lineaticollis	8.63629690741121	LC
Caledoniscincus aquilonius	8.57930077490326	NT
Caledoniscincus terma	8.57930077490326	VU
Crotalus basiliscus	8.57564081404709	LC
Crotalus molossus	8.57564081404709	LC
Cryptelytrops albolabris	8.53282393899975	LC
Crotalus aquilus	8.52910989738042	LC
Crotalus lepidus	8.52910989738042	LC
Crotalus mitchellii	8.40542184738042	LC
Lampropeltis alterna	8.29797038876042	LC
Lampropeltis getula	8.29797038876042	LC
Sceloporus scalaris	8.24698381651448	LC
Sceloporus slevini	8.24698381651448	LC
Bothrops alcatraz	8.23418884352888	CR
Bothrops insularis	8.23418884352888	CR
Lampropeltis pyromelana	8.21933063876042	LC
Thamnophis rufipunctatus	8.20848040770685	LC
Darevskia armeniaca	8.1995768154745	LC
Darevskia clarkorum	8.1995768154745	EN
Nerodia erythrogaster	8.10445511054037	LC
Lampropeltis zonata	8.07025863876041	LC
Sceloporus formosus	8.05899395139335	LC
Crotalus pusillus	8.03111089738042	EN
Crotalus triseriatus	8.03111089738042	LC
Crotalus tancitarensis	7.94008473071376	DD
Crotalus transversus	7.94008473071376	LC
Crotalus adamanteus	7.93949884738042	LC
Crotalus tigris	7.93949884738042	LC
Pituophis melanoleucus	7.88831157407788	LC
Sceloporus chaneyi	7.75614914984782	EN
Eirenis collaris	7.6674478681247	LC
Eirenis eiselti	7.6674478681247	LC
Crotalus scutulatus	7.63072518071376	LC
Hydrophis elegans	7.55889111776171	LC
Pantherophis emoryi	7.55274014074454	LC
Pantherophis slowinskii	7.55274014074454	DD
Sceloporus smaragdinus	7.41562440139335	LC
Sceloporus taeniocnemis	7.41562440139335	LC
Thamnophis chrysocephalus	7.18009613786558	LC
Thamnophis fulvus	7.18009613786558	LC
Thamnophis cyrtopsis	7.16374930453225	LC
Aipysurus apraefrontalis	7.12193982462446	CR
Aipysurus duboisii	7.12193982462446	LC
Vipera eriwanensis	7.05393996050478	VU
Cryptelytrops erythrurus	7.01542293899976	LC
Cryptelytrops purpureomaculatus	7.01542293899976	LC
Nerodia cyclopion	7.0078639438737	LC
Nerodia floridana	7.0078639438737	LC
Nerodia rhombifer	6.95404211054037	LC
Nerodia taxispilota	6.95404211054037	LC
Lampropeltis mexicana	6.86567313876042	LC
Lampropeltis ruthveni	6.86567313876042	NT
Darevskia rostombekovi	6.82692814880783	EN
Nerodia harteri	6.7588204438737	NT
Lapemis curtus	6.73850532609505	LC
Sceloporus adleri	6.71607145139335	LC
Sceloporus stejnegeri	6.71607145139335	LC
Crotalus oreganus	6.71004868071376	LC
Crotalus viridis	6.71004868071376	LC
Crotalus catalinensis	6.68894109738042	CR
Crotalus ruber	6.68894109738042	LC
Crotalus durissus	6.68349181404709	LC
Crotalus simus	6.68349181404709	LC
Sceloporus cryptus	6.64939795139335	LC
Sceloporus subpictus	6.64939795139335	DD
Pituophis catenifer	6.59767207407788	LC
Pituophis ruthveni	6.59767207407788	EN
Pelamis platura	6.59055770109505	LC
Vipera ursinii	6.55499929383811	VU
Adelophis foxi	6.53589428270685	DD
Astrotia stokesii	6.51548312966647	LC
Thamnophis proximus	6.4269616637455	LC
Thamnophis sauritus	6.4269616637455	LC
Aipysurus fuscus	6.40125832462446	EN
Aipysurus laevis	6.40125832462446	LC
Nerodia fasciata	6.3907244438737	LC
Nerodia sipedon	6.3907244438737	LC
Sceloporus goldmani	6.31095464984782	EN
Sceloporus samcolemani	6.31095464984782	LC
Thamnophis melanogaster	6.30656678270685	EN
Thamnophis valida	6.30656678270685	LC
Hydrophis atriceps	6.28783896299981	LC
Hydrophis lapemoides	6.19306370704743	LC
Darevskia raddei	6.17456464880783	LC
Darevskia uzzelli	6.17456464880783	EN
Vipera dinniki	6.07552579383811	VU
Vipera lotievi	6.07552479383811	NT
Crotalus atrox	5.71852609738042	LC
Crotalus tortugensis	5.71852609738042	LC
Hydrophis macdowelli	5.64367622966648	LC
Darevskia bendimahiensis	5.61202164880783	EN
Darevskia sapphirina	5.61202164880783	LC
Thamnophis exsul	5.57933188270685	LC
Thamnophis godmani	5.57933188270685	LC
Enhydrina schistosa	5.49449656299981	LC
Hydrophis czeblukovi	5.49449656299981	DD
Thamnophis eques	4.94366944089588	LC
Thamnophis marcianus	4.94366944089588	LC
Acalyptophis peronii	4.80609622966648	LC
Hydrophis ornatus	4.80609622966648	LC
Thamnophis hammondii	4.78742927422922	LC
Thamnophis scaliger	4.77393788270685	VU
Hydrophis spiralis	4.69567687371409	LC
Thamnophis ordinoides	4.52666089922922	LC
Thamnophis mendax	4.16099188270685	EN
Thamnophis sumichrasti	4.16099188270685	LC
Thamnophis elegans	3.70239632780065	LC
Hydrophis cyanocinctus	3.69443594038076	LC
Thamnophis couchii	3.47321932780065	LC
Thamnophis atratus	3.39536632780065	LC
Thamnophis gigas	3.39536632780065	VU
Hydrophis pacificus	3.35631877371409	NT
Hydrophis semperi	3.35631877371409	VU
Hydrophis melanocephalus	3.35531144038076	DD
Hydrophis parviceps	3.35531144038076	DD
Thamnophis brachystoma	2.78598999446731	LC
Thamnophis butleri	2.63208999446731	LC
Thamnophis radix	2.63208999446731	LC
