# Supplementary material for: Integrating data‐deficient species in analyses of evolutionary history loss
Source: Ecol Evol. 2016 Nov 1;6(23):8502–14. doi: 10.1002/ece3.2390 (PMC5167052; doi:10.1002/ece3.2390)
Supplement: Supplementary file 10 — Appendix S10. Results of simulations when species assessed under criterion B were removed. [file ECE3-6-8502-s002.xlsx]

## Sheet: Feuil1
Appendix S10. Results of simulations when species assessed under criterion B were removed
Simulations were performed with :	1) the percentage of DD species varying from 10 to 60%by step of 10%,
	2) the clustering of simulated DD species in the most and less evolutionary distinct species, in the most range-restricted species and randomly
	3) a 50 year time scale for extinction
Results represent mean scores over all simulations
	Amphibians				Carnivores				Squamates
Imputation method*	Mean difference with observed ExpPDloss	Mean difference with observed PDloss	Mean umber of time HEDGE difference is minimized	Mean number of time EDGE difference is minimized	ExpPDloss	PDloss	Mean umber of time HEDGE difference is minimized	Mean number of time EDGE difference is minimized	ExpPDloss	PDloss	Mean umber of time HEDGE difference is minimized	Mean number of time EDGE difference is minimized
Geographic range size	0.35	2.9	22	24	-7.3	-27.6	42	63	-4.9	9.8	41	51
CR	372.3	436.3	2	8	368.2	255.38	20	28	754.9	773.8	10	21
LC	-0.74	-16.2	8	12	-24.5	-117.46	19	28	-5.9	-22.9	17	33
Probabilistic method	-0.13	3.6	13	18	-9.1	-64.63	69	61	-2.5	1.1	57	59
Body mass	-0.35	-2.5	2	12	8	-6.6	9	50	118.9	9.2	8.5	36
Body mass & range size	-0.34	3.1	19	14	0.08	485.1	90	76	-5.29	7.1	61	54
* See main text for a description of imputation methods
